# Supplementary material for: The Relationship Between Gut Microbiome and Bile Acids in Primates With Diverse Diets
Source: Front Microbiol. 2022 May 11;13:899102. doi: 10.3389/fmicb.2022.899102 (PMC9130754; doi:10.3389/fmicb.2022.899102)
Supplement: Supplementary Table S2 — Sample sequencing data evaluation. [file Table_2.XLSX]

## Sheet: Supplementary Excel S2
Supplementary Excel S2 KEGG annotation
	Relative abundance
KOs	Fol1	Fol2	Fol3	Fol4	Fol5	Fol6	Fol7	Fol8	Fol9	Fol10	Omn1	Omn2	Omn3	Omn4	Omn5	Omn6	Omn7	Omn8	Omn9	Omn10	Fru1	Fru2	Fru3	Fru4	Fru5	Fru6	Fru7	Fru8	Fru9	Fru10
K18320	0	0	0	0	0	0	0	0	0	0	0	0	0	0	0	0	0	0	0	0	0	0	0	0	0	0	0	6.24e-06	0	0
K01280	0	0	0	0	0	0	0	0	0	0	0	0	0	0	0	0	0	0	0	0	0	0	0	0	0	0	0	0	0	6.53e-06
K07078	1.17e-05	1.23e-05	8.27e-06	4.32e-05	1.39e-05	4.18e-06	7.79e-06	1.64e-05	1.12e-05	1.47e-05	1.05e-05	7.8e-06	3.55e-06	1.44e-05	2.57e-06	1.22e-05	1.49e-05	1.85e-05	1.26e-05	1.62e-05	0	1.06e-05	5.25e-06	2.71e-05	9.9e-06	2.02e-05	6.17e-06	3.74e-05	2.24e-05	4.57e-05
K08159	2.33e-05	1.64e-05	2.48e-05	6.25e-05	3.13e-05	2.09e-05	1.95e-05	2.3e-05	2.62e-05	2.05e-05	0.000129657	0.000148277	9.58e-05	8.62e-05	7.98e-05	0.000110144	0.000101228	8.14e-05	0.000135705	6.72e-05	0.000160552	0.000169562	0.000178381	0.000180939	0.000183206	0.000141644	0.000148152	0.000168464	0.000121185	0.000124157
K09461	0	0	0	4.8e-06	3.48e-06	4.18e-06	0	0	3.74e-06	0	0	0	3.55e-06	0	0	3.06e-06	5.95e-06	0	0	0	0	0	0	0	0	1.01e-05	0	6.24e-06	4.49e-06	0
K16435	0	4.09e-06	8.27e-06	4.8e-06	3.48e-06	1.67e-05	1.95e-05	1.64e-05	3.74e-06	2.93e-06	1.05e-05	3.9e-06	7.1e-06	5.75e-06	2.57e-06	6.12e-06	0	7.4e-06	6.31e-06	6.96e-06	5.58e-05	5.83e-05	2.1e-05	2.71e-05	4.95e-06	1.52e-05	3.09e-05	6.24e-06	3.59e-05	2.61e-05
K11250	3.89e-06	4.09e-06	4.14e-06	1.44e-05	3.48e-06	4.18e-06	0	3.29e-06	3.74e-06	2.93e-06	0	3.9e-06	0	0	0	0	0	0	0	0	1.4e-05	2.12e-05	1.57e-05	9.05e-06	9.9e-06	5.06e-06	0	6.24e-06	8.98e-06	6.53e-06
K22522	0	0	0	0	0	0	0	0	0	0	0	0	0	0	0	0	0	0	0	0	0	0	0	4.52e-06	0	5.06e-06	0	6.24e-06	4.49e-06	0
K12975	3.89e-06	4.09e-06	8.27e-06	1.44e-05	6.95e-06	4.18e-06	0	9.87e-06	3.74e-06	0	7.01e-06	3.9e-06	3.55e-06	2.87e-06	0	3.06e-06	0	0	0	0	6.98e-06	5.3e-06	0	0	0	5.06e-06	0	6.24e-06	0	6.53e-06
K12340	0.000139901	0.000139016	0.000119952	0.000254663	0.000100797	9.61e-05	0.00012077	9.54e-05	9.36e-05	9.09e-05	0.00011564	0.000132669	0.000141936	0.000149482	0.000108128	0.000152978	0.00014291	0.000173896	0.000132549	0.000108974	9.77e-05	7.42e-05	0.000146902	0.000171892	0.000207963	0.000166937	0.000172844	0.0002059	0.000197487	0.000163365
K21299	0	0	0	9.61e-06	0	4.18e-06	0	0	0	0	0	0	0	0	0	0	0	0	0	0	0	0	0	0	4.95e-06	0	0	0	0	0
K06923	0.000427477	0.000576506	0.000330903	0.000331543	0.000399714	0.000446856	0.000451914	0.000477043	0.000404351	0.000457579	0.000252305	0.000241926	0.000280323	0.00025297	0.000314087	0.000204991	0.000256047	0.000207195	0.000195668	0.000292144	0.000516558	0.000566975	0.000377749	0.000425207	0.00036146	0.000349051	0.000345688	0.000299491	0.000403952	0.000359402
K22345	0	0	0	0	0	0	0	0	0	0	0	0	0	0	0	0	0	0	0	0	0	0	0	0	0	0	0	0	4.49e-06	0
K00752	7.77e-06	4.09e-06	1.65e-05	1.44e-05	1.74e-05	1.67e-05	1.56e-05	2.96e-05	3.74e-06	1.17e-05	4.21e-05	2.34e-05	3.55e-05	2.87e-05	4.63e-05	6.12e-05	2.08e-05	4.44e-05	3.79e-05	3.48e-05	2.79e-05	4.24e-05	5.25e-06	1.36e-05	1.98e-05	2.53e-05	6.17e-06	6.24e-06	1.8e-05	2.61e-05
K13942	3.89e-06	4.09e-06	4.14e-06	4.8e-06	3.48e-06	4.18e-06	3.9e-06	3.29e-06	0	2.93e-06	3.5e-06	3.9e-06	1.06e-05	2.87e-06	2.57e-06	0	2.98e-06	7.4e-06	0	2.32e-06	0	0	0	4.52e-06	4.95e-06	5.06e-06	6.17e-06	6.24e-06	4.49e-06	6.53e-06
K21465	3.11e-05	1.64e-05	5.38e-05	1.92e-05	5.91e-05	7.52e-05	5.45e-05	2.96e-05	9.36e-05	2.93e-05	0.000150682	8.97e-05	9.58e-05	0.00012936	9.27e-05	7.04e-05	1.79e-05	0.000184995	3.79e-05	0.000134479	4.19e-05	5.83e-05	7.87e-05	3.62e-05	7.92e-05	4.05e-05	3.09e-05	4.37e-05	8.98e-05	9.15e-05
K11058	0	4.09e-06	0	0	0	0	0	0	0	0	0	0	0	0	0	0	0	0	0	0	0	0	0	0	0	0	0	0	0	0
K03338	5.83e-05	4.91e-05	4.96e-05	2.4e-05	4.17e-05	3.34e-05	3.51e-05	6.58e-05	7.11e-05	4.99e-05	3.5e-05	5.07e-05	3.55e-05	3.74e-05	3.09e-05	3.98e-05	1.79e-05	4.07e-05	5.37e-05	2.55e-05	4.19e-05	4.77e-05	4.2e-05	2.26e-05	3.96e-05	4.55e-05	1.85e-05	3.74e-05	3.14e-05	6.53e-05
K09903	0.00067619	0.000654191	0.000699032	0.00069672	0.000733388	0.000739191	0.000709038	0.000736949	0.000745053	0.000727433	0.000676317	0.000737483	0.000695484	0.000681295	0.000617875	0.000743474	0.000738368	0.000769581	0.000687992	0.000686307	0.000663148	0.000604066	0.000619088	0.000660427	0.000678356	0.000622221	0.00066051	0.000648897	0.000664276	0.00062732
K00892	0	4.09e-06	8.27e-06	9.61e-06	0	0	0	3.29e-06	7.49e-06	0	0	7.8e-06	0	0	2.57e-06	6.12e-06	2.98e-06	0	0	0	6.98e-06	1.06e-05	5.25e-06	1.36e-05	9.9e-06	1.01e-05	1.23e-05	1.25e-05	4.49e-06	6.53e-06
K01781	0	1.23e-05	4.14e-06	0	0	0	0	3.29e-06	0	0	7.01e-06	7.8e-06	1.42e-05	5.75e-06	7.72e-06	0	8.93e-06	3.7e-06	6.31e-06	1.16e-05	2.09e-05	2.12e-05	1.05e-05	9.05e-06	2.48e-05	1.01e-05	0	6.24e-06	4.49e-06	1.31e-05
K09883	0	0	0	0	0	0	0	0	0	0	0	0	3.55e-06	0	0	0	0	0	0	2.32e-06	0	0	0	0	0	0	0	0	0	0
K04782	0	0	0	0	0	0	0	0	0	0	0	0	0	0	0	0	0	0	0	0	0	0	0	0	0	5.06e-06	1.23e-05	0	4.49e-06	0
K00691	8.16e-05	9.81e-05	8.69e-05	0.000139344	8.69e-05	8.77e-05	0.000109083	8.22e-05	0.000101088	0.000120261	7.01e-05	7.02e-05	0.000102903	6.32e-05	0.000115852	8.57e-05	6.85e-05	5.92e-05	9.15e-05	7.19e-05	2.09e-05	2.12e-05	9.44e-05	7.69e-05	2.48e-05	0.000101174	0.000117287	0.00010607	6.28e-05	3.92e-05
K06080	0	0	4.14e-06	4.8e-06	0	0	0	0	0	2.93e-06	3.5e-06	0	7.1e-06	2.87e-06	2.57e-06	3.06e-06	0	0	3.16e-06	0	6.98e-06	1.06e-05	1.57e-05	1.81e-05	9.9e-06	5.06e-06	6.17e-06	6.24e-06	8.98e-06	1.96e-05
K16868	3.11e-05	2.04e-05	4.14e-05	1.44e-05	2.78e-05	2.09e-05	1.56e-05	2.63e-05	2.25e-05	2.05e-05	1.4e-05	1.17e-05	1.42e-05	1.72e-05	1.8e-05	6.12e-06	1.19e-05	7.4e-06	6.31e-06	2.32e-05	2.79e-05	3.71e-05	2.1e-05	9.05e-06	0	2.02e-05	0	1.25e-05	4.49e-06	0
K09923	3.89e-06	4.09e-06	4.14e-06	9.61e-06	0	0	0	0	0	0	0	0	0	0	0	0	0	0	0	0	1.4e-05	5.3e-06	5.25e-06	0	0	0	0	0	0	6.53e-06
K12991	0	0	0	0	0	0	0	0	0	0	0	0	0	0	0	0	0	0	0	0	0	0	0	0	0	0	0	6.24e-06	0	0
K00656	0.00163218	0.00182356	0.00203091	0.00132617	0.00224882	0.00225098	0.00219724	0.00197397	0.00217526	0.00206497	0.0018222	0.00176762	0.00171742	0.00169893	0.00204671	0.00191529	0.00209601	0.00169456	0.00158428	0.00199864	0.00184286	0.00167443	0.00145853	0.00139775	0.00148545	0.00144679	0.00137658	0.00131027	0.00160683	0.00135266
K02508	0	4.09e-06	4.14e-06	4.8e-06	3.48e-06	0	3.9e-06	3.29e-06	3.74e-06	5.87e-06	0	7.8e-06	0	0	0	0	0	0	0	0	0	0	0	4.52e-06	0	5.06e-06	0	6.24e-06	4.49e-06	0
K18428	0	0	0	0	0	0	0	0	0	0	0	0	0	0	0	0	2.98e-06	0	0	0	0	0	0	0	0	0	0	0	0	0
K15519	0	0	0	0	0	0	0	0	0	0	0	3.9e-06	0	0	0	0	0	3.7e-06	0	0	0	0	0	0	0	0	0	0	4.49e-06	0
K07557	1.94e-05	1.23e-05	8.27e-06	9.61e-06	3.48e-06	2.51e-05	1.17e-05	9.87e-06	7.49e-06	1.17e-05	1.4e-05	7.8e-06	2.13e-05	5.75e-06	1.29e-05	3.06e-06	8.93e-06	1.85e-05	6.31e-06	4.64e-06	0	0	5.25e-06	0	9.9e-06	2.53e-05	6.17e-06	2.5e-05	1.35e-05	1.96e-05
K00662	0.000108812	0.000147193	0.000136497	0.000110514	9.73e-05	0.00012111	0.000109083	0.000101988	0.000123552	0.000129061	8.06e-05	5.85e-05	7.1e-05	6.04e-05	5.66e-05	7.04e-05	8.34e-05	5.92e-05	7.26e-05	7.88e-05	6.98e-05	6.89e-05	0.000125916	9.5e-05	7.43e-05	0.000106233	9.88e-05	9.98e-05	0.000116697	6.53e-05
K01337	1.17e-05	8.18e-06	8.27e-06	1.44e-05	1.04e-05	1.25e-05	1.17e-05	1.32e-05	1.12e-05	5.87e-06	7.01e-06	7.8e-06	1.42e-05	5.75e-06	5.15e-06	6.12e-06	2.98e-06	3.7e-06	6.31e-06	4.64e-06	6.98e-06	5.3e-06	1.57e-05	4.52e-06	0	1.52e-05	1.23e-05	6.24e-06	1.35e-05	6.53e-06
K01576	0	0	0	0	0	4.18e-06	0	0	0	0	0	0	0	0	0	0	0	0	0	0	0	0	0	0	0	0	0	0	0	0
K02071	0.000481883	0.000650102	0.000562534	0.000509326	0.000521366	0.000459384	0.000467497	0.000562581	0.000576574	0.00049571	0.000511618	0.000546284	0.000628065	0.000563434	0.000584407	0.000624151	0.000589503	0.000551286	0.00051126	0.000547191	0.000635226	0.000710043	0.000514158	0.000628763	0.000514956	0.000531164	0.00047532	0.000561545	0.000556555	0.000535836
K01067	0	0	4.14e-06	0	3.48e-06	4.18e-06	0	6.58e-06	3.74e-06	2.93e-06	0	0	0	0	5.15e-06	3.06e-06	2.98e-06	0	3.16e-06	0	0	0	0	0	0	0	0	6.24e-06	0	6.53e-06
K00346	0.000136015	0.000122661	0.000115816	0.000197004	0.0001147	9.61e-05	9.74e-05	0.000101988	0.000108576	6.75e-05	0.000143674	0.000183395	0.000156129	8.05e-05	9.01e-05	0.000152978	0.000139933	0.000136897	0.000151485	9.27e-05	0.000216396	0.000196057	0.000262325	0.000212603	0.000252527	0.000187172	0.000222228	0.0002059	0.000179534	0.000267918
K01706	2.72e-05	2.45e-05	2.9e-05	2.88e-05	2.43e-05	8.35e-06	1.56e-05	3.29e-05	1.5e-05	3.23e-05	1.05e-05	3.9e-05	3.19e-05	1.44e-05	3.09e-05	1.84e-05	1.49e-05	2.22e-05	3.16e-05	1.62e-05	4.89e-05	3.71e-05	1.05e-05	4.52e-06	2.48e-05	5.06e-06	3.7e-05	4.99e-05	1.8e-05	2.61e-05
K03548	3.89e-06	0	4.14e-06	9.61e-06	0	4.18e-06	0	3.29e-06	1.12e-05	2.93e-06	7.01e-06	7.8e-06	7.1e-06	1.15e-05	5.15e-06	3.06e-06	0	7.4e-06	3.16e-06	4.64e-06	4.19e-05	1.59e-05	2.1e-05	2.26e-05	1.49e-05	1.01e-05	6.17e-06	1.25e-05	8.98e-06	6.53e-06
K22297	0	0	0	0	3.48e-06	0	0	0	0	0	0	3.9e-06	0	0	0	0	0	0	0	2.32e-06	0	0	0	0	0	0	0	0	0	0
K07792	1.55e-05	2.45e-05	4.14e-05	7.69e-05	3.48e-05	1.25e-05	1.56e-05	2.63e-05	1.87e-05	2.35e-05	0.000108631	0.000113159	8.87e-05	5.46e-05	7.72e-05	0.000116263	8.93e-05	8.88e-05	7.57e-05	4.41e-05	0.000188474	0.00013777	7.87e-05	7.69e-05	0.000143594	8.09e-05	7.41e-05	4.99e-05	5.39e-05	0.000202572
K00631	2.33e-05	3.27e-05	2.9e-05	3.84e-05	3.13e-05	3.34e-05	2.34e-05	2.96e-05	3e-05	1.76e-05	2.1e-05	2.73e-05	3.19e-05	2.01e-05	2.06e-05	2.14e-05	8.93e-06	1.48e-05	1.26e-05	1.16e-05	5.58e-05	8.48e-05	3.15e-05	3.62e-05	5.45e-05	3.54e-05	3.7e-05	5.62e-05	3.59e-05	6.53e-05
K07057	0	8.18e-06	0	4.8e-06	0	0	0	0	0	0	0	0	0	0	0	0	0	0	0	0	0	0	0	0	0	0	0	0	0	0
K01826	0	4.09e-06	4.14e-06	4.8e-06	0	0	0	0	0	0	3.5e-06	0	0	0	0	0	0	0	0	2.32e-06	0	0	5.25e-06	0	0	0	0	6.24e-06	0	0
K12294	0	0	4.14e-06	4.8e-06	3.48e-06	8.35e-06	3.9e-06	6.58e-06	7.49e-06	0	0	0	3.55e-06	0	0	6.12e-06	0	0	0	0	0	0	1.05e-05	9.05e-06	0	5.06e-06	6.17e-06	0	0	0
K15827	0	0	0	4.8e-06	0	0	0	0	0	0	0	0	0	0	0	0	0	0	0	0	0	0	0	0	0	0	0	0	0	0
K19228	0	0	4.14e-06	9.61e-06	3.48e-06	0	0	0	7.49e-06	0	0	3.9e-06	3.55e-06	0	2.57e-06	0	0	0	0	0	6.98e-06	2.12e-05	0	4.52e-06	4.95e-06	5.06e-06	0	6.24e-06	0	0
K03330	1.55e-05	1.23e-05	1.24e-05	9.61e-06	3.48e-06	2.09e-05	1.56e-05	6.58e-06	7.49e-06	1.47e-05	1.4e-05	7.8e-06	1.77e-05	8.62e-06	1.54e-05	9.18e-06	1.49e-05	1.11e-05	9.47e-06	1.16e-05	0	0	1.57e-05	9.05e-06	4.95e-06	1.01e-05	1.85e-05	3.12e-05	1.35e-05	3.27e-05
K01474	1.94e-05	5.32e-05	1.24e-05	1.92e-05	2.09e-05	5.01e-05	3.9e-06	2.3e-05	2.62e-05	2.93e-05	7.01e-06	1.17e-05	7.1e-06	1.15e-05	1.54e-05	9.18e-06	2.98e-05	7.4e-06	6.31e-06	1.62e-05	1.4e-05	2.12e-05	4.2e-05	5.43e-05	2.48e-05	6.58e-05	3.7e-05	7.49e-05	3.59e-05	2.61e-05
K02683	1.17e-05	1.23e-05	8.27e-06	9.61e-06	3.48e-06	8.35e-06	7.79e-06	6.58e-06	7.49e-06	1.17e-05	1.05e-05	7.8e-06	1.42e-05	5.75e-06	7.72e-06	9.18e-06	2.98e-06	1.11e-05	9.47e-06	6.96e-06	0	0	1.57e-05	4.52e-06	4.95e-06	1.52e-05	6.17e-06	3.12e-05	1.35e-05	2.61e-05
K12524	0.000174877	0.000163548	0.000161315	0.000273883	0.000152934	0.000129463	0.000179207	0.000128308	0.000149759	0.000108528	0.00020675	0.000241926	0.000184516	0.000114986	0.00012615	0.000152978	0.000154819	0.000207195	0.000214603	0.000129842	0.000328084	0.000280838	0.000309544	0.000244268	0.000282236	0.000247877	0.000265439	0.000293251	0.000224418	0.00038554
K07076	7.77e-06	8.18e-06	1.24e-05	4.8e-06	3.48e-06	4.18e-06	3.9e-06	1.32e-05	3.74e-06	2.93e-06	1.05e-05	1.17e-05	1.42e-05	8.62e-06	1.29e-05	1.22e-05	2.98e-06	1.48e-05	1.89e-05	9.27e-06	0	1.59e-05	5.25e-06	4.52e-06	0	0	0	0	0	0
K00138	0	1.23e-05	4.14e-06	9.61e-06	6.95e-06	0	0	3.29e-06	7.49e-06	0	3.5e-06	7.8e-06	7.1e-06	2.87e-06	5.15e-06	1.22e-05	5.95e-06	3.7e-06	9.47e-06	4.64e-06	0	5.3e-06	5.25e-06	4.52e-06	0	5.06e-06	0	1.87e-05	0	1.31e-05
K00625	0.0007578	0.000605126	0.000620442	0.000653475	0.000597833	0.000714134	0.000654496	0.00063496	0.000640222	0.000636504	0.000637771	0.000639933	0.000535807	0.000586431	0.000563811	0.000547662	0.000568662	0.000499488	0.000580691	0.000568058	0.000691071	0.000609365	0.000566623	0.00065138	0.000668453	0.000642456	0.000574088	0.000561545	0.000623881	0.000646924
K12267	2.72e-05	6.95e-05	2.48e-05	8.17e-05	1.39e-05	3.76e-05	1.95e-05	2.63e-05	1.5e-05	2.35e-05	2.45e-05	1.56e-05	2.13e-05	2.01e-05	1.8e-05	2.75e-05	1.49e-05	2.22e-05	1.58e-05	9.27e-06	6.98e-05	6.89e-05	0.000199367	0.000176416	0.000113885	0.000187172	0.000148152	0.000230858	0.000152604	9.15e-05
K07212	3.89e-06	4.09e-06	4.14e-06	4.8e-06	3.48e-06	4.18e-06	3.9e-06	3.29e-06	3.74e-06	0	3.5e-06	0	0	0	0	3.06e-06	5.95e-06	0	0	0	6.98e-06	1.06e-05	0	4.52e-06	0	0	0	0	0	0
K01202	0	8.18e-06	4.14e-06	0	3.48e-06	0	0	0	0	5.87e-06	0	0	0	0	0	0	2.98e-06	3.7e-06	0	0	6.98e-06	5.3e-06	0	0	0	0	1.23e-05	6.24e-06	4.49e-06	6.53e-06
K00839	0	4.09e-06	8.27e-06	0	3.48e-06	0	0	0	7.49e-06	0	3.5e-06	3.9e-06	1.42e-05	5.75e-06	7.72e-06	6.12e-06	2.98e-06	0	9.47e-06	6.96e-06	6.98e-06	1.59e-05	1.57e-05	1.36e-05	0	2.53e-05	4.32e-05	6.24e-06	2.24e-05	1.96e-05
K11690	2.72e-05	4.91e-05	4.14e-05	4.32e-05	5.21e-05	2.09e-05	1.95e-05	1.32e-05	2.62e-05	2.93e-05	4.56e-05	5.07e-05	5.68e-05	2.59e-05	6.44e-05	5.81e-05	5.06e-05	4.81e-05	4.73e-05	4.87e-05	5.58e-05	8.48e-05	4.72e-05	5.43e-05	7.43e-05	3.04e-05	4.94e-05	1.87e-05	3.59e-05	5.88e-05
K00200	3.89e-06	4.09e-06	4.14e-06	4.8e-06	0	4.18e-06	3.9e-06	0	0	2.93e-06	3.5e-06	3.9e-06	1.06e-05	2.87e-06	5.15e-06	6.12e-06	2.98e-06	1.11e-05	0	2.32e-06	0	0	1.05e-05	9.05e-06	4.95e-06	5.06e-06	6.17e-06	6.24e-06	4.49e-06	1.31e-05
K02123	0.00057515	0.000695078	0.000641124	0.000475692	0.000566551	0.000680724	0.000584372	0.00062509	0.000700125	0.000604238	0.000669309	0.000706267	0.000752259	0.000767535	0.000713131	0.000752653	0.000729436	0.000751081	0.000795294	0.0007976	0.000425811	0.000476894	0.000524651	0.000524723	0.000574374	0.000510929	0.000592607	0.000705051	0.000668764	0.000555439
K22831	0	0	0	0	0	0	0	0	0	0	0	0	0	0	0	0	0	0	0	0	0	0	5.25e-06	0	0	0	0	0	0	0
K20757	3.89e-06	4.09e-06	4.14e-06	4.8e-06	6.95e-06	4.18e-06	0	3.29e-06	0	2.93e-06	7.01e-06	3.9e-06	7.1e-06	2.87e-06	7.72e-06	6.12e-06	5.95e-06	3.7e-06	6.31e-06	4.64e-06	1.4e-05	1.59e-05	1.57e-05	4.52e-06	4.95e-06	5.06e-06	6.17e-06	6.24e-06	8.98e-06	1.31e-05
K12251	0.000198194	0.000143104	0.000140634	0.000230638	0.000145982	0.000116934	0.000124666	0.000141468	0.000119808	0.000108528	0.000192733	0.000218514	0.000166774	0.00012936	0.000169916	0.000171336	0.000211388	0.000159096	0.000179888	0.000134479	0.000314123	0.000275539	0.000251832	0.000303073	0.000321848	0.000268111	0.000290131	0.000287012	0.000210952	0.000300591
K05966	2.72e-05	2.04e-05	2.07e-05	3.36e-05	1.39e-05	1.67e-05	1.56e-05	1.32e-05	1.12e-05	1.47e-05	1.75e-05	2.73e-05	4.26e-05	4.31e-05	3.6e-05	2.75e-05	1.19e-05	2.96e-05	4.42e-05	2.09e-05	4.89e-05	5.3e-05	3.15e-05	5.43e-05	3.47e-05	4.55e-05	1.85e-05	3.74e-05	3.14e-05	5.88e-05
K02455	1.94e-05	1.64e-05	2.48e-05	2.88e-05	2.78e-05	2.51e-05	2.73e-05	2.3e-05	2.62e-05	1.17e-05	3.15e-05	3.12e-05	3.55e-05	2.01e-05	2.83e-05	2.75e-05	3.57e-05	2.96e-05	1.89e-05	2.78e-05	3.49e-05	3.71e-05	4.2e-05	6.79e-05	2.97e-05	3.54e-05	6.17e-06	3.12e-05	4.49e-05	3.92e-05
K10620	0	4.09e-06	0	0	0	0	0	0	0	0	0	0	0	0	0	0	0	0	0	0	0	0	0	0	0	0	0	0	0	0
K11734	0	1.23e-05	8.27e-06	4.8e-05	0	1.25e-05	3.9e-06	6.58e-06	1.12e-05	8.8e-06	7.01e-06	7.8e-06	0	5.75e-06	5.15e-06	0	2.98e-06	0	0	4.64e-06	6.98e-06	1.06e-05	5.25e-06	9.05e-06	1.49e-05	1.01e-05	6.17e-06	6.24e-06	4.49e-06	6.53e-06
K01923	0.000699507	0.000711432	0.000674214	0.000653475	0.00072296	0.000735015	0.000662288	0.00066457	0.000703869	0.000692234	0.000515123	0.000511166	0.000500323	0.000436949	0.000484002	0.00048953	0.00049423	0.000425489	0.00051126	0.000472995	0.000600324	0.000609365	0.000613841	0.000556387	0.000544665	0.000596927	0.000617299	0.000686333	0.000587974	0.000581578
K03465	0.000501314	0.000478377	0.000566671	0.000557376	0.000559599	0.000517851	0.000440227	0.000470463	0.000531646	0.000516243	0.00059572	0.000589206	0.000496775	0.000557684	0.000556088	0.000483411	0.000434684	0.000510587	0.000508104	0.00048227	0.000314123	0.00031793	0.000367255	0.000384495	0.000321848	0.000333875	0.00037038	0.000368124	0.000390486	0.000333264
K06406	0.000753913	0.000646013	0.000690759	0.000509326	0.000712533	0.000730838	0.000775266	0.000727079	0.000760029	0.000797829	0.000609737	0.000620422	0.000613871	0.000776159	0.000821259	0.000627211	0.000788982	0.000628984	0.000650121	0.000804556	0.000432792	0.000476894	0.000461693	0.0005202	0.000435732	0.000526105	0.000456801	0.000442997	0.000525137	0.00038554
K06596	0	0	0	0	0	0	3.9e-06	0	0	0	0	0	0	0	0	0	0	0	0	0	0	0	0	0	0	0	6.17e-06	6.24e-06	4.49e-06	0
K01347	3.89e-06	4.09e-06	4.14e-06	4.8e-06	0	4.18e-06	0	3.29e-06	3.74e-06	2.93e-06	0	0	0	0	0	3.06e-06	2.98e-06	0	0	0	6.98e-06	2.12e-05	0	0	0	0	0	0	0	0
K00988	0	0	8.27e-06	0	3.48e-06	0	0	0	3.74e-06	0	0	0	0	0	0	0	0	0	0	0	0	0	5.25e-06	0	0	0	0	0	0	6.53e-06
K07096	2.33e-05	2.86e-05	1.24e-05	3.36e-05	1.39e-05	2.51e-05	2.73e-05	1.64e-05	2.25e-05	1.76e-05	3.15e-05	1.56e-05	2.84e-05	2.59e-05	1.54e-05	1.22e-05	1.49e-05	2.96e-05	1.58e-05	1.62e-05	1.4e-05	1.06e-05	4.72e-05	2.71e-05	1.49e-05	3.54e-05	3.09e-05	5.62e-05	3.14e-05	3.27e-05
K00098	0	8.18e-06	8.27e-06	9.61e-06	3.48e-06	0	0	3.29e-06	7.49e-06	5.87e-06	7.01e-06	1.17e-05	0	5.75e-06	2.57e-06	6.12e-06	0	0	0	2.32e-06	6.98e-06	5.3e-06	0	0	4.95e-06	5.06e-06	0	0	4.49e-06	1.31e-05
K05783	0	0	0	0	0	4.18e-06	0	3.29e-06	3.74e-06	0	0	0	0	0	0	0	0	0	0	0	0	0	0	0	0	0	0	0	4.49e-06	0
K01894	1.17e-05	8.18e-06	1.24e-05	2.4e-05	1.04e-05	4.18e-06	3.9e-06	9.87e-06	7.49e-06	8.8e-06	1.05e-05	7.8e-06	7.1e-06	8.62e-06	7.72e-06	1.53e-05	5.95e-06	1.11e-05	1.26e-05	6.96e-06	3.49e-05	3.18e-05	2.1e-05	2.71e-05	1.98e-05	1.01e-05	1.85e-05	1.87e-05	1.8e-05	1.96e-05
K00183	0	0	0	0	6.95e-06	1.67e-05	0	3.29e-06	7.49e-06	0	0	0	0	1.15e-05	0	3.06e-06	0	0	0	0	0	5.3e-06	0	4.52e-06	0	0	0	0	0	0
K01750	0.00010104	7.77e-05	7.86e-05	5.29e-05	6.6e-05	5.85e-05	5.45e-05	6.58e-05	5.62e-05	4.99e-05	6.31e-05	6.63e-05	6.74e-05	8.91e-05	7.72e-05	8.26e-05	8.34e-05	7.77e-05	9.78e-05	0.000102019	9.77e-05	0.000111275	0.000152149	0.00011761	0.000128739	0.000131526	0.000129633	0.000162224	0.000121185	7.19e-05
K13722	0	0	4.14e-06	0	3.48e-06	0	3.9e-06	0	0	0	0	0	0	0	0	3.06e-06	0	0	0	0	0	0	5.25e-06	0	0	0	0	0	4.49e-06	6.53e-06
K22393	0	0	0	0	0	4.18e-06	3.9e-06	3.29e-06	3.74e-06	0	3.5e-06	0	0	0	0	0	0	0	0	0	0	0	0	0	0	0	0	0	0	0
K07502	0.000225397	0.000237144	0.000128225	0.000163369	0.000191167	0.000196282	0.000183103	0.000200687	0.000190943	0.000240522	0.00011564	0.000113159	0.000141936	0.000146608	0.000136447	0.000100966	7.44e-05	0.000122097	0.000104146	0.000122886	0.000188474	0.000158965	0.000157395	0.000176416	0.000108933	0.000146702	0.000166671	0.00010607	0.000179534	0.000130692
K21571	0.00015156	0.000126749	0.000136497	0.000302713	0.000104273	9.61e-05	0.00012077	8.55e-05	8.24e-05	9.09e-05	0.000262818	0.000300456	0.000227097	0.000100613	0.000133873	0.000204991	0.000166728	0.000221994	0.000230383	9.51e-05	0.000446753	0.000392113	0.000351516	0.000361878	0.000544665	0.000323757	0.000395071	0.000299491	0.000192999	0.000503163
K19125	4.66e-05	4.09e-05	3.31e-05	2.4e-05	2.78e-05	4.59e-05	5.06e-05	5.59e-05	5.24e-05	2.93e-05	3.15e-05	4.29e-05	4.26e-05	3.74e-05	6.69e-05	4.59e-05	4.47e-05	2.96e-05	3.79e-05	3.71e-05	6.98e-06	1.59e-05	1.57e-05	3.62e-05	4.46e-05	3.04e-05	5.56e-05	3.74e-05	1.8e-05	4.57e-05
K11444	0	4.09e-06	0	0	0	0	0	0	3.74e-06	2.93e-06	0	3.9e-06	0	0	0	0	0	0	0	2.32e-06	0	0	5.25e-06	0	0	0	0	0	0	0
K12066	7.77e-06	4.09e-06	0	9.61e-06	0	4.18e-06	0	3.29e-06	3.74e-06	2.93e-06	0	0	0	0	0	0	2.98e-06	0	0	0	6.98e-06	5.3e-06	1.57e-05	4.52e-06	4.95e-06	0	0	1.25e-05	4.49e-06	6.53e-06
K07402	0.000272031	0.000490643	0.000306085	0.000345958	0.000232877	0.000183754	0.000225957	0.000309255	0.000318239	0.000363716	0.00036444	0.000339476	0.000372581	0.000370831	0.000453108	0.000403862	0.000500185	0.000373691	0.000403959	0.000384888	0.000244318	0.000344424	0.000278065	0.000352831	0.000356508	0.000369286	0.000382725	0.000418039	0.000246859	0.000176434
K18853	3.89e-06	4.09e-06	4.14e-06	4.8e-06	0	4.18e-06	3.9e-06	0	3.74e-06	2.93e-06	3.5e-06	3.9e-06	7.1e-06	2.87e-06	2.57e-06	3.06e-06	2.98e-06	7.4e-06	0	0	0	0	0	4.52e-06	4.95e-06	5.06e-06	6.17e-06	6.24e-06	4.49e-06	6.53e-06
K06978	0.000104926	0.000102217	0.000148906	0.000230638	0.00018074	0.000167049	0.000140249	0.000144758	0.000149759	0.000102662	6.31e-05	0.000136571	0.000106452	8.34e-05	0.000118426	5.81e-05	0.000131001	4.81e-05	7.26e-05	0.000106656	7.68e-05	7.95e-05	7.35e-05	7.24e-05	8.91e-05	0.000146702	6.79e-05	9.98e-05	0.00010772	3.92e-05
K16567	0	0	0	0	0	0	3.9e-06	6.58e-06	0	0	0	0	0	0	0	0	0	0	0	0	0	0	0	0	0	0	0	0	0	0
K02103	0.000128243	0.000126749	0.000103407	9.61e-05	0.0001147	9.19e-05	0.00012077	0.000115148	7.86e-05	9.97e-05	9.81e-05	8.58e-05	0.000138387	0.000132234	0.000110703	0.00014074	0.000113137	0.000110997	0.000119925	0.000143753	0.000181493	0.000153666	0.000152149	0.000185462	0.000118836	0.000187172	0.000166671	0.000162224	0.000184022	7.19e-05
K01197	9.33e-05	0.000159459	7.45e-05	0.000110514	9.04e-05	0.000100229	0.000105187	0.000111858	0.000123552	7.63e-05	7.71e-05	9.36e-05	5.32e-05	5.75e-05	4.63e-05	9.48e-05	7.44e-05	5.92e-05	6.94e-05	2.32e-05	0.000153571	0.000132471	0.00012067	0.00011761	0.000153497	0.000136585	0.000172844	9.98e-05	8.98e-05	0.000124157
K02864	0.00067619	0.000613304	0.000694895	0.000639061	0.000712533	0.000739191	0.000716829	0.000707339	0.000677662	0.000701034	0.000672813	0.000694561	0.000652904	0.00072154	0.000646194	0.000709819	0.000598435	0.000691883	0.000678525	0.000688625	0.000572402	0.000566975	0.00064532	0.000606146	0.000648647	0.000632338	0.000592607	0.000598982	0.000650811	0.000633854
K05844	7e-05	3.27e-05	4.96e-05	3.84e-05	6.6e-05	5.01e-05	5.06e-05	5.59e-05	6.36e-05	6.16e-05	5.96e-05	7.02e-05	5.32e-05	7.19e-05	7.21e-05	6.43e-05	7.44e-05	6.66e-05	8.21e-05	8.12e-05	3.49e-05	3.18e-05	4.72e-05	4.98e-05	1.98e-05	3.04e-05	3.09e-05	5.62e-05	4.49e-05	1.96e-05
K03591	0	4.09e-06	4.14e-06	9.61e-06	3.48e-06	4.18e-06	0	0	3.74e-06	2.93e-06	0	0	0	0	2.57e-06	0	0	0	0	0	0	1.59e-05	0	4.52e-06	4.95e-06	5.06e-06	0	6.24e-06	0	1.31e-05
K03553	0.0010376	0.000850448	0.00109198	0.000970603	0.00109139	0.00112758	0.00107135	0.00100344	0.00103708	0.00105888	0.00109683	0.00104574	0.000972259	0.00109525	0.00105296	0.00111368	0.00111053	0.00105817	0.00098465	0.00109206	0.000858603	0.000842514	0.000865674	0.000968024	0.000886319	0.000854921	0.000932122	0.000798642	0.000964995	0.00085603
K06148	0.00030312	0.000298475	0.000227496	0.000221028	0.00024678	0.000254749	0.000350623	0.000328995	0.000329471	0.000319718	0.000213758	0.000218514	0.000223549	0.000198352	0.000203384	0.000198872	0.000148864	0.000103597	0.000173576	0.000210993	0.000314123	0.000455699	0.00031479	0.000330214	0.000237672	0.000283288	0.000259266	0.000287012	0.000233394	0.000254849
K16088	0	0	8.27e-06	1.92e-05	3.48e-06	0	0	0	1.12e-05	0	0	7.8e-06	0	5.75e-06	0	0	0	0	0	0	3.49e-05	9.54e-05	2.62e-05	9.05e-06	4.95e-06	5.06e-06	0	6.24e-06	0	0
K21613	3.11e-05	4.91e-05	2.48e-05	6.73e-05	3.48e-05	1.25e-05	3.51e-05	3.95e-05	3e-05	4.4e-05	2.1e-05	0	1.42e-05	1.44e-05	1.54e-05	1.22e-05	5.95e-06	7.4e-06	1.26e-05	1.16e-05	6.28e-05	4.77e-05	4.72e-05	4.52e-05	5.45e-05	7.59e-05	4.32e-05	3.74e-05	4.04e-05	4.57e-05
K13636	0	0	0	1.44e-05	0	0	0	0	0	0	0	0	0	0	0	0	0	0	0	0	0	0	0	0	0	0	0	0	0	0
K00971	0.000431363	0.000351628	0.000326766	0.000542961	0.000351053	0.000367507	0.000397373	0.000394794	0.000325727	0.000328518	0.000532644	0.000546284	0.000521613	0.000376581	0.000352704	0.000455875	0.000437662	0.000480988	0.000454454	0.000370977	0.000893505	0.000731238	0.00076599	0.000805178	0.000851658	0.000728454	0.000895084	0.000767445	0.000758531	0.000914841
K04102	0	0	0	0	0	0	0	0	0	0	0	0	0	0	0	3.06e-06	0	0	0	0	0	0	0	0	0	0	0	0	0	0
K06996	0	4.09e-06	0	9.61e-06	0	0	0	0	0	0	0	0	0	0	0	0	0	0	0	0	0	0	0	0	0	0	0	0	0	0
K03655	0.00217624	0.00210976	0.00211364	0.00199887	0.0021376	0.00233033	0.00245047	0.00230955	0.00223516	0.00225563	0.00278587	0.0026924	0.00261516	0.00267344	0.00263369	0.00261593	0.0023461	0.00296363	0.00275513	0.00274523	0.00279919	0.00257523	0.00277016	0.00299002	0.0029709	0.00282782	0.00264204	0.00265174	0.00267057	0.00289482
K06943	1.17e-05	1.23e-05	1.65e-05	9.61e-06	1.04e-05	1.25e-05	1.17e-05	9.87e-06	1.12e-05	1.76e-05	1.4e-05	3.9e-06	1.42e-05	8.62e-06	1.03e-05	3.06e-06	8.93e-06	1.11e-05	3.16e-06	9.27e-06	0	5.3e-06	1.57e-05	4.52e-06	4.95e-06	2.02e-05	1.23e-05	1.87e-05	1.35e-05	1.96e-05
K09994	0	0	4.14e-06	9.61e-06	0	0	0	3.29e-06	3.74e-06	8.8e-06	3.5e-06	0	3.55e-06	2.87e-06	2.57e-06	6.12e-06	0	3.7e-06	0	0	6.98e-06	1.06e-05	1.05e-05	9.05e-06	1.98e-05	2.02e-05	1.85e-05	1.25e-05	2.24e-05	1.31e-05
K09834	0	0	0	0	0	0	0	0	0	0	0	0	0	0	0	0	0	0	0	0	0	0	0	0	0	0	0	0	0	6.53e-06
K13540	0	0	0	0	0	0	0	0	0	0	0	0	0	0	0	3.06e-06	0	0	3.16e-06	0	0	0	0	0	0	0	0	0	0	0
K13713	0	0	0	0	3.48e-06	4.18e-06	3.9e-06	0	0	0	0	0	0	0	2.57e-06	0	0	0	0	0	0	0	0	0	0	0	0	0	0	0
K17892	0	0	0	0	0	0	0	0	0	0	3.5e-06	3.9e-06	3.55e-06	0	2.57e-06	3.06e-06	2.98e-06	3.7e-06	3.16e-06	2.32e-06	0	0	0	0	0	0	0	0	0	6.53e-06
K11731	0	4.09e-06	0	0	0	0	0	0	0	0	0	0	0	0	0	0	0	0	0	0	0	0	0	0	0	0	0	0	0	0
K03503	5.05e-05	3.27e-05	4.14e-05	9.13e-05	2.78e-05	2.51e-05	3.12e-05	3.29e-05	3e-05	3.23e-05	7.01e-05	7.41e-05	6.03e-05	3.16e-05	3.35e-05	3.67e-05	3.87e-05	5.92e-05	5.68e-05	2.32e-05	0.00013263	0.000105977	0.000125916	0.000113087	0.000153497	0.000101174	0.000117287	0.000112309	0.000103232	0.000163365
K18890	0.000310892	0.00028212	0.000318494	0.000225833	0.000340625	0.000359155	0.000338936	0.000348735	0.000321983	0.000369583	0.000238288	0.000187297	0.00019871	0.000232848	0.000285767	0.00020805	0.000226274	0.000218295	0.000220915	0.000222586	0.000104708	0.000196057	0.000204614	0.000158322	0.000183206	0.000177055	0.000166671	0.000162224	0.000157092	0.000130692
K09690	0.000225397	0.000257588	0.000194405	0.000211419	0.000208546	0.000217163	0.000245436	0.000194107	0.000250847	0.000225856	0.000245296	0.00023022	0.00024129	0.000195477	0.000193086	0.000201931	0.00014291	0.000207195	0.000233539	0.00021563	0.000195454	0.00022785	0.000251832	0.000294026	0.000212915	0.000303522	0.00030865	0.0002059	0.000318673	0.000280987
K16651	3.89e-06	8.18e-06	4.14e-06	3.84e-05	3.48e-06	0	3.9e-06	6.58e-06	7.49e-06	5.87e-06	1.4e-05	7.8e-06	2.13e-05	2.59e-05	5.15e-06	2.45e-05	0	3.7e-06	6.31e-06	0	1.4e-05	1.06e-05	5.25e-06	4.52e-06	9.9e-06	0	6.17e-06	0	0	6.53e-06
K20385	1.17e-05	8.18e-06	0	0	0	0	0	3.29e-06	3.74e-06	0	0	0	0	0	0	0	0	0	0	0	0	0	0	0	0	0	0	0	0	0
K01087	3.89e-06	0	4.14e-06	4.8e-06	3.48e-06	0	0	0	0	0	0	0	0	0	0	0	0	0	0	0	0	0	0	0	0	0	0	0	0	0
K00015	3.5e-05	5.32e-05	2.48e-05	2.88e-05	3.82e-05	2.51e-05	1.95e-05	2.63e-05	4.87e-05	3.23e-05	3.85e-05	2.73e-05	5.32e-05	3.45e-05	4.38e-05	3.67e-05	3.87e-05	3.33e-05	4.42e-05	3.71e-05	4.19e-05	5.3e-05	7.35e-05	5.43e-05	2.97e-05	5.06e-05	5.56e-05	3.74e-05	5.39e-05	3.27e-05
K20374	0	0	0	4.8e-06	3.48e-06	4.18e-06	3.9e-06	3.29e-06	3.74e-06	0	0	0	0	0	0	0	0	0	0	0	0	5.3e-06	0	0	0	0	0	0	0	0
K19123	7e-05	4.5e-05	4.55e-05	1.44e-05	4.52e-05	5.01e-05	5.84e-05	5.59e-05	3.74e-05	5.87e-05	5.96e-05	9.36e-05	9.23e-05	7.19e-05	0.000123575	6.43e-05	8.93e-05	6.66e-05	7.89e-05	7.65e-05	2.09e-05	4.24e-05	3.67e-05	5.88e-05	6.44e-05	7.08e-05	0.000111114	4.99e-05	2.69e-05	5.88e-05
K02466	0	0	0	9.61e-06	0	0	0	0	0	0	0	0	3.55e-06	0	0	0	0	0	0	0	6.98e-06	0	0	0	0	0	0	0	0	0
K09860	7.77e-06	8.18e-06	1.24e-05	9.61e-06	6.95e-06	4.18e-06	7.79e-06	9.87e-06	1.12e-05	0	2.1e-05	1.95e-05	7.1e-06	2.87e-06	1.54e-05	1.22e-05	1.19e-05	3.7e-06	6.31e-06	4.64e-06	2.09e-05	1.59e-05	1.05e-05	2.26e-05	1.49e-05	1.52e-05	6.17e-06	1.25e-05	4.49e-06	3.27e-05
K07783	9.72e-05	9e-05	0.000103407	0.000163369	0.000104273	8.35e-05	8.57e-05	9.54e-05	7.86e-05	9.68e-05	8.06e-05	0.000128767	0.000102903	7.47e-05	9.01e-05	0.000107085	0.000107182	0.000122097	0.000138861	9.04e-05	6.28e-05	4.77e-05	0.000110177	0.000122134	0.000143594	9.11e-05	0.000117287	0.000112309	0.000125674	0.000117622
K10896	2.72e-05	1.64e-05	4.55e-05	9.61e-06	3.48e-05	2.92e-05	1.95e-05	2.63e-05	1.5e-05	1.47e-05	1.75e-05	1.17e-05	2.13e-05	8.62e-06	1.54e-05	9.18e-06	1.79e-05	2.22e-05	3.16e-06	9.27e-06	0	0	3.15e-05	9.05e-06	4.95e-06	2.53e-05	1.85e-05	1.25e-05	2.24e-05	3.92e-05
K06436	6.22e-05	4.09e-05	9.51e-05	3.36e-05	9.38e-05	0.000116934	8.96e-05	5.26e-05	8.24e-05	5.87e-05	0.000185724	0.000120963	0.000120645	0.000137984	0.000133873	0.000107085	5.95e-06	0.000221994	7.89e-05	0.000150709	5.58e-05	7.95e-05	8.92e-05	9.05e-05	9.41e-05	7.59e-05	3.09e-05	6.24e-05	0.000134651	0.000104553
K10220	0	0	0	0	0	0	0	0	0	0	0	0	0	0	0	0	0	0	0	0	0	0	0	0	0	5.06e-06	6.17e-06	0	4.49e-06	0
K20447	3.89e-06	4.5e-05	2.48e-05	0	1.04e-05	0	1.17e-05	6.58e-06	1.5e-05	1.17e-05	3.5e-06	7.8e-06	3.55e-05	1.44e-05	1.29e-05	2.14e-05	5.95e-06	1.48e-05	9.47e-06	1.39e-05	6.98e-06	5.3e-06	1.57e-05	4.52e-06	0	5.06e-06	1.23e-05	1.25e-05	1.8e-05	0
K22311	0	0	8.27e-06	0	6.95e-06	4.18e-06	3.9e-06	6.58e-06	7.49e-06	0	0	3.9e-06	0	0	0	3.06e-06	0	0	3.16e-06	4.64e-06	0	0	0	0	0	0	0	6.24e-06	0	0
K07236	0	0	0	4.8e-06	0	0	0	0	3.74e-06	0	0	3.9e-06	0	0	0	0	0	0	0	0	6.98e-06	1.06e-05	0	4.52e-06	4.95e-06	5.06e-06	0	0	0	6.53e-06
K07816	0.000532403	0.000633747	0.000446718	0.000355568	0.000465753	0.00053038	0.000560997	0.000536262	0.000509182	0.000533842	0.000378457	0.000382399	0.00041871	0.000477194	0.000422215	0.000434458	0.000312615	0.000447689	0.000416583	0.000449809	0.000565421	0.000582871	0.000535144	0.000497582	0.000465441	0.000521047	0.000493839	0.000436758	0.000628369	0.000457421
K01918	0.000229283	0.000200346	0.000186133	0.000293103	0.000142507	0.000158696	0.000155832	0.000200687	0.000153503	0.00014666	0.000252305	0.000241926	0.000209355	0.000169605	0.000157043	0.000201931	0.000181615	0.000170196	0.0001862	0.000127523	0.000342045	0.000323228	0.000293804	0.000257838	0.000321848	0.00027317	0.000290131	0.000274533	0.000300719	0.000346333
K04047	3.89e-05	2.86e-05	3.31e-05	2.88e-05	3.13e-05	3.34e-05	4.67e-05	2.3e-05	3.37e-05	2.35e-05	3.15e-05	1.95e-05	7.1e-06	1.44e-05	1.29e-05	1.22e-05	8.93e-06	7.4e-06	3.16e-06	1.16e-05	2.79e-05	4.24e-05	2.62e-05	2.71e-05	3.47e-05	3.54e-05	1.85e-05	2.5e-05	3.14e-05	6.53e-05
K01990	0.00484992	0.00412958	0.0041611	0.0035845	0.00463668	0.00464396	0.00421527	0.00440524	0.00447781	0.00472831	0.0038862	0.00380448	0.00393516	0.00448735	0.00420413	0.00386117	0.0039985	0.00422159	0.00380605	0.00424768	0.003225	0.00331177	0.00386668	0.0037183	0.0031343	0.0046793	0.00415442	0.00397449	0.00494616	0.00328036
K01663	0	0	0	0	0	0	0	3.29e-06	0	2.93e-06	0	0	0	2.87e-06	0	3.06e-06	2.98e-06	3.7e-06	3.16e-06	0	0	0	5.25e-06	0	0	0	0	0	0	1.96e-05
K14441	0.00106869	0.000973109	0.00105475	0.000922554	0.00120262	0.00114011	0.00112589	0.00101988	0.00107078	0.00110288	0.0010793	0.000955997	0.000975807	0.0010205	0.00107356	0.00112592	0.00102419	0.00104707	0.00102252	0.00102482	0.000886525	0.000906099	0.000844688	0.000882078	0.000935834	0.000895391	0.000956814	0.000942148	0.000969484	0.000823357
K00931	0.000489655	0.000547885	0.00050049	0.000494912	0.00054222	0.000488618	0.00050256	0.000483623	0.000501694	0.000507443	0.000395979	0.000464341	0.000503871	0.00046857	0.000465981	0.000486471	0.000556753	0.000480988	0.000517572	0.000459084	0.000586363	0.000609365	0.000514158	0.000502106	0.000510005	0.00054634	0.000567915	0.000549067	0.000623881	0.000561974
K02399	0	0	4.14e-06	4.8e-06	0	0	0	0	0	0	3.5e-06	0	3.55e-06	0	2.57e-06	3.06e-06	0	3.7e-06	3.16e-06	0	6.98e-06	1.59e-05	1.05e-05	1.36e-05	1.49e-05	5.06e-06	6.17e-06	1.25e-05	4.49e-06	1.31e-05
K12057	3.89e-06	4.09e-06	0	9.61e-06	0	0	0	0	0	8.8e-06	3.5e-06	0	0	0	5.15e-06	0	2.98e-06	3.7e-06	3.16e-06	9.27e-06	6.98e-06	5.3e-06	1.05e-05	9.05e-06	4.95e-06	0	0	1.25e-05	4.49e-06	6.53e-06
K09771	0	0	0	1.44e-05	3.48e-06	0	0	3.29e-06	3.74e-06	0	0	0	0	0	0	0	0	0	0	0	6.98e-06	5.3e-06	5.25e-06	4.52e-06	4.95e-06	5.06e-06	0	6.24e-06	0	0
K02446	1.55e-05	2.04e-05	1.24e-05	3.36e-05	1.74e-05	2.92e-05	1.17e-05	1.32e-05	3e-05	1.47e-05	2.1e-05	1.17e-05	1.77e-05	2.3e-05	2.32e-05	2.45e-05	1.79e-05	7.4e-06	1.89e-05	1.39e-05	4.19e-05	5.3e-05	2.62e-05	2.71e-05	3.47e-05	2.53e-05	2.47e-05	1.87e-05	3.14e-05	5.88e-05
K00712	0	4.09e-06	4.14e-06	0	6.95e-06	8.35e-06	0	0	1.12e-05	0	1.75e-05	0	3.55e-06	2.87e-06	0	0	0	3.7e-06	0	0	0	1.06e-05	0	4.52e-06	4.95e-06	1.52e-05	1.23e-05	6.24e-06	0	6.53e-06
K22230	0.000139901	0.000139016	0.000181996	0.000120124	0.000166837	0.000108582	0.000112979	0.000138178	0.000153503	0.000170125	0.000119144	0.000144375	0.000152581	0.00012361	0.000110703	0.000149919	0.000160774	0.000151696	0.000129393	0.000102019	4.19e-05	2.12e-05	8.39e-05	7.24e-05	7.43e-05	8.6e-05	0.000117287	0.000112309	0.000103232	7.19e-05
K02783	3.11e-05	4.91e-05	2.9e-05	4.8e-05	2.09e-05	2.51e-05	2.73e-05	1.97e-05	4.49e-05	1.17e-05	3.5e-05	5.07e-05	4.61e-05	4.02e-05	2.83e-05	4.28e-05	3.28e-05	2.59e-05	3.47e-05	2.32e-05	6.98e-06	3.18e-05	2.62e-05	9.05e-06	1.98e-05	2.53e-05	6.17e-06	0	6.73e-05	6.53e-06
K04797	1.17e-05	1.23e-05	8.27e-06	9.61e-06	3.48e-06	8.35e-06	7.79e-06	6.58e-06	7.49e-06	8.8e-06	7.01e-06	3.9e-06	7.1e-06	8.62e-06	7.72e-06	3.06e-06	5.95e-06	3.7e-06	3.16e-06	4.64e-06	0	0	0	0	4.95e-06	5.06e-06	6.17e-06	1.87e-05	8.98e-06	1.31e-05
K00041	0.000334209	0.000392514	0.000306085	0.000389202	0.000330198	0.000263102	0.000327248	0.000342155	0.000307007	0.000340251	0.000259313	0.000312162	0.000298065	0.000250096	0.000252299	0.000269242	0.00028582	0.000273793	0.000302969	0.000285188	0.00054448	0.000466297	0.000341023	0.000370925	0.000514956	0.000343992	0.000345688	0.000368124	0.000345603	0.000444352
K02485	3.89e-06	0	4.14e-06	9.61e-06	0	0	0	9.87e-06	3.74e-06	2.93e-06	3.5e-06	3.9e-06	3.55e-06	0	2.57e-06	3.06e-06	2.98e-06	0	0	0	6.98e-06	0	5.25e-06	4.52e-06	4.95e-06	5.06e-06	0	6.24e-06	0	6.53e-06
K22270	0	0	0	0	0	0	0	0	0	0	0	0	3.55e-06	0	0	0	0	0	0	0	0	0	0	0	0	0	0	0	0	0
K21084	3.89e-06	1.23e-05	1.65e-05	1.92e-05	6.95e-06	4.18e-06	0	9.87e-06	1.12e-05	2.93e-06	3.5e-06	7.8e-06	0	0	5.15e-06	3.06e-06	0	0	3.16e-06	2.32e-06	1.4e-05	2.12e-05	0	1.81e-05	4.95e-06	1.52e-05	6.17e-06	0	8.98e-06	6.53e-06
K13020	3.89e-06	4.09e-06	0	0	3.48e-06	0	0	0	3.74e-06	0	0	0	0	5.75e-06	2.57e-06	3.06e-06	2.98e-06	0	0	0	0	5.3e-06	5.25e-06	9.05e-06	9.9e-06	0	0	0	0	0
K14647	0	0	0	0	0	8.35e-06	7.79e-06	1.64e-05	0	8.8e-06	7.01e-06	3.9e-06	0	0	7.72e-06	6.12e-06	0	0	3.16e-06	6.96e-06	0	0	0	0	0	0	0	0	0	0
K02069	7.77e-06	2.04e-05	2.07e-05	4.8e-05	6.95e-06	8.35e-06	7.79e-06	1.97e-05	1.5e-05	2.93e-06	2.8e-05	1.95e-05	1.77e-05	5.75e-06	7.72e-06	1.84e-05	1.49e-05	1.48e-05	1.26e-05	4.64e-06	2.79e-05	3.71e-05	2.62e-05	2.71e-05	4.46e-05	3.54e-05	5.56e-05	2.5e-05	2.24e-05	5.23e-05
K01031	0	4.09e-06	4.14e-06	4.8e-06	0	0	0	3.29e-06	3.74e-06	2.93e-06	0	3.9e-06	0	0	0	0	0	3.7e-06	0	0	0	5.3e-06	0	4.52e-06	0	5.06e-06	0	0	0	0
K03589	0.000559606	0.000453845	0.0004674	0.000514131	0.000479656	0.00046356	0.000518143	0.000516522	0.000509182	0.000472245	0.000490593	0.000511166	0.000532258	0.000462821	0.000437662	0.000449756	0.000470412	0.000517987	0.000473389	0.000410393	0.000586363	0.000577572	0.000535144	0.000502106	0.000500102	0.000455284	0.000561742	0.000492912	0.000525137	0.000529301
K02640	0	0	0	0	3.48e-06	0	0	0	0	0	0	0	0	0	0	0	0	0	0	0	0	0	0	0	0	0	0	0	0	0
K10235	0	0	0	0	3.48e-06	4.18e-06	3.9e-06	6.58e-06	3.74e-06	5.87e-06	0	0	0	0	0	0	0	0	0	0	0	0	0	0	0	0	0	0	0	0
K12056	3.89e-06	4.09e-06	4.14e-06	1.44e-05	3.48e-06	0	0	0	0	5.87e-06	1.75e-05	0	1.06e-05	0	7.72e-06	0	5.95e-06	7.4e-06	6.31e-06	6.96e-06	6.98e-06	1.06e-05	1.57e-05	9.05e-06	4.95e-06	0	1.23e-05	2.5e-05	8.98e-06	1.96e-05
K02490	0	0	0	4.8e-06	0	0	0	0	0	2.93e-06	0	0	0	2.87e-06	0	0	0	0	3.16e-06	0	0	0	0	0	0	0	6.17e-06	0	0	0
K00769	7.77e-06	8.18e-06	4.14e-06	2.4e-05	3.48e-06	8.35e-06	7.79e-06	1.64e-05	0	8.8e-06	1.75e-05	1.56e-05	7.1e-06	1.44e-05	2.57e-06	1.53e-05	1.19e-05	1.11e-05	1.89e-05	9.27e-06	2.79e-05	2.12e-05	2.1e-05	3.17e-05	4.95e-06	1.52e-05	6.17e-06	6.24e-06	1.8e-05	1.96e-05
K05589	1.55e-05	1.64e-05	4.14e-06	1.44e-05	0	0	0	6.58e-06	3.74e-06	2.93e-06	7.01e-06	0	7.1e-06	5.75e-06	0	6.12e-06	2.98e-06	7.4e-06	6.31e-06	2.32e-06	1.4e-05	1.06e-05	1.05e-05	1.36e-05	9.9e-06	1.52e-05	6.17e-06	1.25e-05	8.98e-06	1.31e-05
K20487	5.44e-05	6.95e-05	3.72e-05	5.77e-05	2.78e-05	5.85e-05	7.79e-05	7.57e-05	5.99e-05	4.4e-05	7.71e-05	7.02e-05	7.45e-05	4.89e-05	4.38e-05	3.37e-05	3.28e-05	4.81e-05	8.21e-05	5.33e-05	0.000111688	0.000158965	9.97e-05	0.000113087	0.000113885	9.61e-05	6.17e-05	0.00010607	0.000116697	5.88e-05
K16306	1.94e-05	2.04e-05	1.65e-05	9.61e-06	1.04e-05	8.35e-06	1.56e-05	9.87e-06	1.12e-05	1.17e-05	2.1e-05	3.9e-06	1.42e-05	1.15e-05	1.29e-05	9.18e-06	5.95e-06	1.85e-05	9.47e-06	9.27e-06	0	0	5.25e-06	0	4.95e-06	1.52e-05	1.85e-05	2.5e-05	1.8e-05	6.53e-06
K03390	7.38e-05	9e-05	0.000132361	8.17e-05	0.000132079	0.000100229	0.000109083	0.000111858	0.000108576	0.000120261	0.000112136	0.000136571	0.000138387	0.000152357	0.00012615	0.000149919	0.000184592	0.000159096	0.000148329	0.000125205	2.79e-05	2.12e-05	9.44e-05	4.98e-05	4.46e-05	0.000101174	0.00012346	9.36e-05	6.73e-05	5.88e-05
K15461	1.55e-05	1.64e-05	2.07e-05	2.4e-05	1.04e-05	4.18e-06	7.79e-06	1.64e-05	2.25e-05	8.8e-06	0	7.8e-06	0	0	5.15e-06	3.06e-06	0	0	3.16e-06	0	1.4e-05	3.71e-05	0	1.36e-05	4.95e-06	1.01e-05	0	6.24e-06	8.98e-06	6.53e-06
K01657	0.000322551	0.000359805	0.000252313	0.000398812	0.000330198	0.000283983	0.000272707	0.000348735	0.000310751	0.000269854	0.000431021	0.000401909	0.000369032	0.000321962	0.000347555	0.000339612	0.000339411	0.000314492	0.000334528	0.000306056	0.000705032	0.000694146	0.000493172	0.000628763	0.000529811	0.000526105	0.000493839	0.000536588	0.000538602	0.000620785
K04656	0.000120471	0.000159459	9.1e-05	0.000192199	0.000135555	0.000116934	0.000112979	0.000177657	0.000116064	9.09e-05	0.000175212	0.00023022	0.000184516	0.000204101	0.00017249	0.000174395	0.000157796	0.000159096	0.000183044	0.000153028	0.000237337	0.000259643	0.000183628	0.000158322	0.000237672	0.00019729	0.000111114	0.000155985	0.000175046	0.000241779
K02871	0.000645101	0.000560151	0.000587352	0.000615036	0.000556123	0.000622257	0.000537622	0.000569161	0.000617758	0.000615971	0.000585207	0.000534578	0.000560646	0.000580682	0.000581832	0.000618032	0.00049423	0.000588285	0.000580691	0.000588925	0.000481655	0.000492791	0.000524651	0.000484012	0.000534762	0.000556458	0.00053705	0.000555306	0.000574509	0.000568509
K06959	0.00116584	0.00115301	0.00134429	0.00112917	0.00135903	0.00135727	0.00144145	0.00132585	0.00131414	0.00129354	0.00145075	0.00124865	0.00138032	0.00134534	0.00141339	0.00141658	0.00134276	0.00145776	0.00123712	0.00150477	0.00110292	0.00106506	0.0012067	0.00125753	0.00120817	0.00104715	0.00109262	0.000992063	0.00118044	0.00124811
K00286	0.000544061	0.000580594	0.000574943	0.000586206	0.000583929	0.000513675	0.000518143	0.000562581	0.000580318	0.000589572	0.000518627	0.0005775	0.000567742	0.000589306	0.000581832	0.000584377	0.000693708	0.000536487	0.000558599	0.000540235	0.000698051	0.000667652	0.000587609	0.000574481	0.000623889	0.000566575	0.000679029	0.000605221	0.000570021	0.000614251
K02400	0.000299234	0.000212612	0.000173724	0.000273883	0.000260683	0.000338274	0.000381789	0.000315835	0.000205919	0.000278654	0.000150682	0.000140473	0.000234194	0.000224224	0.00019566	0.000122383	0.000125046	0.000188695	0.0001862	0.000280551	0.000369967	0.000312631	0.000251832	0.000271408	0.000193109	0.000217524	0.000209882	0.0002059	0.000345603	0.000294056
K22480	3.89e-06	4.09e-06	4.14e-06	4.8e-06	0	1.25e-05	1.17e-05	6.58e-06	0	5.87e-06	3.5e-06	3.9e-06	1.06e-05	2.87e-06	2.57e-06	3.06e-06	5.95e-06	7.4e-06	0	2.32e-06	0	0	1.05e-05	4.52e-06	4.95e-06	5.06e-06	6.17e-06	6.24e-06	4.49e-06	1.31e-05
K09895	0	4.09e-06	0	9.61e-06	0	0	0	0	3.74e-06	0	0	3.9e-06	0	0	0	0	0	0	0	0	0	1.06e-05	5.25e-06	4.52e-06	0	1.01e-05	0	0	0	6.53e-06
K07457	1.17e-05	1.23e-05	1.65e-05	1.44e-05	1.39e-05	1.25e-05	1.56e-05	1.32e-05	1.87e-05	2.93e-06	1.4e-05	1.95e-05	1.06e-05	8.62e-06	7.72e-06	6.12e-06	8.93e-06	1.48e-05	6.31e-06	4.64e-06	1.4e-05	1.59e-05	5.25e-06	4.52e-06	4.95e-06	1.01e-05	1.23e-05	6.24e-06	4.49e-06	6.53e-06
K16076	0	0	0	4.8e-06	0	0	0	0	0	0	0	0	0	0	0	0	0	0	0	0	0	0	0	0	0	0	0	0	0	0
K19171	0.000221511	0.000237144	0.00017786	0.000273883	0.000173789	0.00022134	0.00021427	0.000190817	0.000164735	0.000167192	0.000248801	0.000206807	0.000212903	0.000204101	0.000226554	0.000226408	9.23e-05	0.000244194	0.000198823	0.000155346	0.000223376	0.000280838	0.000146902	0.000203556	0.000232721	0.00015682	0.000166671	0.000187182	0.000197487	0.000222176
K07246	1.55e-05	2.45e-05	1.24e-05	1.92e-05	3.13e-05	8.35e-06	1.56e-05	1.32e-05	3.37e-05	2.35e-05	1.05e-05	3.9e-06	1.42e-05	2.87e-06	1.03e-05	6.12e-06	5.95e-06	3.7e-06	9.47e-06	4.64e-06	6.98e-06	5.3e-06	0	1.36e-05	4.95e-06	0	6.17e-06	6.24e-06	1.35e-05	0
K21308	3.89e-06	0	0	0	0	0	0	0	0	0	0	0	0	0	0	0	0	0	0	0	0	0	0	0	0	0	0	0	0	0
K09681	1.17e-05	2.86e-05	4.14e-06	3.84e-05	3.48e-05	2.09e-05	1.56e-05	2.96e-05	1.87e-05	2.05e-05	1.75e-05	2.73e-05	1.42e-05	2.3e-05	2.06e-05	1.22e-05	1.79e-05	1.85e-05	3.16e-06	4.64e-06	6.98e-06	2.12e-05	1.57e-05	9.05e-06	9.9e-06	2.53e-05	1.23e-05	1.25e-05	1.35e-05	1.96e-05
K11016	3.89e-06	1.64e-05	2.48e-05	1.44e-05	1.39e-05	1.25e-05	0	1.32e-05	1.87e-05	2.93e-06	0	1.56e-05	7.1e-06	2.87e-06	2.57e-06	6.12e-06	2.98e-06	3.7e-06	0	4.64e-06	3.49e-05	1.59e-05	1.57e-05	4.52e-06	9.9e-06	2.53e-05	6.17e-06	1.25e-05	0	1.31e-05
K13923	0	0	0	0	0	0	0	0	0	0	0	0	0	0	0	0	0	3.7e-06	0	0	0	0	0	0	0	0	0	0	0	0
K21140	5.44e-05	4.91e-05	1.65e-05	8.17e-05	2.43e-05	5.01e-05	3.9e-05	4.61e-05	2.62e-05	3.52e-05	4.21e-05	5.85e-05	4.26e-05	6.32e-05	3.35e-05	5.81e-05	3.57e-05	5.55e-05	2.84e-05	3.01e-05	0.000111688	0.000105977	3.67e-05	7.69e-05	6.93e-05	5.06e-05	5.56e-05	5.62e-05	6.73e-05	0.000104553
K22602	0	4.09e-06	8.27e-06	4.8e-06	3.48e-06	4.18e-06	0	6.58e-06	3.74e-06	2.93e-06	0	3.9e-06	0	0	0	6.12e-06	0	0	0	0	0	5.3e-06	0	4.52e-06	4.95e-06	1.52e-05	0	0	0	6.53e-06
K04762	8.55e-05	8.59e-05	6.2e-05	0.000158564	4.17e-05	5.01e-05	6.62e-05	7.57e-05	6.74e-05	6.45e-05	0.000122648	0.000132669	0.000127742	7.19e-05	7.98e-05	0.000116263	0.000113137	0.000107297	9.78e-05	5.8e-05	0.000181493	0.000164264	0.000188874	0.000167369	0.000188157	0.000141644	0.000154325	0.000193421	0.000139139	0.000209107
K01023	0.000124357	8.59e-05	4.96e-05	3.84e-05	7.3e-05	0.000100229	0.000132458	0.000138178	5.99e-05	0.000108528	0.000129657	8.19e-05	0.000120645	9.77e-05	9.27e-05	5.51e-05	2.38e-05	9.99e-05	8.21e-05	0.000141435	0.000181493	0.000153666	0.000136409	0.000113087	0.000178254	5.56e-05	6.17e-05	9.36e-05	6.28e-05	0.000130692
K00750	0	0	0	0	0	4.18e-06	0	0	0	0	0	0	0	0	2.57e-06	0	2.98e-06	0	3.16e-06	0	0	0	0	4.52e-06	0	0	0	0	0	0
K12528	0	8.18e-06	0	9.61e-06	0	0	3.9e-06	3.29e-06	0	1.76e-05	2.45e-05	1.56e-05	3.19e-05	4.02e-05	4.63e-05	3.37e-05	5.06e-05	2.96e-05	2.52e-05	3.71e-05	0	0	2.62e-05	1.36e-05	4.95e-05	2.02e-05	6.17e-06	5.62e-05	2.69e-05	2.61e-05
K17074	0.000213738	0.000253499	0.000335039	0.000273883	0.00027111	0.00022134	0.000229853	0.000213847	0.000318239	0.000278654	0.000252305	0.000284848	0.000340645	0.00029609	0.000329533	0.000370207	0.000404911	0.000273793	0.000416583	0.000310693	0.000118669	0.00018016	0.000230846	0.000203556	0.000222818	0.000237759	0.000277785	0.000249576	0.000219929	0.000117622
K08261	0	0	4.14e-06	0	0	4.18e-06	0	0	3.74e-06	2.93e-06	3.5e-06	0	0	0	0	0	0	0	0	0	0	0	0	4.52e-06	0	0	0	0	0	0
K08155	0	0	0	0	0	0	0	3.29e-06	0	0	0	0	0	0	0	0	0	0	0	0	0	0	0	0	0	0	0	0	0	0
K09709	0	0	0	0	0	0	0	0	0	0	0	0	0	0	0	0	0	0	0	0	0	0	0	0	0	0	0	6.24e-06	0	0
K21353	0	0	0	0	0	0	0	0	0	0	0	0	0	0	0	0	0	0	0	0	1.4e-05	1.06e-05	5.25e-06	0	9.9e-06	0	6.17e-06	6.24e-06	4.49e-06	0
K20570	0	4.09e-06	0	4.8e-06	0	0	0	3.29e-06	0	2.93e-06	0	0	0	0	0	0	0	0	0	0	0	0	5.25e-06	0	0	0	6.17e-06	0	0	0
K07550	0	0	0	0	6.95e-06	4.18e-06	0	6.58e-06	3.74e-06	2.93e-06	0	0	0	0	0	0	0	0	0	0	0	0	0	0	0	0	0	0	0	0
K02420	7.77e-06	8.18e-06	8.27e-06	1.44e-05	1.04e-05	1.25e-05	2.34e-05	1.32e-05	3.74e-06	1.76e-05	3.5e-06	0	7.1e-06	5.75e-06	1.03e-05	0	0	0	9.47e-06	6.96e-06	6.98e-06	1.06e-05	1.57e-05	1.36e-05	9.9e-06	0	0	6.24e-06	1.35e-05	6.53e-06
K03073	3.5e-05	1.64e-05	3.31e-05	2.4e-05	3.82e-05	4.59e-05	3.9e-05	4.28e-05	4.49e-05	3.52e-05	2.8e-05	4.68e-05	2.48e-05	4.6e-05	3.6e-05	3.98e-05	2.38e-05	3.33e-05	3.79e-05	3.01e-05	2.79e-05	2.65e-05	5.77e-05	4.07e-05	4.95e-05	2.53e-05	1.85e-05	3.74e-05	2.69e-05	3.92e-05
K15551	1.55e-05	8.18e-06	1.65e-05	3.84e-05	1.04e-05	1.67e-05	1.56e-05	6.58e-06	1.5e-05	1.47e-05	2.1e-05	2.34e-05	2.48e-05	2.3e-05	7.72e-06	1.22e-05	1.19e-05	1.85e-05	2.84e-05	6.96e-06	2.09e-05	2.12e-05	2.1e-05	1.36e-05	1.98e-05	1.52e-05	3.09e-05	6.24e-06	8.98e-06	1.31e-05
K13587	1.94e-05	4.09e-06	0	1.92e-05	1.39e-05	4.18e-06	1.56e-05	1.32e-05	3.74e-06	1.76e-05	3.5e-06	3.9e-06	7.1e-06	2.59e-05	5.15e-06	2.14e-05	2.08e-05	2.59e-05	3.79e-05	3.01e-05	0	1.06e-05	2.62e-05	1.36e-05	0	5.06e-06	0	0	1.8e-05	1.31e-05
K00150	2.33e-05	3.68e-05	2.07e-05	1.92e-05	2.78e-05	3.34e-05	1.17e-05	1.97e-05	7.49e-06	3.23e-05	3.15e-05	1.95e-05	3.19e-05	3.16e-05	2.57e-05	3.06e-05	3.57e-05	2.96e-05	2.84e-05	2.32e-05	0	5.3e-06	2.62e-05	1.81e-05	9.9e-06	1.52e-05	1.85e-05	3.74e-05	1.8e-05	1.96e-05
K16845	0	0	0	0	0	0	0	0	0	0	0	0	0	0	0	0	0	0	0	0	0	0	0	0	4.95e-06	0	0	0	0	0
K07679	1.17e-05	8.18e-06	8.27e-06	2.4e-05	1.74e-05	1.25e-05	0	6.58e-06	1.12e-05	5.87e-06	7.01e-06	1.17e-05	1.42e-05	2.01e-05	1.8e-05	1.53e-05	8.93e-06	7.4e-06	1.26e-05	1.16e-05	1.4e-05	1.59e-05	5.25e-06	1.36e-05	1.49e-05	2.02e-05	6.17e-06	1.25e-05	1.8e-05	2.61e-05
K00371	0	4.09e-06	4.14e-06	1.92e-05	3.48e-06	0	0	3.29e-06	1.12e-05	2.93e-06	0	3.9e-06	3.55e-06	0	0	6.12e-06	5.95e-06	0	0	0	0	3.71e-05	5.25e-06	2.26e-05	4.95e-06	5.06e-06	0	1.25e-05	0	1.96e-05
K18916	0	0	4.14e-06	0	3.48e-06	0	0	3.29e-06	0	2.93e-06	0	0	0	0	0	0	0	0	0	0	0	0	0	0	0	0	0	0	0	0
K00773	0.00092879	0.000891335	0.00096789	0.000994628	0.0010045	0.000960531	0.000973953	0.000996855	0.0010558	0.000985554	0.00103375	0.000944291	0.00096871	0.00106937	0.000929387	0.00102495	0.000970596	0.00103967	0.000965714	0.00101323	0.000865583	0.000784226	0.000897153	0.000891124	0.000812046	0.000839745	0.000808662	0.000885994	0.00089767	0.000901772
K01584	1.55e-05	8.18e-06	2.07e-05	2.88e-05	2.09e-05	8.35e-06	7.79e-06	9.87e-06	1.12e-05	1.17e-05	1.75e-05	1.17e-05	2.48e-05	2.01e-05	1.03e-05	3.06e-05	1.79e-05	1.85e-05	1.89e-05	2.55e-05	2.09e-05	1.59e-05	1.57e-05	4.52e-06	1.98e-05	5.06e-06	1.23e-05	1.87e-05	2.24e-05	0
K11922	0	8.18e-06	0	0	3.48e-06	8.35e-06	0	6.58e-06	0	2.93e-06	3.5e-06	3.9e-06	0	8.62e-06	0	6.12e-06	0	0	6.31e-06	2.32e-06	6.98e-06	1.06e-05	0	9.05e-06	4.95e-06	5.06e-06	6.17e-06	0	4.49e-06	6.53e-06
K07273	0.000178763	0.000134927	0.000136497	0.000197004	0.000132079	0.000141991	0.000136353	0.000121728	0.000123552	0.000114395	0.000304868	0.00028875	0.000266129	0.000143733	0.000175065	0.000217229	0.000160774	0.000218295	0.000205135	0.000153028	0.000314123	0.000275539	0.000304297	0.000257838	0.000346605	0.000252935	0.000271612	0.000262055	0.000201976	0.000372471
K04044	3.5e-05	3.27e-05	4.14e-05	3.36e-05	4.17e-05	3.76e-05	3.12e-05	3.95e-05	4.49e-05	3.52e-05	1.75e-05	2.34e-05	2.13e-05	1.72e-05	3.09e-05	2.45e-05	8.93e-06	1.48e-05	1.26e-05	1.39e-05	5.58e-05	6.36e-05	2.62e-05	9.05e-06	1.98e-05	3.04e-05	1.23e-05	3.12e-05	2.69e-05	1.96e-05
K02170	7.77e-06	8.18e-06	4.14e-06	1.92e-05	1.04e-05	8.35e-06	7.79e-06	6.58e-06	7.49e-06	5.87e-06	7.01e-06	3.9e-06	1.06e-05	1.15e-05	7.72e-06	2.45e-05	1.19e-05	1.11e-05	9.47e-06	2.32e-06	2.09e-05	2.12e-05	1.57e-05	1.81e-05	9.9e-06	2.02e-05	1.23e-05	1.87e-05	1.35e-05	1.31e-05
K01809	0.000477997	0.000457933	0.000504626	0.000437252	0.000441423	0.000367507	0.000393477	0.000483623	0.000512926	0.000439979	0.000511618	0.000663345	0.000592581	0.000497317	0.000527768	0.000608853	0.000574617	0.000628984	0.000631186	0.00048227	0.000516558	0.000455699	0.00055613	0.000465918	0.000623889	0.00054634	0.000469147	0.000586503	0.000538602	0.000548905
K01857	3.89e-06	4.09e-06	8.27e-06	0	0	1.25e-05	0	0	1.12e-05	0	3.5e-06	3.9e-06	0	0	2.57e-06	3.06e-06	0	0	0	0	1.4e-05	5.3e-06	1.05e-05	4.52e-06	9.9e-06	1.52e-05	0	6.24e-06	4.49e-06	6.53e-06
K11529	0.000163218	0.00024941	0.000223359	0.000172979	0.00018074	0.000158696	0.000124666	0.000180947	0.000232127	0.000237589	0.000175212	0.000187297	0.000216452	0.000204101	0.000272895	0.000223348	0.000235206	0.000203495	0.000249318	0.000173895	0.000125649	0.000111275	0.000215107	0.000171892	0.00019806	0.000161879	0.000271612	0.000249576	0.000179534	0.00015683
K01812	0.000536289	0.000605126	0.000545989	0.000595816	0.000545696	0.000471913	0.000607746	0.000529682	0.000561598	0.000580773	0.000487089	0.000542382	0.000535807	0.000442698	0.00054579	0.000541543	0.000634163	0.000573486	0.000615406	0.0004985	0.000530519	0.000397412	0.000461693	0.000425207	0.000514956	0.000521047	0.000512358	0.000499151	0.000457812	0.000516232
K03208	0	8.18e-06	4.14e-06	9.61e-06	3.48e-06	0	3.9e-06	6.58e-06	0	2.93e-06	3.5e-06	7.8e-06	0	2.87e-06	2.57e-06	3.06e-06	2.98e-06	0	0	0	0	0	0	4.52e-06	0	0	0	0	0	0
K07586	3.5e-05	3.27e-05	4.55e-05	4.32e-05	3.82e-05	7.52e-05	2.73e-05	2.63e-05	5.62e-05	4.99e-05	8.76e-05	9.36e-05	9.23e-05	9.49e-05	8.75e-05	7.65e-05	3.28e-05	0.000144296	5.68e-05	0.000102019	4.19e-05	5.83e-05	8.92e-05	5.43e-05	7.92e-05	8.09e-05	5.56e-05	4.99e-05	0.000103232	6.53e-05
K19036	0	0	8.27e-06	0	6.95e-06	0	0	3.29e-06	3.74e-06	2.93e-06	0	0	0	0	0	0	0	0	0	0	0	0	0	0	0	0	0	0	0	0
K03667	0.000136015	0.000233055	0.000202678	0.000235443	0.000194643	0.000208811	0.000159728	0.000177657	0.000175967	0.000258121	0.000238288	0.000195101	0.000166774	0.000247221	0.000236852	0.000198872	0.000211388	0.000173896	0.000195668	0.000176214	9.07e-05	9.01e-05	0.00012067	0.00010404	0.000103982	0.000131526	8.02e-05	0.000174703	8.98e-05	0.000104553
K22317	3.89e-06	0	0	4.8e-06	3.48e-06	8.35e-06	3.9e-06	3.29e-06	3.74e-06	5.87e-06	3.5e-06	3.9e-06	1.06e-05	2.87e-06	7.72e-06	3.06e-06	5.95e-06	7.4e-06	6.31e-06	9.27e-06	0	0	1.05e-05	0	4.95e-06	5.06e-06	2.47e-05	1.25e-05	1.35e-05	0
K02025	0.00165939	0.00209341	0.0017786	0.00157122	0.00201942	0.00157861	0.00169468	0.001668	0.00170726	0.00197404	0.00142973	0.00144375	0.00176355	0.0016673	0.00161935	0.00180514	0.00164346	0.00173896	0.00178626	0.00157201	0.00120763	0.00123463	0.00179955	0.00161036	0.0014805	0.00200325	0.00187042	0.00184686	0.00164722	0.00105207
K03552	3.5e-05	3.27e-05	3.31e-05	4.32e-05	2.78e-05	3.34e-05	3.12e-05	2.3e-05	4.49e-05	3.23e-05	2.1e-05	1.95e-05	2.84e-05	2.87e-05	2.57e-05	2.45e-05	2.38e-05	2.22e-05	1.89e-05	2.32e-05	0	0	5.25e-06	4.52e-06	9.9e-06	1.01e-05	1.85e-05	2.5e-05	8.98e-06	1.31e-05
K01534	0.00140679	0.00135336	0.00143943	0.00134059	0.00140073	0.00153267	0.0013986	0.00147061	0.00141897	0.00144607	0.0016505	0.00161154	0.00157194	0.0016673	0.00178926	0.00175619	0.00164049	0.00166866	0.00154009	0.00184329	0.00136818	0.00142538	0.00135885	0.00153346	0.0014904	0.00142655	0.00142596	0.00137891	0.00140485	0.00156176
K14187	1.17e-05	8.18e-06	8.27e-06	1.44e-05	6.95e-06	1.25e-05	3.9e-06	6.58e-06	7.49e-06	5.87e-06	1.05e-05	1.17e-05	1.06e-05	5.75e-06	7.72e-06	9.18e-06	5.95e-06	1.11e-05	9.47e-06	6.96e-06	1.4e-05	3.18e-05	1.57e-05	1.81e-05	2.48e-05	2.02e-05	1.23e-05	6.24e-06	1.8e-05	2.61e-05
K10973	0	0	0	4.8e-06	3.48e-06	0	0	0	0	0	0	3.9e-06	0	0	0	3.06e-06	2.98e-06	0	0	0	0	0	0	0	0	0	0	0	0	0
K16267	3.89e-06	4.09e-06	8.27e-06	9.61e-06	0	0	0	6.58e-06	0	5.87e-06	7.01e-06	3.9e-06	7.1e-06	5.75e-06	5.15e-06	6.12e-06	2.98e-06	7.4e-06	6.31e-06	2.32e-06	3.49e-05	2.12e-05	2.1e-05	1.81e-05	9.9e-06	5.06e-06	1.23e-05	1.87e-05	8.98e-06	2.61e-05
K03981	1.55e-05	2.86e-05	2.9e-05	3.36e-05	1.04e-05	1.67e-05	1.56e-05	2.3e-05	2.25e-05	8.8e-06	2.1e-05	2.34e-05	1.06e-05	1.15e-05	1.8e-05	2.14e-05	1.49e-05	3.7e-06	9.47e-06	6.96e-06	3.49e-05	3.71e-05	5.25e-06	1.36e-05	4.95e-06	1.01e-05	1.85e-05	1.25e-05	1.8e-05	6.53e-06
K00564	6.61e-05	9.81e-05	8.69e-05	0.000100904	8.34e-05	9.19e-05	5.45e-05	5.59e-05	0.000101088	7.04e-05	0.000133161	8.19e-05	0.000106452	0.000135109	0.000139022	0.000119323	5.95e-05	0.000136897	6.94e-05	0.000136798	4.19e-05	5.83e-05	0.00010493	4.52e-05	7.92e-05	6.07e-05	8.02e-05	6.86e-05	0.000103232	7.19e-05
K03761	3.89e-06	1.23e-05	1.24e-05	9.61e-06	3.48e-06	0	3.9e-06	9.87e-06	1.12e-05	0	3.15e-05	3.51e-05	1.77e-05	2.01e-05	3.09e-05	1.53e-05	3.28e-05	2.22e-05	1.58e-05	1.39e-05	6.98e-06	0	0	0	0	1.01e-05	6.17e-06	6.24e-06	4.49e-06	6.53e-06
K06864	0.000163218	0.000265765	0.000165451	0.000249858	0.000163361	0.000133639	0.00012077	0.000194107	0.000187199	0.000161326	0.000150682	0.000140473	0.000202258	0.000218474	0.000154469	0.000192753	0.000193524	0.000140596	0.000183044	0.000171577	0.000167532	0.000190758	0.000267572	0.000217127	0.000183206	0.000222583	0.00024692	0.000237097	0.000219929	0.000143761
K00246	7.77e-06	1.64e-05	1.24e-05	2.4e-05	1.04e-05	8.35e-06	7.79e-06	1.32e-05	1.12e-05	2.93e-06	1.4e-05	1.95e-05	1.06e-05	8.62e-06	1.29e-05	1.53e-05	1.49e-05	1.11e-05	9.47e-06	6.96e-06	2.79e-05	3.71e-05	1.57e-05	1.36e-05	1.98e-05	1.01e-05	1.85e-05	1.25e-05	1.35e-05	1.96e-05
K00058	0.00105703	0.00140651	0.00117884	0.0011628	0.00119219	0.00104405	0.00100902	0.0010791	0.00109324	0.00109995	0.000974177	0.00109257	0.00121355	0.00113262	0.00116109	0.00117793	0.00130703	0.00107297	0.0011172	0.00106424	0.000984252	0.000980283	0.00101782	0.00105397	0.00100515	0.00122927	0.00120991	0.00109813	0.00112209	0.000921376
K02493	0.000909359	0.000797295	0.000827256	0.000778405	0.000868943	0.000843596	0.000833703	0.000829067	0.000838653	0.000856493	0.000805974	0.000842838	0.000787742	0.00080778	0.000834131	0.000859737	0.000833641	0.000936077	0.00086788	0.000939035	0.00068409	0.00076833	0.000834195	0.000796132	0.000816998	0.000784099	0.000759278	0.000773685	0.000798926	0.000849496
K10819	0	1.23e-05	0	4.8e-06	0	4.18e-06	3.9e-06	3.29e-06	3.74e-06	2.93e-06	7.01e-06	7.8e-06	0	0	0	6.12e-06	0	0	0	2.32e-06	2.09e-05	1.59e-05	1.05e-05	1.36e-05	9.9e-06	1.01e-05	0	1.87e-05	1.35e-05	1.31e-05
K01653	0.00045468	0.000523353	0.000301949	0.000413227	0.000371907	0.00037586	0.000451914	0.000414534	0.000404351	0.000437046	0.00029786	0.000319966	0.000312258	0.000287466	0.000283193	0.000269242	0.000259024	0.000258994	0.000309281	0.000262002	0.00055146	0.000524584	0.000445953	0.000411636	0.000480296	0.000490695	0.000487666	0.000449236	0.000498207	0.000477024
K02100	0	0	0	4.8e-06	0	0	0	3.29e-06	0	0	7.01e-06	0	0	2.87e-06	2.57e-06	0	0	7.4e-06	0	0	0	0	0	0	0	0	0	0	0	6.53e-06
K00202	3.89e-06	4.09e-06	4.14e-06	4.8e-06	0	8.35e-06	3.9e-06	0	3.74e-06	2.93e-06	3.5e-06	3.9e-06	7.1e-06	2.87e-06	2.57e-06	0	2.98e-06	7.4e-06	0	2.32e-06	0	0	1.05e-05	9.05e-06	4.95e-06	5.06e-06	6.17e-06	6.24e-06	4.49e-06	6.53e-06
K17850	0	4.09e-06	0	0	0	0	0	3.29e-06	3.74e-06	0	0	3.9e-06	3.55e-06	0	2.57e-06	0	0	0	0	2.32e-06	6.98e-06	5.3e-06	0	4.52e-06	0	0	0	1.25e-05	0	0
K11933	0	0	4.14e-06	9.61e-06	3.48e-06	4.18e-06	0	3.29e-06	3.74e-06	0	0	3.9e-06	0	2.87e-06	0	0	0	0	0	0	6.98e-06	5.3e-06	0	9.05e-06	4.95e-06	1.01e-05	0	6.24e-06	0	6.53e-06
K05917	0	0	0	0	0	0	0	0	0	0	0	0	0	0	0	0	0	0	0	0	0	5.3e-06	0	0	0	0	6.17e-06	6.24e-06	0	0
K02046	8.16e-05	6.54e-05	2.48e-05	7.21e-05	2.78e-05	4.18e-05	3.12e-05	4.93e-05	5.62e-05	4.11e-05	9.11e-05	8.19e-05	7.1e-05	7.19e-05	4.12e-05	6.12e-05	8.34e-05	5.18e-05	5.05e-05	5.56e-05	8.38e-05	9.54e-05	5.77e-05	9.05e-05	7.43e-05	6.07e-05	6.17e-05	0.00010607	8.53e-05	5.88e-05
K03596	0.00144176	0.0012307	0.00150147	0.00136941	0.00145287	0.0015285	0.00160897	0.00133243	0.00138528	0.00139327	0.00151383	0.00132669	0.00128097	0.00144021	0.00150865	0.00138598	0.00128321	0.00143556	0.00143279	0.0014955	0.00125649	0.00118164	0.00126441	0.00129824	0.00118341	0.0011635	0.000981506	0.0012042	0.00118044	0.00128078
K18367	0	0	4.14e-06	0	0	0	0	3.29e-06	0	0	0	0	0	0	0	0	0	0	0	0	0	0	0	0	0	0	0	0	0	0
K03474	0.000116585	9.4e-05	9.1e-05	0.000144149	9.38e-05	6.68e-05	9.35e-05	8.88e-05	7.49e-05	6.75e-05	9.46e-05	0.000124865	8.87e-05	7.47e-05	8.24e-05	8.26e-05	9.83e-05	8.88e-05	0.00010099	7.19e-05	9.07e-05	7.95e-05	0.000136409	0.000140228	0.000118836	0.00011635	0.000141979	0.000131027	0.000125674	0.000124157
K10680	3.89e-06	4.09e-06	2.07e-05	9.61e-06	1.04e-05	4.18e-06	7.79e-06	1.32e-05	1.5e-05	0	3.5e-06	7.8e-06	0	5.75e-06	7.72e-06	9.18e-06	0	0	0	0	2.09e-05	2.12e-05	1.05e-05	9.05e-06	1.49e-05	1.52e-05	1.85e-05	2.5e-05	4.49e-06	1.96e-05
K02390	0.000225397	0.000143104	0.00014477	0.000230638	0.000159885	0.000208811	0.000225957	0.000250036	0.000164735	0.000202391	0.000126152	0.000105355	0.00013129	0.000158106	0.00014932	0.000113204	0.000125046	0.000110997	0.000113613	0.000187807	0.000202435	0.00027024	0.00020986	0.000212603	0.000118836	0.000121409	0.000141979	0.000131027	0.000224418	0.000176434
K19572	0	0	0	0	0	0	0	3.29e-06	0	2.93e-06	0	3.9e-06	0	0	0	0	0	3.7e-06	0	0	0	0	1.05e-05	0	0	0	0	0	0	0
K18143	0	0	0	0	0	0	0	0	0	0	0	0	0	0	0	0	0	0	3.16e-06	0	0	0	0	0	0	0	0	0	0	0
K21405	2.33e-05	3.27e-05	2.48e-05	3.36e-05	1.74e-05	8.35e-06	7.79e-06	3.29e-05	3.74e-05	2.64e-05	4.21e-05	6.24e-05	2.48e-05	4.31e-05	6.69e-05	3.98e-05	5.36e-05	4.07e-05	2.84e-05	4.64e-05	2.79e-05	4.77e-05	3.15e-05	2.71e-05	4.46e-05	2.02e-05	6.17e-06	2.5e-05	2.24e-05	1.31e-05
K01322	8.16e-05	4.91e-05	9.1e-05	0.000120124	7.65e-05	5.85e-05	8.57e-05	7.57e-05	4.87e-05	4.69e-05	5.26e-05	6.24e-05	6.03e-05	1.44e-05	5.15e-05	3.67e-05	2.98e-05	6.29e-05	7.57e-05	1.85e-05	8.38e-05	7.42e-05	8.92e-05	6.33e-05	9.41e-05	6.58e-05	6.79e-05	5.62e-05	7.18e-05	0.000104553
K11903	3.89e-06	4.09e-06	8.27e-06	2.4e-05	1.39e-05	4.18e-06	3.9e-06	9.87e-06	1.12e-05	2.93e-06	7.01e-06	3.9e-06	3.55e-06	0	0	0	0	3.7e-06	3.16e-06	0	1.4e-05	1.06e-05	1.05e-05	9.05e-06	9.9e-06	1.01e-05	6.17e-06	6.24e-06	4.49e-06	1.31e-05
K03690	0	0	4.14e-06	9.61e-06	0	0	0	0	3.74e-06	2.93e-06	0	0	0	0	0	0	0	0	0	0	6.98e-06	1.06e-05	0	4.52e-06	4.95e-06	5.06e-06	0	0	4.49e-06	0
K09117	0.000291461	0.000253499	0.000260586	0.000317128	0.000222449	0.000300688	0.000272707	0.000269776	0.000284543	0.000302119	0.000378457	0.000323868	0.000319355	0.000316213	0.000303789	0.000284539	0.000199478	0.000362591	0.000277722	0.000308374	0.00027922	0.000291436	0.000325283	0.000244268	0.000292139	0.000288346	0.000228401	0.000268294	0.000287254	0.000280987
K14260	0.00020208	0.000216701	0.000219223	0.000153759	0.00018074	0.000171225	0.000190895	0.000203977	0.000205919	0.000222923	0.000140169	0.000191199	0.000134839	0.000146608	0.000131298	0.000134621	0.000113137	0.000140596	0.00015464	0.000141435	0.000181493	0.000217252	0.000236093	0.000194509	0.000103982	0.000171996	0.000135806	0.000118548	0.000121185	0.000169899
K08303	0.00242884	0.00226105	0.00240732	0.00220068	0.00248518	0.00272707	0.0026063	0.00250365	0.00247103	0.00249908	0.00251955	0.00232561	0.00245548	0.00260157	0.00254873	0.00238034	0.00246817	0.00251964	0.00225964	0.00269422	0.00199643	0.00215662	0.002256	0.00221198	0.00211924	0.00200325	0.00199388	0.00210891	0.00221276	0.00218908
K07239	2.72e-05	1.64e-05	2.48e-05	2.4e-05	2.43e-05	2.92e-05	2.73e-05	2.3e-05	2.62e-05	1.17e-05	1.4e-05	1.56e-05	1.77e-05	1.44e-05	1.03e-05	1.22e-05	8.93e-06	1.85e-05	1.26e-05	6.96e-06	0	0	5.25e-06	0	9.9e-06	5.06e-06	6.17e-06	1.87e-05	8.98e-06	0
K09912	0	0	4.14e-06	4.8e-06	3.48e-06	0	0	0	0	0	0	3.9e-06	0	0	0	0	0	0	0	0	6.98e-06	0	0	0	4.95e-06	0	0	0	0	6.53e-06
K12983	3.89e-06	0	0	9.61e-06	1.04e-05	8.35e-06	1.17e-05	3.29e-06	0	5.87e-06	3.5e-06	3.9e-06	0	1.15e-05	5.15e-06	6.12e-06	2.98e-06	3.7e-06	0	0	6.98e-06	5.3e-06	5.25e-06	4.52e-06	4.95e-06	1.01e-05	2.47e-05	6.24e-06	4.49e-06	1.31e-05
K08321	5.44e-05	9.4e-05	4.55e-05	8.17e-05	6.6e-05	5.01e-05	5.06e-05	5.59e-05	3.37e-05	5.28e-05	1.05e-05	1.17e-05	1.77e-05	2.3e-05	2.06e-05	1.84e-05	2.68e-05	1.85e-05	1.58e-05	1.39e-05	3.49e-05	2.12e-05	3.15e-05	2.26e-05	1.49e-05	6.07e-05	3.7e-05	3.74e-05	7.63e-05	2.61e-05
K18122	3.11e-05	6.95e-05	2.9e-05	1.44e-05	5.91e-05	4.18e-05	3.9e-05	5.26e-05	4.49e-05	2.64e-05	5.26e-05	5.07e-05	4.26e-05	9.77e-05	7.47e-05	5.51e-05	7.15e-05	5.55e-05	5.68e-05	7.19e-05	2.79e-05	2.12e-05	1.57e-05	4.52e-05	3.47e-05	2.02e-05	2.47e-05	3.74e-05	2.24e-05	1.31e-05
K06859	2.72e-05	6.13e-05	3.31e-05	5.29e-05	1.74e-05	1.25e-05	1.17e-05	1.32e-05	3.37e-05	2.35e-05	1.4e-05	1.56e-05	1.42e-05	1.44e-05	2.06e-05	1.84e-05	2.38e-05	1.48e-05	1.26e-05	1.62e-05	6.98e-06	1.59e-05	1.05e-05	9.05e-06	0	5.06e-06	3.09e-05	1.25e-05	1.8e-05	0
K01463	3.89e-06	1.64e-05	4.14e-06	4.8e-06	6.95e-06	4.18e-06	0	0	0	2.93e-06	0	3.9e-06	0	5.75e-06	7.72e-06	6.12e-06	8.93e-06	7.4e-06	9.47e-06	4.64e-06	0	0	5.25e-06	0	0	1.01e-05	0	0	8.98e-06	0
K07072	3.89e-06	4.09e-06	4.14e-06	4.8e-06	0	8.35e-06	3.9e-06	0	0	2.93e-06	3.5e-06	3.9e-06	7.1e-06	2.87e-06	2.57e-06	3.06e-06	5.95e-06	7.4e-06	0	2.32e-06	0	0	5.25e-06	4.52e-06	4.95e-06	5.06e-06	6.17e-06	6.24e-06	4.49e-06	6.53e-06
K17315	1.17e-05	2.86e-05	1.65e-05	1.92e-05	3.48e-06	4.18e-06	7.79e-06	9.87e-06	1.5e-05	1.47e-05	7.01e-06	1.17e-05	1.06e-05	2.87e-06	1.29e-05	1.22e-05	5.95e-06	3.7e-06	6.31e-06	2.32e-06	6.98e-06	1.06e-05	5.25e-06	2.26e-05	4.95e-06	1.52e-05	1.23e-05	1.87e-05	2.24e-05	0
K12574	0.00130575	0.00117345	0.0013112	0.000936968	0.00128951	0.00158279	0.00155832	0.00137849	0.00139651	0.00139327	0.00147528	0.0011628	0.00120645	0.00139421	0.00148805	0.00132479	0.00113732	0.00150956	0.00120241	0.0015952	0.000893505	0.000974984	0.00114898	0.00105397	0.00113389	0.000986448	0.000864219	0.000960867	0.00109516	0.00107821
K03697	4.66e-05	2.04e-05	6.62e-05	2.4e-05	4.17e-05	0.000137815	0.000109083	5.92e-05	5.99e-05	6.75e-05	0.000101623	6.63e-05	4.61e-05	7.19e-05	0.000100405	5.2e-05	4.76e-05	9.99e-05	3.47e-05	0.000104337	2.79e-05	5.83e-05	4.72e-05	4.52e-05	3.96e-05	5.06e-05	4.32e-05	1.25e-05	9.87e-05	6.53e-05
K00763	0.00087827	0.000977197	0.000943072	0.000840869	0.00101145	0.00103153	0.00108693	0.00101988	0.000999644	0.000967955	0.000876059	0.000831132	0.000823226	0.000862399	0.000895919	0.000832201	0.000949755	0.00081768	0.000934155	0.000904256	0.00054448	0.000704744	0.000666306	0.000692092	0.000797192	0.000763865	0.000777797	0.000761206	0.000718136	0.000659993
K19670	0	4.09e-06	0	4.8e-06	0	0	0	0	0	2.93e-06	0	0	0	0	0	0	0	0	0	0	0	0	0	0	0	0	0	0	0	0
K02413	9.33e-05	6.54e-05	4.14e-05	7.21e-05	6.95e-05	9.19e-05	0.000109083	7.9e-05	7.11e-05	8.21e-05	4.21e-05	2.34e-05	4.61e-05	4.02e-05	2.57e-05	1.53e-05	3.28e-05	5.92e-05	2.21e-05	4.64e-05	9.07e-05	7.42e-05	4.72e-05	6.33e-05	4.95e-05	4.55e-05	5.56e-05	3.12e-05	6.28e-05	5.88e-05
K00485	0	0	0	0	0	0	0	0	0	0	0	0	0	0	0	0	0	0	0	0	0	0	0	0	0	0	0	0	0	6.53e-06
K02416	0.000163218	0.000118572	9.93e-05	0.000153759	0.000145982	0.000192106	0.000175311	0.000164497	0.000119808	0.00014666	9.11e-05	8.58e-05	0.000113548	8.91e-05	0.000100405	8.57e-05	7.15e-05	9.62e-05	8.84e-05	0.00011593	0.000174513	0.000132471	0.00010493	0.000135704	8.91e-05	0.000106233	0.000104941	0.000118548	0.000179534	0.000143761
K19668	0	0	0	0	0	4.18e-06	0	3.29e-06	0	2.93e-06	3.5e-06	3.9e-06	0	5.75e-06	0	3.06e-06	0	3.7e-06	3.16e-06	0	0	1.59e-05	0	4.52e-06	0	5.06e-06	0	0	4.49e-06	0
K06985	7.77e-06	4.09e-06	0	1.92e-05	3.48e-06	0	1.17e-05	6.58e-06	1.12e-05	8.8e-06	1.4e-05	2.34e-05	2.13e-05	1.15e-05	1.8e-05	1.53e-05	1.49e-05	1.85e-05	1.89e-05	1.85e-05	5.58e-05	4.24e-05	2.1e-05	3.62e-05	3.47e-05	1.52e-05	2.47e-05	4.37e-05	2.24e-05	3.92e-05
K16554	4.27e-05	3.68e-05	2.48e-05	2.88e-05	2.43e-05	3.76e-05	3.12e-05	3.62e-05	3e-05	5.28e-05	2.45e-05	1.95e-05	3.55e-05	4.02e-05	3.86e-05	3.37e-05	4.17e-05	4.81e-05	3.79e-05	3.94e-05	1.4e-05	2.12e-05	3.67e-05	1.81e-05	4.95e-05	4.05e-05	4.94e-05	3.12e-05	5.39e-05	2.61e-05
K02588	0.000108812	0.000130838	7.45e-05	0.000105709	0.000111225	0.000133639	0.000105187	0.000115148	0.000104832	9.68e-05	8.41e-05	0.000113159	0.000134839	0.000112112	9.53e-05	0.000116263	0.000101228	8.14e-05	0.000119925	0.000102019	0.000167532	0.000185459	0.00012067	0.000167369	0.000113885	0.00015682	0.000104941	0.000112309	0.000161581	9.15e-05
K18930	6.61e-05	8.18e-05	4.96e-05	0.000105709	6.95e-05	2.51e-05	5.06e-05	4.93e-05	4.87e-05	2.64e-05	0.000136665	0.000202905	0.00011	9.2e-05	7.47e-05	0.000104025	8.93e-05	0.000118397	0.000132549	7.88e-05	4.89e-05	5.83e-05	0.000125916	5.43e-05	9.9e-05	7.59e-05	8.64e-05	0.000112309	7.63e-05	9.8e-05
K05799	0.000198194	0.000257588	0.000231632	0.000177784	0.000163361	0.000100229	8.57e-05	0.000111858	0.000116064	0.000120261	0.000189229	0.000261436	0.00028742	0.000235722	0.00024715	0.000232527	0.000226274	0.000184995	0.000217759	0.000220267	0.00027224	0.000307332	0.000215107	0.000289502	0.00029709	0.000237759	0.000265439	0.000268294	0.000251348	0.00022871
K00318	0	8.18e-06	0	4.8e-06	0	0	0	0	0	0	0	0	0	2.87e-06	0	0	0	0	0	0	0	0	1.05e-05	4.52e-06	0	1.01e-05	1.85e-05	1.25e-05	1.8e-05	0
K04023	0.000186535	0.000200346	0.000219223	0.000148954	0.000184216	0.00018793	0.00021427	0.000210557	0.000220895	0.000214123	7.01e-05	4.68e-05	8.52e-05	9.49e-05	0.000108128	6.73e-05	8.63e-05	7.77e-05	6.94e-05	7.65e-05	0.000125649	9.54e-05	0.000110177	8.59e-05	7.92e-05	0.000166937	0.000111114	0.000112309	7.63e-05	3.27e-05
K03528	0	4.09e-06	4.14e-06	9.61e-06	3.48e-06	0	0	0	7.49e-06	0	3.5e-06	7.8e-06	0	2.87e-06	2.57e-06	0	0	3.7e-06	3.16e-06	0	2.09e-05	2.12e-05	1.05e-05	1.36e-05	1.98e-05	5.06e-06	6.17e-06	1.25e-05	8.98e-06	1.96e-05
K13244	0	0	0	4.8e-06	0	0	0	0	0	0	0	0	0	0	0	0	0	0	0	0	0	0	0	0	0	0	0	0	0	0
K04112	0	0	4.14e-06	0	0	0	0	0	0	0	0	0	0	0	2.57e-06	0	0	0	0	0	0	0	0	0	0	0	0	0	0	0
K06913	3.89e-06	4.09e-06	4.14e-06	4.8e-06	0	8.35e-06	3.9e-06	0	0	8.8e-06	3.5e-06	3.9e-06	1.06e-05	2.87e-06	2.57e-06	3.06e-06	2.98e-06	7.4e-06	0	2.32e-06	0	0	5.25e-06	0	4.95e-06	5.06e-06	6.17e-06	6.24e-06	4.49e-06	0
K02656	0	0	0	4.8e-06	3.48e-06	0	0	3.29e-06	3.74e-06	0	0	3.9e-06	3.55e-06	0	2.57e-06	3.06e-06	0	0	0	0	6.98e-06	1.59e-05	5.25e-06	9.05e-06	9.9e-06	5.06e-06	0	6.24e-06	0	6.53e-06
K02986	0.000722824	0.000662368	0.000744531	0.000682305	0.000743815	0.000760072	0.000712933	0.000707339	0.000748797	0.000736232	0.000788453	0.000671149	0.000674194	0.000741663	0.000674514	0.000746534	0.000580571	0.000743681	0.000735331	0.00074659	0.000614285	0.00058817	0.000671553	0.000669474	0.000673404	0.000591869	0.000635818	0.000767445	0.000691206	0.000679596
K19130	0	0	0	1.92e-05	0	0	0	0	0	0	1.75e-05	7.8e-06	7.1e-06	5.75e-06	0	1.22e-05	0	3.7e-06	3.16e-06	0	0	0	0	0	0	0	0	0	0	6.53e-06
K12218	0	0	0	4.8e-06	0	8.35e-06	0	0	0	0	0	3.9e-06	3.55e-06	2.87e-06	0	0	0	0	0	0	0	0	5.25e-06	0	0	0	6.17e-06	0	0	0
K06312	0	0	4.14e-06	0	0	0	0	3.29e-06	3.74e-06	0	0	0	0	0	0	0	0	0	0	0	0	0	0	0	0	0	0	0	0	0
K00689	0	0	0	1.92e-05	0	0	0	0	0	0	3.5e-06	3.9e-06	3.55e-06	5.75e-06	2.57e-06	3.06e-06	0	7.4e-06	0	9.27e-06	0	0.000105977	4.72e-05	2.71e-05	9.9e-06	0.000131526	2.47e-05	4.99e-05	4.49e-06	3.92e-05
K03293	1.94e-05	2.45e-05	4.55e-05	0.000110514	3.13e-05	2.51e-05	3.51e-05	4.61e-05	4.87e-05	1.47e-05	6.66e-05	2.34e-05	3.55e-05	3.45e-05	1.54e-05	4.9e-05	3.87e-05	4.07e-05	3.47e-05	1.85e-05	3.49e-05	3.18e-05	2.62e-05	3.62e-05	3.96e-05	3.04e-05	3.7e-05	3.12e-05	4.94e-05	6.53e-05
K16397	0	0	0	0	0	0	0	0	3.74e-06	0	0	0	0	0	0	0	0	0	0	0	0	0	0	0	0	0	0	0	4.49e-06	0
K17320	0.000882156	0.00151282	0.00121607	0.000888919	0.00122347	0.000801834	0.000849287	0.00116135	0.00108576	0.00117914	0.000819991	0.00106916	0.00119936	0.00103488	0.00126664	0.00122382	0.0011403	0.00106927	0.00128762	0.000915849	0.000362987	0.000508687	0.00104405	0.000551864	0.000599132	0.00101174	0.00104941	0.000773685	0.00081688	0.000477024
K03119	0	0	4.14e-06	4.8e-06	0	8.35e-06	0	3.29e-06	3.74e-06	0	0	3.9e-06	3.55e-06	0	0	0	0	0	0	0	0	5.3e-06	5.25e-06	4.52e-06	0	0	6.17e-06	0	0	0
K02665	0	0	0	0	0	0	0	0	0	0	0	0	0	0	0	0	0	0	0	0	0	5.3e-06	0	4.52e-06	4.95e-06	0	0	0	0	6.53e-06
K10843	2.33e-05	2.04e-05	3.72e-05	2.88e-05	4.52e-05	4.18e-05	5.06e-05	3.29e-05	4.87e-05	2.05e-05	3.15e-05	2.73e-05	4.26e-05	2.87e-05	3.35e-05	2.45e-05	1.79e-05	4.81e-05	3.16e-05	3.25e-05	2.79e-05	1.59e-05	2.62e-05	9.05e-06	2.97e-05	4.05e-05	3.7e-05	7.49e-05	3.14e-05	3.92e-05
K11208	0	4.09e-06	4.14e-06	9.61e-06	3.48e-06	0	0	3.29e-06	3.74e-06	0	0	0	0	0	0	0	0	0	0	0	6.98e-06	0	0	9.05e-06	0	5.06e-06	0	6.24e-06	0	6.53e-06
K02791	2.72e-05	2.86e-05	2.07e-05	2.88e-05	6.95e-06	1.67e-05	2.73e-05	3.29e-05	2.62e-05	2.35e-05	8.06e-05	8.97e-05	9.94e-05	2.01e-05	4.38e-05	3.37e-05	5.36e-05	1.85e-05	2.21e-05	5.1e-05	0.00013263	0.000174861	3.67e-05	7.24e-05	0.000108933	7.59e-05	3.7e-05	6.86e-05	2.69e-05	5.88e-05
K03797	0.00125523	0.00112439	0.00126984	0.00142708	0.00124085	0.00129045	0.00137912	0.00126005	0.00120182	0.00122021	0.00136665	0.00151008	0.00133419	0.00119011	0.0012409	0.0013768	0.0012713	0.00141336	0.00135074	0.00136566	0.00146591	0.00130881	0.00143754	0.00138871	0.0014706	0.00131526	0.00135806	0.00136019	0.00134202	0.00160751
K14727	0	0	4.14e-06	9.61e-06	3.48e-06	0	0	3.29e-06	7.49e-06	0	0	3.9e-06	0	0	0	0	0	0	3.16e-06	0	6.98e-06	1.06e-05	0	4.52e-06	4.95e-06	1.01e-05	0	6.24e-06	8.98e-06	6.53e-06
K10908	3.89e-06	4.09e-06	8.27e-06	4.8e-06	1.04e-05	0	0	3.29e-06	3.74e-06	0	0	0	3.55e-06	5.75e-06	2.57e-06	6.12e-06	0	0	9.47e-06	0	0	0	0	0	0	0	0	0	0	0
K06400	0.000318664	0.000310741	0.000330903	0.000278688	0.00033715	0.000367507	0.000385685	0.000325705	0.000329471	0.00036665	0.000343415	0.000257534	0.000326452	0.000201226	0.000252299	0.000177455	0.000193524	0.000244194	0.000261942	0.000224905	0.000265259	0.000243746	0.000304297	0.000294026	0.000203012	0.000308581	0.000259266	0.000255815	0.000368045	0.000261383
K03476	2.33e-05	4.09e-05	6.2e-05	3.36e-05	2.09e-05	3.34e-05	3.51e-05	2.96e-05	3e-05	3.81e-05	4.56e-05	5.07e-05	5.68e-05	3.16e-05	3.6e-05	3.98e-05	2.98e-05	4.07e-05	4.1e-05	2.32e-05	5.58e-05	5.83e-05	3.67e-05	4.52e-05	3.47e-05	4.05e-05	4.94e-05	4.99e-05	3.59e-05	3.92e-05
K09748	0.000621784	0.000543796	0.000608033	0.000581401	0.000580454	0.00056379	0.00052983	0.000569161	0.000569086	0.000636504	0.000599224	0.000604814	0.000496775	0.000540436	0.000563811	0.000581317	0.000583549	0.000551286	0.000583847	0.000554146	0.000467694	0.000503389	0.000519404	0.000497582	0.000519908	0.000566575	0.000617299	0.000549067	0.000525137	0.000561974
K21057	0	0	0	0	0	4.18e-06	0	0	0	2.93e-06	0	0	0	0	0	0	0	0	0	0	0	0	0	0	0	0	0	0	0	0
K12703	0	0	0	0	0	0	0	0	0	0	0	0	0	0	0	0	0	0	0	0	0	0	0	0	0	0	6.17e-06	0	0	0
K22108	3.89e-06	0	0	0	3.48e-06	0	0	0	7.49e-06	0	0	0	0	0	0	0	2.98e-06	0	0	0	0	0	0	0	0	0	0	0	0	0
K10229	0	0	0	0	0	0	0	0	0	0	0	0	0	0	2.57e-06	3.06e-06	0	0	3.16e-06	2.32e-06	0	0	0	0	0	0	6.17e-06	0	0	0
K07335	0.00113864	0.0012307	0.00118711	0.00112436	0.00109139	0.000922945	0.000993432	0.000970535	0.00114192	0.00110582	0.000942639	0.000998919	0.00107161	0.00121886	0.00116881	0.0012636	0.00145887	0.00113587	0.00118979	0.00120799	0.000732954	0.000720641	0.000918139	0.00104945	0.000935834	0.00101174	0.000975333	0.00104822	0.000866252	0.000777615
K07042	0.00052463	0.000453845	0.000512899	0.000427642	0.000538744	0.000622257	0.000541518	0.000523102	0.000580318	0.000598372	0.000543156	0.00049946	0.000500323	0.00055481	0.000486577	0.000501768	0.000500185	0.000566086	0.000486013	0.000512411	0.000369967	0.000392113	0.000409228	0.000343784	0.000366411	0.000435049	0.000425936	0.000474194	0.000484742	0.000307125
K12992	0.000186535	0.00015537	4.96e-05	9.13e-05	0.000135555	0.000137815	0.00016752	0.000138178	0.000108576	0.000158393	9.46e-05	6.63e-05	0.000113548	8.05e-05	7.47e-05	7.95e-05	7.74e-05	9.99e-05	0.00010099	0.000118249	0.000209415	0.00018016	0.000131163	0.000171892	0.000103982	0.000151761	0.000111114	9.36e-05	0.000206464	0.000104553
K01597	3.89e-06	0	8.27e-06	4.8e-06	1.39e-05	4.18e-06	3.9e-06	6.58e-06	3.74e-06	0	7.01e-06	3.9e-06	0	0	7.72e-06	1.22e-05	2.98e-06	3.7e-06	6.31e-06	4.64e-06	0	0	1.05e-05	4.52e-06	4.95e-06	1.52e-05	1.85e-05	6.24e-06	8.98e-06	6.53e-06
K05788	1.17e-05	1.23e-05	1.24e-05	2.4e-05	2.09e-05	2.51e-05	1.17e-05	9.87e-06	1.5e-05	1.17e-05	2.8e-05	3.51e-05	2.13e-05	2.01e-05	1.8e-05	2.14e-05	1.79e-05	2.59e-05	2.52e-05	1.85e-05	4.89e-05	3.71e-05	4.2e-05	4.07e-05	4.46e-05	3.04e-05	4.32e-05	6.86e-05	3.14e-05	5.23e-05
K02996	0.000567378	0.000519264	0.000545989	0.000581401	0.000556123	0.000534556	0.000479185	0.000503362	0.000561598	0.000554374	0.000543156	0.000581402	0.000496775	0.000528938	0.000532917	0.000547662	0.000503162	0.000603085	0.000523884	0.0004985	0.000432792	0.000413309	0.000561376	0.000474965	0.000505053	0.000505871	0.000561742	0.000580264	0.000592462	0.000588112
K03762	3.89e-06	4.09e-06	1.24e-05	9.61e-06	6.95e-06	0	3.9e-06	9.87e-06	7.49e-06	0	1.05e-05	1.17e-05	2.13e-05	1.44e-05	7.72e-06	6.12e-06	5.95e-06	1.48e-05	1.26e-05	6.96e-06	2.09e-05	1.59e-05	5.25e-06	4.52e-06	9.9e-06	1.01e-05	0	6.24e-06	1.35e-05	6.53e-06
K07401	0	0	4.14e-06	0	0	0	0	0	0	0	0	0	0	0	0	0	0	0	0	0	0	0	0	0	0	0	0	0	0	0
K02347	0	4.09e-06	8.27e-06	4.8e-06	6.95e-06	8.35e-06	1.17e-05	1.32e-05	3.74e-06	8.8e-06	0	7.8e-06	3.55e-06	0	2.57e-06	9.18e-06	0	3.7e-06	3.16e-06	6.96e-06	0	0	1.05e-05	0	0	0	0	0	4.49e-06	0
K21470	2.72e-05	2.86e-05	3.31e-05	5.77e-05	4.17e-05	2.92e-05	1.56e-05	6.58e-06	2.25e-05	1.47e-05	8.41e-05	0.000105355	7.1e-05	2.87e-05	3.86e-05	7.65e-05	5.95e-05	6.29e-05	6.63e-05	2.55e-05	0.00013263	0.000111275	0.00010493	0.000113087	0.000128739	0.000101174	0.000117287	8.11e-05	8.08e-05	0.000176434
K01551	6.61e-05	4.91e-05	2.48e-05	3.84e-05	3.82e-05	2.92e-05	3.12e-05	3.29e-05	3.37e-05	4.11e-05	3.5e-05	5.46e-05	3.55e-05	5.17e-05	5.15e-05	3.67e-05	3.57e-05	6.66e-05	8.52e-05	4.17e-05	8.38e-05	6.89e-05	5.25e-05	6.79e-05	7.43e-05	7.08e-05	5.56e-05	4.99e-05	8.53e-05	9.15e-05
K16346	0	0	0	4.8e-06	0	0	0	0	0	0	0	0	0	0	0	0	0	0	0	0	0	0	0	0	0	0	0	0	0	0
K05781	1.17e-05	1.64e-05	8.27e-06	2.4e-05	3.48e-06	4.18e-06	3.9e-06	9.87e-06	7.49e-06	8.8e-06	1.05e-05	1.17e-05	3.55e-06	2.87e-06	0	3.06e-06	8.93e-06	7.4e-06	3.16e-06	2.32e-06	0	5.3e-06	1.05e-05	4.52e-06	4.95e-06	2.53e-05	1.23e-05	2.5e-05	1.8e-05	1.31e-05
K14445	0.000170991	0.000220789	0.000272995	0.000317128	0.000288489	0.000171225	0.000210374	0.000200687	0.000213407	0.000222923	0.000213758	0.00024973	0.000244839	0.000204101	0.000229129	0.000305956	0.000264979	0.000210895	0.000258786	0.000194763	0.00027224	0.000264941	0.000278065	0.000239744	0.000302042	0.000278229	0.000253093	0.000237097	0.000242371	0.000346333
K02315	0.000998741	0.000854537	0.000955481	0.00075438	0.00103578	0.00104823	0.000954474	0.000881707	0.000950973	0.00104422	0.000925118	0.000928683	0.000954517	0.000928516	0.00101435	0.00076795	0.000875323	0.000854679	0.000880504	0.000948309	0.000739934	0.000704744	0.000891906	0.000873031	0.000851658	0.000849863	0.000895084	0.000935909	0.000920112	0.000686131
K02195	3.89e-06	4.09e-06	0	2.4e-05	6.95e-06	0	7.79e-06	6.58e-06	0	5.87e-06	0	3.9e-06	0	5.75e-06	2.57e-06	0	0	0	0	4.64e-06	3.49e-05	3.18e-05	1.05e-05	9.05e-06	2.48e-05	2.53e-05	6.17e-06	6.24e-06	4.49e-06	3.27e-05
K05308	0	0	0	0	0	0	0	0	0	0	0	0	0	0	0	0	0	0	0	2.32e-06	0	0	0	0	0	5.06e-06	0	0	0	0
K06174	1.55e-05	1.64e-05	2.48e-05	9.61e-06	1.04e-05	2.92e-05	1.95e-05	1.32e-05	1.12e-05	2.64e-05	1.4e-05	3.9e-06	1.06e-05	8.62e-06	1.29e-05	1.22e-05	8.93e-06	1.11e-05	1.26e-05	4.64e-06	0	0	2.1e-05	1.81e-05	4.95e-06	2.02e-05	1.23e-05	3.74e-05	1.8e-05	4.57e-05
K00275	7.77e-06	1.64e-05	8.27e-06	2.4e-05	0	8.35e-06	3.9e-06	6.58e-06	7.49e-06	1.47e-05	3.5e-06	7.8e-06	3.55e-06	2.87e-06	2.57e-06	6.12e-06	2.98e-06	7.4e-06	9.47e-06	0	2.09e-05	2.65e-05	1.05e-05	1.81e-05	1.49e-05	1.01e-05	1.23e-05	1.25e-05	1.35e-05	2.61e-05
K06936	1.17e-05	2.04e-05	2.48e-05	9.61e-06	1.04e-05	2.92e-05	7.79e-06	9.87e-06	1.12e-05	1.76e-05	1.75e-05	1.56e-05	1.77e-05	1.72e-05	1.54e-05	9.18e-06	1.19e-05	2.22e-05	1.58e-05	1.62e-05	6.98e-06	5.3e-06	2.1e-05	4.52e-06	4.95e-06	2.02e-05	1.23e-05	3.74e-05	2.24e-05	1.31e-05
K03816	0.000485769	0.000466111	0.0004674	0.000437252	0.000472705	0.000417622	0.000381789	0.000457303	0.00046051	0.000466378	0.000409995	0.000472145	0.000486129	0.000462821	0.000427364	0.000510947	0.000553776	0.000447689	0.000530196	0.000391844	0.000502597	0.000487492	0.00043546	0.000438777	0.000415926	0.000399638	0.00047532	0.000442997	0.00035458	0.000457421
K02404	0.000128243	0.000110395	6.62e-05	0.000144149	0.000107749	0.000158696	0.000190895	0.000138178	0.000116064	0.000129061	9.11e-05	6.24e-05	9.23e-05	8.34e-05	7.47e-05	5.81e-05	6.25e-05	9.62e-05	7.89e-05	9.04e-05	0.000188474	0.000169562	0.00010493	0.000113087	8.42e-05	0.000101174	8.64e-05	8.74e-05	0.000157092	0.000117622
K03769	0.000143788	0.000139016	0.000153042	0.000120124	0.000142507	0.000137815	0.000190895	0.000164497	0.000149759	0.000181858	9.46e-05	7.41e-05	8.16e-05	0.000152357	9.53e-05	0.000131561	0.000122069	0.000103597	0.000135705	0.000120567	6.98e-05	6.36e-05	7.35e-05	7.69e-05	7.43e-05	6.07e-05	5.56e-05	8.11e-05	8.53e-05	8.49e-05
K09933	0	4.09e-06	0	9.61e-06	0	0	0	3.29e-06	3.74e-06	0	0	0	0	0	2.57e-06	3.06e-06	0	0	0	0	6.98e-06	5.3e-06	0	4.52e-06	0	5.06e-06	6.17e-06	0	0	0
K16247	0	0	0	0	0	0	0	0	0	2.93e-06	0	0	0	0	0	0	0	0	0	0	0	0	0	0	0	0	0	0	0	0
K13641	3.89e-06	1.23e-05	8.27e-06	1.44e-05	1.04e-05	8.35e-06	3.9e-06	3.29e-06	1.5e-05	0	1.05e-05	1.17e-05	1.06e-05	1.15e-05	1.8e-05	1.53e-05	1.49e-05	1.11e-05	1.58e-05	1.85e-05	0	0	5.25e-06	1.81e-05	4.95e-06	5.06e-06	0	2.5e-05	4.49e-06	6.53e-06
K08363	0	0	0	0	0	0	0	0	0	0	0	0	0	0	0	0	0	0	0	0	6.98e-06	0	0	0	0	0	0	0	0	0
K07794	7.77e-06	1.64e-05	1.24e-05	9.61e-06	6.95e-06	4.18e-06	3.9e-06	6.58e-06	7.49e-06	5.87e-06	1.05e-05	1.95e-05	1.06e-05	5.75e-06	5.15e-06	3.06e-06	5.95e-06	0	3.16e-06	6.96e-06	2.79e-05	3.18e-05	5.25e-06	1.81e-05	9.9e-06	2.53e-05	1.85e-05	2.5e-05	2.24e-05	3.27e-05
K03517	0.00035364	0.000318918	0.000297812	0.000437252	0.000281537	0.000338274	0.000354519	0.000348735	0.000295775	0.000319718	0.000301364	0.000331672	0.000262581	0.000264469	0.000252299	0.000272301	0.000247115	0.000266393	0.000284034	0.000227223	0.000383928	0.000370918	0.000377749	0.000330214	0.000406023	0.000349051	0.000388898	0.000343167	0.00038151	0.000424748
K12660	0	8.18e-06	0	4.8e-06	0	0	0	0	0	0	7.01e-06	0	7.1e-06	2.87e-06	0	3.06e-06	2.98e-06	0	0	6.96e-06	1.4e-05	1.06e-05	0	9.05e-06	0	5.06e-06	0	6.24e-06	0	6.53e-06
K11617	0	0	0	4.8e-06	0	0	0	0	0	0	0	0	0	2.87e-06	0	0	2.98e-06	0	3.16e-06	2.32e-06	6.98e-06	0	5.25e-06	0	0	1.01e-05	0	0	0	0
K15449	1.17e-05	1.23e-05	8.27e-06	9.61e-06	6.95e-06	1.25e-05	7.79e-06	6.58e-06	3.74e-06	1.17e-05	1.05e-05	3.9e-06	1.42e-05	5.75e-06	1.03e-05	3.06e-06	8.93e-06	1.11e-05	6.31e-06	6.96e-06	0	0	1.05e-05	4.52e-06	4.95e-06	1.01e-05	1.23e-05	2.5e-05	8.98e-06	6.53e-06
K01382	0	0	0	0	0	0	0	0	0	0	0	0	0	0	0	0	0	0	0	0	0	0	5.25e-06	0	0	0	0	0	0	0
K11685	0	0	0	4.8e-06	0	0	0	0	0	0	0	0	0	0	0	0	0	0	0	0	0	0	0	0	0	0	0	0	0	0
K03311	0.000361412	0.000417047	0.00032263	0.000408422	0.000330198	0.000292335	0.000296082	0.000289516	0.000359423	0.000305052	0.000381962	0.000425321	0.000422258	0.000474319	0.000458257	0.000544602	0.000538889	0.00040699	0.000416583	0.000447491	0.000216396	0.000249045	0.000309544	0.000280455	0.000311945	0.000323757	0.000432109	0.000262055	0.000210952	0.000241779
K13993	0.000264258	0.000237144	0.000417765	0.000499717	0.000312819	0.000292335	0.000237644	0.000276356	0.000318239	0.00021999	0.000371449	0.000366791	0.000358387	0.000330586	0.000334682	0.000382445	0.000312615	0.000381091	0.000321905	0.000294463	0.000328084	0.000249045	0.000398735	0.000289502	0.000475344	0.000409755	0.000432109	0.000399321	0.000363556	0.000503163
K07223	1.17e-05	4.09e-06	2.07e-05	2.4e-05	1.39e-05	1.25e-05	7.79e-06	9.87e-06	1.5e-05	8.8e-06	0	7.8e-06	0	0	2.57e-06	3.06e-06	2.98e-06	0	0	2.32e-06	6.98e-06	1.06e-05	5.25e-06	4.52e-06	4.95e-06	1.52e-05	0	6.24e-06	8.98e-06	0
K03499	0.00141456	0.00150873	0.00137738	0.00134539	0.00144245	0.00137815	0.00140639	0.00141139	0.00135158	0.0015018	0.00113537	0.00120573	0.00121	0.00126485	0.00131556	0.00128502	0.00143208	0.00122097	0.00131918	0.00129842	0.00127743	0.00126642	0.00124867	0.00134347	0.0013171	0.00138103	0.00133337	0.00127284	0.0013106	0.00117622
K02889	3.89e-06	4.09e-06	1.24e-05	0	0	4.18e-06	3.9e-06	3.29e-06	1.12e-05	5.87e-06	3.5e-06	0	3.55e-06	0	5.15e-06	0	0	3.7e-06	3.16e-06	0	0	0	5.25e-06	0	0	5.06e-06	6.17e-06	1.87e-05	4.49e-06	6.53e-06
K01467	0	0	0	1.44e-05	3.48e-06	0	0	3.29e-06	3.74e-06	0	0	7.8e-06	0	2.87e-06	0	0	2.98e-06	0	0	2.32e-06	0	2.12e-05	5.25e-06	4.52e-06	1.49e-05	1.52e-05	6.17e-06	6.24e-06	0	1.31e-05
K00332	3.11e-05	2.04e-05	2.9e-05	2.4e-05	1.74e-05	2.09e-05	2.34e-05	2.96e-05	1.87e-05	1.76e-05	2.45e-05	1.17e-05	1.06e-05	3.16e-05	2.06e-05	1.84e-05	1.79e-05	2.22e-05	2.52e-05	1.85e-05	2.79e-05	2.65e-05	1.05e-05	9.05e-06	9.9e-06	2.02e-05	2.47e-05	2.5e-05	2.24e-05	1.31e-05
K11004	5.83e-05	1.64e-05	8.27e-06	9.61e-06	2.78e-05	2.51e-05	1.95e-05	1.64e-05	1.12e-05	3.52e-05	2.8e-05	5.07e-05	7.1e-05	2.59e-05	4.38e-05	3.67e-05	2.98e-05	3.33e-05	3.16e-05	4.64e-05	4.19e-05	3.71e-05	5.77e-05	5.88e-05	3.47e-05	7.59e-05	4.94e-05	3.74e-05	7.18e-05	6.53e-05
K20386	7.77e-06	4.09e-06	0	0	0	0	0	0	0	2.93e-06	3.5e-06	3.9e-06	3.55e-06	2.87e-06	7.72e-06	3.06e-06	2.98e-06	3.7e-06	3.16e-06	0	0	5.3e-06	5.25e-06	4.52e-06	4.95e-06	0	0	0	0	6.53e-06
K09989	0.000132129	0.000171725	0.000115816	0.000158564	9.04e-05	0.000150344	0.000148041	0.000128308	0.000108576	0.00014666	3.85e-05	1.95e-05	4.97e-05	6.04e-05	6.69e-05	4.9e-05	5.95e-05	5.92e-05	2.52e-05	7.65e-05	2.79e-05	2.65e-05	4.72e-05	7.69e-05	2.48e-05	7.08e-05	6.79e-05	5.62e-05	8.08e-05	1.31e-05
K02573	1.55e-05	1.23e-05	8.27e-06	1.44e-05	1.04e-05	8.35e-06	7.79e-06	1.32e-05	1.5e-05	2.93e-06	7.01e-06	7.8e-06	0	2.87e-06	2.57e-06	3.06e-06	2.98e-06	0	0	2.32e-06	2.79e-05	2.12e-05	1.05e-05	9.05e-06	4.95e-06	0	6.17e-06	6.24e-06	4.49e-06	6.53e-06
K19160	0	0	0	0	0	0	0	0	0	0	0	0	0	0	0	0	0	0	0	0	0	0	0	0	0	0	0	6.24e-06	0	0
K02205	0	0	8.27e-06	0	6.95e-06	0	0	0	0	2.93e-06	0	1.17e-05	1.06e-05	5.75e-06	5.15e-06	9.18e-06	8.93e-06	1.11e-05	9.47e-06	6.96e-06	0	0	0	0	0	0	0	0	0	0
K01671	0	0	0	4.8e-06	0	0	0	0	0	0	0	0	0	0	0	0	0	0	0	0	0	0	0	0	0	0	0	0	0	0
K07066	0	4.09e-06	0	4.8e-06	3.48e-06	4.18e-06	0	6.58e-06	0	2.93e-06	0	3.9e-06	0	0	2.57e-06	0	0	0	0	0	0	0	5.25e-06	1.36e-05	0	5.06e-06	0	0	0	0
K16370	1.17e-05	1.23e-05	1.65e-05	9.61e-06	1.74e-05	1.67e-05	1.17e-05	2.3e-05	1.5e-05	1.47e-05	3.5e-06	1.95e-05	7.1e-06	2.3e-05	7.72e-06	9.18e-06	2.68e-05	7.4e-06	1.26e-05	1.62e-05	6.98e-06	0	1.05e-05	1.36e-05	4.95e-06	1.52e-05	0	0	1.35e-05	0
K03216	0.000528517	0.000425224	0.000517035	0.000470887	0.000524841	0.000471913	0.000525934	0.000579031	0.000539134	0.000548508	0.00048008	0.000429223	0.00041871	0.000534687	0.000504598	0.000517066	0.00052698	0.000503187	0.000520728	0.00048227	0.000376948	0.000392113	0.000419721	0.000434254	0.000381266	0.00042999	0.000376553	0.000399321	0.000448835	0.000320194
K02660	0	0	0	0	0	4.18e-06	3.9e-06	3.29e-06	3.74e-06	0	0	0	3.55e-06	2.87e-06	0	0	2.98e-06	0	0	0	0	0	0	0	0	0	6.17e-06	1.25e-05	0	0
K01137	0	0	0	4.8e-06	0	0	0	0	0	0	0	3.9e-06	0	0	0	0	0	0	0	0	0	0	0	0	4.95e-06	5.06e-06	0	6.24e-06	4.49e-06	0
K04739	0	0	0	0	0	0	0	0	3.74e-06	0	0	0	0	0	0	0	0	0	0	0	0	0	1.05e-05	0	0	0	0	0	0	0
K11907	1.17e-05	2.45e-05	3.31e-05	1.92e-05	2.09e-05	8.35e-06	3.9e-06	1.64e-05	2.62e-05	0	1.05e-05	2.34e-05	2.13e-05	2.01e-05	1.54e-05	1.22e-05	1.19e-05	2.22e-05	1.26e-05	6.96e-06	4.19e-05	2.12e-05	1.05e-05	1.81e-05	4.46e-05	2.02e-05	1.23e-05	1.25e-05	3.14e-05	1.96e-05
K02613	1.55e-05	0	1.24e-05	9.61e-06	1.39e-05	4.18e-06	1.17e-05	1.64e-05	1.87e-05	5.87e-06	7.01e-06	7.8e-06	0	0	2.57e-06	6.12e-06	2.98e-06	3.7e-06	0	6.96e-06	0	1.06e-05	5.25e-06	0	0	5.06e-06	6.17e-06	6.24e-06	4.49e-06	1.31e-05
K03564	0.000124357	0.000175814	0.000124088	0.000158564	0.0001147	0.000108582	0.000105187	0.000134888	9.36e-05	0.000120261	0.000126152	0.000117061	6.74e-05	6.9e-05	5.41e-05	8.57e-05	8.04e-05	6.66e-05	6.63e-05	6.03e-05	0.000230357	0.000206654	0.000178381	0.000212603	0.000237672	0.000202348	0.000203709	0.0002059	0.000215441	0.000280987
K21947	0	4.09e-06	0	4.8e-06	0	4.18e-06	0	0	0	0	3.5e-06	3.9e-06	0	0	0	0	0	3.7e-06	3.16e-06	2.32e-06	0	0	5.25e-06	0	0	5.06e-06	1.23e-05	0	4.49e-06	6.53e-06
K09954	3.89e-06	4.09e-06	4.14e-06	4.8e-06	3.48e-06	4.18e-06	3.9e-06	3.29e-06	3.74e-06	2.93e-06	0	0	0	0	0	0	0	0	0	0	0	0	0	0	0	0	0	0	0	0
K01507	0.000275917	0.000257588	0.000339175	0.000259468	0.000385811	0.000400917	0.000323352	0.000286226	0.000329471	0.000363716	0.000378457	0.000382399	0.000361936	0.000365082	0.000337257	0.000364088	0.00031857	0.00041439	0.000353464	0.000384888	0.000167532	0.000143068	0.000257079	0.000203556	0.000203012	0.000283288	0.000259266	0.000262055	0.000291743	0.000189503
K02930	1.55e-05	1.64e-05	1.24e-05	1.44e-05	1.04e-05	1.67e-05	1.95e-05	1.32e-05	7.49e-06	1.47e-05	1.05e-05	3.9e-06	1.06e-05	5.75e-06	1.03e-05	6.12e-06	8.93e-06	7.4e-06	9.47e-06	6.96e-06	0	0	1.57e-05	4.52e-06	4.95e-06	1.52e-05	6.17e-06	2.5e-05	2.24e-05	2.61e-05
K12510	0.000264258	0.000212612	0.000136497	0.000182589	0.000260683	0.00022134	0.000264915	0.000289516	0.000224639	0.000261054	0.000199741	0.000156081	0.000234194	0.000227098	0.000211107	0.000174395	0.000157796	0.000214595	0.000151485	0.000208674	0.000286201	0.000307332	0.000204614	0.000253315	0.000212915	0.000202348	0.000129633	0.000149745	0.000251348	0.000196037
K08678	8.94e-05	5.32e-05	8.27e-05	9.61e-05	7.65e-05	7.93e-05	0.000109083	7.57e-05	4.49e-05	7.63e-05	6.66e-05	4.68e-05	6.03e-05	6.61e-05	4.63e-05	7.34e-05	4.47e-05	5.92e-05	6e-05	5.8e-05	0.00013263	7.95e-05	4.72e-05	5.88e-05	4.95e-05	7.08e-05	7.41e-05	7.49e-05	7.63e-05	0.000176434
K03559	0.00020208	0.000192169	0.000153042	0.000278688	0.000149458	0.000146168	0.000171416	0.000167787	0.000142271	0.000126127	0.000147178	0.000152179	0.000170323	0.000163856	0.000136447	0.000201931	0.00020841	0.000166496	0.000167264	0.000134479	0.000146591	0.000100678	0.000125916	0.000126657	0.000143594	0.000187172	0.000179017	0.000230858	0.000170557	0.000130692
K12068	0	4.09e-06	0	0	0	0	0	0	0	0	0	0	0	0	0	0	2.98e-06	0	0	0	6.98e-06	5.3e-06	5.25e-06	4.52e-06	0	0	0	6.24e-06	0	0
K03924	0.000893815	0.00081365	0.000711441	0.000816844	0.000868943	0.000797658	0.000720725	0.000776428	0.000812445	0.000803696	0.000834008	0.000987213	0.000851613	0.000779033	0.00091394	0.000856678	0.00102717	0.000906477	0.000965714	0.00088107	0.00101916	0.00094849	0.000954864	0.000931836	0.000920979	0.000890332	0.00096916	0.000967106	0.000888693	0.000980187
K07165	3.89e-06	2.04e-05	1.24e-05	4.32e-05	6.95e-06	8.35e-06	3.9e-06	6.58e-06	2.62e-05	5.87e-06	2.8e-05	3.9e-05	2.84e-05	1.15e-05	1.8e-05	1.84e-05	2.38e-05	1.85e-05	2.84e-05	1.16e-05	4.19e-05	4.24e-05	2.1e-05	3.17e-05	5.45e-05	3.04e-05	3.7e-05	2.5e-05	4.04e-05	6.53e-05
K05526	0	0	4.14e-06	9.61e-06	0	4.18e-06	0	0	7.49e-06	0	0	3.9e-06	3.55e-06	0	0	0	0	0	0	0	6.98e-06	5.3e-06	0	0	0	5.06e-06	0	6.24e-06	0	1.31e-05
K00819	3.89e-06	1.64e-05	8.27e-06	1.44e-05	0	0	0	3.29e-06	0	5.87e-06	3.5e-06	7.8e-06	3.55e-06	5.75e-06	7.72e-06	6.12e-06	1.19e-05	1.48e-05	9.47e-06	4.64e-06	0	5.3e-06	0	4.52e-06	0	2.02e-05	1.23e-05	6.24e-06	1.35e-05	6.53e-06
K05812	0	0	4.14e-06	4.8e-06	0	0	0	6.58e-06	0	2.93e-06	0	0	3.55e-06	0	0	0	0	0	0	0	0	5.3e-06	5.25e-06	0	0	5.06e-06	0	6.24e-06	0	0
K21473	7.77e-06	0	2.48e-05	4.8e-06	3.48e-05	4.18e-06	1.56e-05	9.87e-06	2.25e-05	8.8e-06	3.5e-06	0	0	2.87e-06	2.57e-06	3.06e-06	2.98e-06	0	0	2.32e-06	4.19e-05	2.65e-05	2.62e-05	3.17e-05	2.48e-05	1.01e-05	1.85e-05	1.87e-05	8.98e-06	1.96e-05
K18687	0	0	0	0	0	4.18e-06	0	3.29e-06	3.74e-06	2.93e-06	0	0	0	0	2.57e-06	0	8.93e-06	0	0	0	0	5.3e-06	0	0	0	0	0	0	0	0
K03110	0.000800547	0.000793206	0.000872756	0.000807234	0.000875894	0.00099394	0.000931099	0.000832357	0.000879837	0.000903425	0.000914605	0.000877956	0.000883549	0.000876772	0.000885621	0.000884214	0.000875323	0.000950876	0.000864724	0.000959902	0.000732954	0.000736537	0.000849934	0.000787085	0.000787289	0.000773982	0.000821008	0.000767445	0.000807903	0.000803753
K21219	7.77e-06	8.18e-06	4.14e-06	4.8e-06	6.95e-06	8.35e-06	3.9e-06	9.87e-06	3.74e-06	5.87e-06	1.05e-05	0	3.55e-06	8.62e-06	7.72e-06	6.12e-06	2.98e-06	3.7e-06	9.47e-06	4.64e-06	0	0	5.25e-06	0	4.95e-06	2.02e-05	6.17e-06	2.5e-05	1.35e-05	1.96e-05
K20967	0	4.09e-06	0	0	0	0	0	0	3.74e-06	0	0	0	0	0	0	0	0	0	3.16e-06	0	0	0	0	0	0	0	0	0	0	0
K20340	0	0	4.14e-06	0	0	8.35e-06	0	6.58e-06	7.49e-06	2.93e-06	3.5e-06	0	7.1e-06	5.75e-06	2.57e-06	9.18e-06	0	7.4e-06	0	4.64e-06	6.98e-06	5.3e-06	1.05e-05	0	0	5.06e-06	0	0	8.98e-06	0
K10202	0.000213738	0.000192169	0.000219223	0.000211419	0.000198119	0.000179577	0.000218165	0.000220427	0.000247103	0.000214123	7.01e-05	0.000128767	6.39e-05	0.000160981	0.000118426	0.000238646	0.000172683	0.000162796	0.000211447	0.000125205	4.89e-05	5.83e-05	6.82e-05	6.33e-05	0.000123788	7.59e-05	7.41e-05	0.00010607	8.08e-05	3.27e-05
K01613	0.000322551	0.000253499	0.000252313	0.000307518	0.000250255	0.000238045	0.000245436	0.000279646	0.000235871	0.000217057	0.000269826	0.00034728	0.000305161	0.000316213	0.000296065	0.000315135	0.000312615	0.000325592	0.000331372	0.000271277	0.000349026	0.000323228	0.000335776	0.000316643	0.000376314	0.000318698	0.000327169	0.000349406	0.000336626	0.000365937
K02391	1.55e-05	4.09e-06	8.27e-06	9.61e-06	3.48e-06	4.18e-06	3.9e-06	6.58e-06	7.49e-06	5.87e-06	7.01e-06	3.9e-06	0	1.15e-05	2.57e-06	1.22e-05	1.19e-05	7.4e-06	1.26e-05	9.27e-06	1.4e-05	2.12e-05	2.62e-05	2.26e-05	1.49e-05	1.52e-05	6.17e-06	1.25e-05	1.35e-05	1.96e-05
K05602	0	0	4.14e-06	0	3.48e-06	4.18e-06	3.9e-06	3.29e-06	0	0	0	0	0	0	0	0	0	0	0	0	0	0	0	0	0	0	0	0	0	0
K03724	0.000170991	0.000192169	0.000239904	0.000235443	0.000229401	0.000321569	0.000183103	0.000259906	0.000205919	0.000302119	0.000189229	0.000156081	0.000173871	0.000186853	0.000211107	0.000177455	0.000291774	0.000184995	0.000198823	0.000208674	5.58e-05	6.36e-05	0.000141656	9.5e-05	0.000128739	0.0002327	0.000259266	0.000274533	0.000112209	0.000196037
K09861	9.33e-05	0.000122661	0.000119952	0.000110514	7.99e-05	6.26e-05	6.23e-05	7.24e-05	5.24e-05	0.000105595	7.36e-05	7.41e-05	4.61e-05	3.45e-05	2.83e-05	3.67e-05	1.79e-05	4.07e-05	5.05e-05	2.32e-05	0.000223376	0.000206654	0.000173135	0.000158322	0.000193109	0.000207407	0.000148152	0.000149745	0.000237883	0.000215641
K22430	3.11e-05	3.68e-05	2.9e-05	3.36e-05	5.21e-05	3.76e-05	3.51e-05	2.3e-05	2.62e-05	2.93e-05	3.5e-05	2.34e-05	1.77e-05	4.02e-05	4.89e-05	4.59e-05	5.66e-05	5.18e-05	6.63e-05	3.94e-05	2.79e-05	1.06e-05	1.05e-05	3.17e-05	1.49e-05	5.06e-06	3.09e-05	1.25e-05	8.98e-06	0
K19140	5.05e-05	4.5e-05	3.31e-05	6.25e-05	4.87e-05	3.76e-05	3.51e-05	2.3e-05	4.12e-05	3.52e-05	4.56e-05	6.63e-05	5.32e-05	6.04e-05	5.92e-05	6.12e-05	2.98e-05	4.44e-05	6.94e-05	6.03e-05	6.28e-05	9.01e-05	8.39e-05	4.07e-05	5.45e-05	5.06e-05	9.88e-05	6.86e-05	4.94e-05	5.88e-05
K09680	0.00010104	0.000118572	0.00017786	0.000144149	0.000159885	0.000150344	0.00016752	0.000118438	0.000164735	0.000161326	0.000147178	0.000156081	0.000134839	0.000152357	0.000162192	0.000156038	0.000184592	0.000103597	0.000135705	0.000153028	0.000146591	0.000105977	0.000141656	0.000158322	0.0001634	0.000136585	0.000160498	0.000131027	0.000139139	0.000189503
K01175	0	4.09e-06	4.14e-06	4.8e-06	0	0	0	3.29e-06	0	2.93e-06	0	3.9e-06	0	0	0	0	0	0	0	2.32e-06	0	1.06e-05	0	4.52e-06	4.95e-06	5.06e-06	6.17e-06	0	0	6.53e-06
K06042	0.000108812	0.00018808	9.93e-05	0.000115319	0.0001147	0.000112758	9.74e-05	0.000141468	0.000108576	0.000114395	0.000108631	0.000109257	0.000127742	9.2e-05	0.000133873	0.000100966	0.000122069	6.66e-05	0.000135705	9.74e-05	0.00013263	0.000201355	0.000194121	0.000212603	0.000183206	0.000166937	0.000209882	0.000131027	0.000161581	0.000130692
K10941	0	0	0	0	3.48e-06	0	3.9e-06	0	0	0	3.5e-06	3.9e-06	7.1e-06	5.75e-06	7.72e-06	3.06e-06	2.98e-06	7.4e-06	3.16e-06	0	2.09e-05	2.12e-05	1.05e-05	1.36e-05	1.98e-05	1.01e-05	6.17e-06	6.24e-06	8.98e-06	1.96e-05
K01805	0.000116585	0.000167636	0.000157179	0.000148954	0.000145982	0.00012111	0.000112979	0.000131598	0.000119808	0.000134927	8.76e-05	0.000113159	8.87e-05	0.000100613	0.00012615	0.000143799	0.000122069	0.000118397	0.000116769	0.000108974	7.68e-05	7.95e-05	8.92e-05	0.000108563	6.93e-05	8.6e-05	9.88e-05	0.000131027	7.63e-05	8.49e-05
K07782	0	0	0	9.61e-06	3.48e-06	4.18e-06	0	0	3.74e-06	0	0	3.9e-06	3.55e-06	2.87e-06	0	0	0	0	0	0	0	5.3e-06	0	4.52e-06	0	0	0	0	0	6.53e-06
K12144	0	0	0	0	0	0	0	0	0	0	0	0	0	0	0	0	0	0	0	0	0	0	0	4.52e-06	0	0	0	0	0	0
K21962	3.89e-06	4.09e-06	4.14e-06	1.44e-05	0	0	0	3.29e-06	0	2.93e-06	3.5e-06	3.9e-06	3.55e-06	2.87e-06	0	3.06e-06	2.98e-06	3.7e-06	3.16e-06	2.32e-06	6.98e-06	5.3e-06	5.25e-06	0	9.9e-06	5.06e-06	6.17e-06	0	4.49e-06	6.53e-06
K01342	7.77e-06	1.64e-05	1.65e-05	0	2.09e-05	2.09e-05	1.95e-05	1.97e-05	1.5e-05	2.93e-05	1.4e-05	1.17e-05	7.1e-06	1.15e-05	1.29e-05	1.53e-05	2.98e-06	1.48e-05	1.89e-05	2.09e-05	0	5.3e-06	5.25e-06	9.05e-06	0	2.02e-05	6.17e-06	6.24e-06	1.35e-05	6.53e-06
K21826	3.89e-06	4.09e-06	8.27e-06	0	3.48e-06	0	0	3.29e-06	3.74e-06	5.87e-06	7.01e-06	3.9e-06	0	8.62e-06	0	6.12e-06	0	3.7e-06	9.47e-06	0	0	0	5.25e-06	0	4.95e-06	0	0	0	4.49e-06	0
K07705	3.11e-05	4.91e-05	2.07e-05	3.36e-05	4.52e-05	8.35e-06	3.12e-05	3.29e-05	2.62e-05	2.93e-05	2.8e-05	2.73e-05	1.42e-05	1.72e-05	1.29e-05	2.75e-05	1.49e-05	2.22e-05	1.26e-05	2.32e-05	6.98e-05	9.01e-05	2.1e-05	3.62e-05	4.46e-05	5.06e-05	3.7e-05	4.37e-05	3.59e-05	3.27e-05
K07028	0	0	0	0	6.95e-06	0	7.79e-06	6.58e-06	0	5.87e-06	0	0	3.55e-06	5.75e-06	0	3.06e-06	2.98e-06	1.48e-05	9.47e-06	2.32e-06	0	0	5.25e-06	0	0	0	0	6.24e-06	0	0
K02800	5.83e-05	6.54e-05	5.38e-05	5.29e-05	3.13e-05	6.68e-05	5.06e-05	3.62e-05	6.74e-05	3.23e-05	0.000105127	0.000113159	0.000102903	9.77e-05	8.24e-05	6.12e-05	7.74e-05	6.29e-05	8.52e-05	6.03e-05	7.68e-05	0.000100678	6.82e-05	0.00010404	9.41e-05	0.000101174	3.09e-05	7.49e-05	0.000112209	9.15e-05
K11202	7.77e-06	1.23e-05	0	1.44e-05	0	0	3.9e-06	3.29e-06	3.74e-06	2.93e-06	3.5e-06	3.9e-06	7.1e-06	5.75e-06	5.15e-06	6.12e-06	0	7.4e-06	6.31e-06	0	1.4e-05	2.12e-05	1.05e-05	0	4.95e-06	5.06e-06	0	1.25e-05	1.8e-05	0
K19300	3.89e-06	0	0	0	0	0	0	0	3.74e-06	0	0	0	0	0	0	0	0	0	0	0	0	0	0	0	0	0	0	0	0	0
K03671	0.000703393	0.000605126	0.000748667	0.00075438	0.000705581	0.00065149	0.000580476	0.00064812	0.000685149	0.000662902	0.000511618	0.000546284	0.000496775	0.000569183	0.000512321	0.000596615	0.000521026	0.000517987	0.000517572	0.000470677	0.000712012	0.000651756	0.000792223	0.000705662	0.000698162	0.000773982	0.000808662	0.000960867	0.000736089	0.000823357
K21133	0	0	0	0	0	0	0	0	0	0	0	0	0	2.87e-06	0	9.18e-06	2.98e-06	0	9.47e-06	2.09e-05	1.4e-05	0	0	0	0	0	0	0	0	1.31e-05
K03438	0.00104538	0.000924044	0.00101753	0.000965798	0.00101145	0.00104823	0.00101291	0.00100672	0.00104832	0.00108822	0.00103375	0.000932585	0.000975807	0.00107225	0.0010092	0.000963763	0.000997392	0.00105077	0.000990961	0.00110134	0.000970291	0.000964387	0.000933878	0.00094993	0.000925931	0.000839745	0.000901257	0.00092967	0.000933577	0.000980187
K03500	0.000847181	0.000776851	0.000810711	0.000739965	0.000924555	0.000931297	0.000880453	0.000888286	0.000935997	0.000909291	0.000683326	0.000717973	0.000734517	0.000804905	0.000744025	0.000795487	0.000860437	0.000728882	0.00079845	0.000816149	0.000691071	0.000609365	0.000603348	0.000683045	0.000549617	0.000652573	0.000635818	0.000611461	0.000668764	0.000522766
K01574	3.89e-06	0	4.14e-06	4.8e-06	0	4.18e-06	0	0	3.74e-06	0	0	0	0	0	2.57e-06	0	0	0	0	2.32e-06	0	0	0	4.52e-06	0	0	0	0	4.49e-06	0
K17465	0	4.09e-06	0	4.8e-06	0	0	0	6.58e-06	3.74e-06	2.93e-06	0	0	1.06e-05	0	0	3.06e-06	5.95e-06	3.7e-06	6.31e-06	1.16e-05	1.4e-05	1.59e-05	0	4.52e-06	9.9e-06	0	6.17e-06	6.24e-06	8.98e-06	0
K03282	0.000477997	0.000421135	0.000492218	0.000446862	0.000479656	0.000551261	0.000448018	0.000519812	0.000494206	0.000542641	0.000529139	0.000546284	0.000447097	0.000537562	0.000491726	0.000501768	0.000479344	0.000536487	0.000552287	0.000533279	0.000467694	0.000423906	0.000482679	0.000461394	0.00049515	0.000475518	0.000500012	0.000474194	0.000480254	0.000477024
K04031	7e-05	0.000130838	7.86e-05	4.8e-05	0.000100797	5.85e-05	8.57e-05	8.55e-05	9.73e-05	9.39e-05	5.26e-05	3.9e-05	6.03e-05	8.05e-05	5.15e-05	5.81e-05	5.95e-05	3.7e-05	5.37e-05	4.41e-05	2.79e-05	6.36e-05	3.15e-05	3.62e-05	2.97e-05	4.05e-05	2.47e-05	0	3.59e-05	1.31e-05
K05895	5.44e-05	4.5e-05	4.14e-05	6.25e-05	2.78e-05	4.18e-05	4.29e-05	4.28e-05	2.25e-05	3.23e-05	6.31e-05	5.85e-05	6.39e-05	6.9e-05	7.47e-05	5.2e-05	5.95e-05	2.96e-05	4.73e-05	5.1e-05	9.07e-05	0.000127172	8.92e-05	0.000131181	0.000128739	8.09e-05	8.02e-05	6.86e-05	7.63e-05	7.84e-05
K04090	0	0	4.14e-06	0	3.48e-06	0	0	0	0	0	0	0	0	0	0	3.06e-06	0	0	0	0	0	0	0	0	4.95e-06	0	0	1.87e-05	0	0
K07147	0	0	4.14e-06	9.61e-06	0	4.18e-06	3.9e-06	3.29e-06	3.74e-06	0	0	7.8e-06	0	0	0	0	0	0	0	0	6.98e-06	5.3e-06	0	4.52e-06	4.95e-06	5.06e-06	6.17e-06	0	0	6.53e-06
K01623	2.33e-05	2.04e-05	1.65e-05	3.84e-05	2.09e-05	4.59e-05	2.34e-05	3.29e-05	2.62e-05	8.8e-06	7.36e-05	3.9e-05	2.48e-05	4.6e-05	2.32e-05	3.37e-05	1.79e-05	5.18e-05	1.89e-05	3.94e-05	2.79e-05	2.65e-05	3.67e-05	4.98e-05	2.97e-05	3.54e-05	1.85e-05	4.99e-05	2.24e-05	7.19e-05
K22293	3.11e-05	2.86e-05	2.48e-05	2.4e-05	1.74e-05	1.67e-05	3.12e-05	2.3e-05	3.37e-05	2.35e-05	3.85e-05	3.12e-05	4.61e-05	2.3e-05	6.18e-05	3.06e-05	3.87e-05	1.48e-05	3.16e-05	2.32e-05	9.07e-05	9.54e-05	4.2e-05	8.59e-05	0.000128739	5.06e-05	4.94e-05	6.86e-05	4.49e-05	5.88e-05
K22504	0	0	0	0	0	0	0	0	0	0	0	0	0	0	0	0	0	0	0	0	0	0	0	0	0	0	0	6.24e-06	0	0
K03315	0.000275917	0.000482466	0.000293676	0.000379592	0.000298916	0.000212987	0.000218165	0.000263196	0.000318239	0.000269854	0.000346919	0.000401909	0.000322903	0.000399578	0.000404193	0.000449756	0.000393002	0.00039219	0.000381867	0.000366339	0.000390909	0.000429205	0.000372502	0.000389019	0.000376314	0.000343992	0.00041359	0.00030573	0.000228906	0.00038554
K06195	1.94e-05	1.23e-05	8.27e-06	1.44e-05	3.48e-06	8.35e-06	7.79e-06	3.29e-06	7.49e-06	1.17e-05	3.5e-06	0	3.55e-06	8.62e-06	0	3.06e-06	5.95e-06	7.4e-06	1.26e-05	2.32e-06	0	0	5.25e-06	9.05e-06	0	0	0	0	2.24e-05	1.31e-05
K02507	3.89e-06	4.09e-06	8.27e-06	1.92e-05	3.48e-06	4.18e-06	3.9e-06	6.58e-06	3.74e-06	2.93e-06	3.5e-06	1.56e-05	1.77e-05	5.75e-06	2.57e-06	3.06e-06	8.93e-06	0	1.26e-05	2.32e-06	6.98e-06	3.71e-05	1.57e-05	1.81e-05	9.9e-06	3.04e-05	1.23e-05	1.87e-05	1.35e-05	1.31e-05
K18855	3.89e-06	4.09e-06	1.65e-05	4.8e-06	6.95e-06	4.18e-06	3.9e-06	3.29e-06	3.74e-06	2.93e-06	7.01e-06	7.8e-06	1.06e-05	8.62e-06	5.15e-06	3.06e-06	8.93e-06	7.4e-06	9.47e-06	6.96e-06	0	0	1.05e-05	9.05e-06	9.9e-06	1.52e-05	6.17e-06	6.24e-06	4.49e-06	1.31e-05
K04771	0.00092879	0.000846359	0.000864483	0.000691915	0.000983643	0.000968883	0.000899932	0.000960665	0.000906045	0.00085356	0.000928622	0.000936487	0.000777097	0.000891145	0.000931962	0.000850559	0.000791959	0.000836179	0.000836321	0.00102714	0.00067711	0.000694146	0.000776483	0.000696615	0.000643695	0.000763865	0.000635818	0.000623939	0.000821368	0.000653458
K13797	7.77e-06	8.18e-06	3.72e-05	1.44e-05	2.09e-05	8.35e-06	3.9e-06	5.92e-05	3e-05	2.93e-06	4.91e-05	5.46e-05	2.84e-05	8.62e-06	4.12e-05	2.75e-05	7.44e-05	4.07e-05	2.84e-05	2.09e-05	6.98e-05	4.24e-05	0	0	0	5.06e-06	0	0	0	0
K18910	7.38e-05	0.000159459	6.2e-05	9.61e-05	6.95e-05	7.1e-05	5.45e-05	5.92e-05	6.74e-05	7.63e-05	4.91e-05	8.19e-05	3.9e-05	5.46e-05	6.69e-05	5.2e-05	7.74e-05	7.77e-05	6.94e-05	6.49e-05	6.98e-06	2.12e-05	8.39e-05	3.17e-05	3.47e-05	5.06e-05	6.17e-05	6.24e-05	3.14e-05	1.31e-05
K10844	2.72e-05	4.5e-05	3.72e-05	2.88e-05	3.82e-05	4.18e-05	2.34e-05	4.93e-05	4.12e-05	4.69e-05	4.56e-05	2.73e-05	2.48e-05	2.3e-05	3.86e-05	1.84e-05	3.87e-05	3.33e-05	3.16e-05	2.78e-05	6.98e-06	5.3e-06	5.77e-05	9.05e-06	1.49e-05	4.05e-05	3.7e-05	6.24e-05	3.59e-05	5.23e-05
K06914	3.89e-06	4.09e-06	8.27e-06	4.8e-06	0	8.35e-06	7.79e-06	0	0	2.93e-06	3.5e-06	3.9e-06	7.1e-06	2.87e-06	2.57e-06	3.06e-06	2.98e-06	7.4e-06	0	4.64e-06	0	0	5.25e-06	0	4.95e-06	5.06e-06	6.17e-06	6.24e-06	4.49e-06	6.53e-06
K09931	7.77e-06	4.09e-06	1.24e-05	4.8e-06	1.39e-05	8.35e-06	7.79e-06	3.29e-06	1.5e-05	8.8e-06	3.5e-06	7.8e-06	3.55e-06	1.44e-05	1.03e-05	3.06e-06	0	3.7e-06	1.26e-05	0	6.98e-06	2.12e-05	1.57e-05	4.52e-06	0	5.06e-06	6.17e-06	0	4.49e-06	6.53e-06
K02462	0	0	0	9.61e-06	0	0	0	0	0	0	0	0	0	0	0	0	0	0	0	0	0	0	0	0	0	0	0	0	0	0
K21364	7.77e-06	1.64e-05	4.14e-06	1.92e-05	3.48e-06	4.18e-06	3.9e-06	6.58e-06	7.49e-06	8.8e-06	2.8e-05	3.51e-05	2.13e-05	1.44e-05	5.15e-06	1.22e-05	1.49e-05	2.96e-05	3.47e-05	1.16e-05	4.19e-05	3.18e-05	1.57e-05	1.81e-05	1.49e-05	0	6.17e-06	0	4.49e-06	1.96e-05
K06194	1.17e-05	2.45e-05	1.24e-05	2.88e-05	1.04e-05	0	0	1.32e-05	1.12e-05	1.17e-05	1.05e-05	1.17e-05	2.48e-05	1.15e-05	1.8e-05	1.53e-05	2.08e-05	1.48e-05	1.26e-05	9.27e-06	4.19e-05	3.71e-05	2.62e-05	1.81e-05	2.48e-05	1.52e-05	2.47e-05	3.12e-05	1.8e-05	1.96e-05
K22223	3.89e-06	4.09e-06	4.14e-06	4.8e-06	0	4.18e-06	3.9e-06	3.29e-06	3.74e-06	2.93e-06	3.5e-06	3.9e-06	7.1e-06	2.87e-06	2.57e-06	0	8.93e-06	1.11e-05	3.16e-06	4.64e-06	0	0	5.25e-06	4.52e-06	4.95e-06	5.06e-06	6.17e-06	6.24e-06	4.49e-06	0
K12950	3.89e-06	1.23e-05	0	2.88e-05	3.48e-06	4.18e-06	0	3.29e-06	0	2.93e-06	3.15e-05	3.12e-05	3.19e-05	4.89e-05	4.89e-05	8.26e-05	4.76e-05	4.44e-05	5.68e-05	3.94e-05	4.19e-05	3.18e-05	7.87e-05	4.07e-05	4.95e-05	6.07e-05	1.85e-05	2.5e-05	4.04e-05	4.57e-05
K11476	0	0	0	0	0	0	0	0	0	0	0	0	0	0	0	3.06e-06	0	0	0	0	0	0	0	0	0	0	0	0	0	0
K02182	3.89e-06	0	0	4.8e-06	0	0	3.9e-06	6.58e-06	7.49e-06	0	0	0	0	0	2.57e-06	0	2.98e-06	3.7e-06	0	0	0	1.06e-05	5.25e-06	0	0	0	0	0	0	0
K00216	3.89e-06	4.09e-06	4.14e-06	9.61e-06	0	0	3.9e-06	0	0	2.93e-06	7.01e-06	3.9e-06	0	2.87e-06	2.57e-06	6.12e-06	0	0	6.31e-06	2.32e-06	6.98e-06	0	0	4.52e-06	0	5.06e-06	0	0	0	0
K03272	2.33e-05	3.27e-05	4.96e-05	8.17e-05	2.43e-05	4.18e-05	2.73e-05	3.95e-05	4.12e-05	2.93e-05	7.71e-05	4.29e-05	4.97e-05	3.16e-05	2.57e-05	6.73e-05	2.68e-05	3.33e-05	4.42e-05	3.01e-05	7.68e-05	5.83e-05	4.72e-05	7.24e-05	4.95e-05	4.55e-05	4.32e-05	3.12e-05	6.28e-05	7.84e-05
K07146	3.89e-06	0	4.14e-06	1.44e-05	3.48e-06	0	0	3.29e-06	0	0	0	3.9e-06	0	0	2.57e-06	3.06e-06	0	0	3.16e-06	0	6.98e-06	1.06e-05	1.05e-05	4.52e-06	4.95e-06	1.52e-05	0	1.25e-05	0	0
K16121	0	0	0	0	0	0	0	0	0	0	0	0	0	0	0	0	0	0	0	0	0	0	0	0	0	0	0	6.24e-06	0	0
K20268	0	4.09e-06	0	0	0	0	0	0	0	0	0	0	0	0	0	0	0	0	0	0	0	0	0	0	0	0	0	0	0	0
K12630	0	0	0	0	0	0	0	0	0	0	0	0	0	0	0	0	0	0	0	2.32e-06	0	0	0	0	0	0	0	0	0	0
K13853	0	0	0	0	0	0	0	0	0	0	7.01e-06	3.9e-06	1.77e-05	0	5.15e-06	6.12e-06	2.98e-06	3.7e-06	9.47e-06	4.64e-06	0	0	5.25e-06	4.52e-06	4.95e-06	5.06e-06	6.17e-06	1.25e-05	0	0
K07232	0	0	4.14e-06	9.61e-06	3.48e-06	0	0	0	3.74e-06	0	3.5e-06	3.9e-06	0	0	0	0	0	0	0	0	0	0	0	0	0	5.06e-06	6.17e-06	0	0	6.53e-06
K00600	0.000886042	0.000740053	0.000847938	0.00075438	0.000837661	0.00090624	0.000837599	0.000829067	0.000786237	0.000733299	0.000904093	0.000823328	0.000872904	0.000885396	0.000952557	0.00101272	0.00092296	0.00101748	0.000874192	0.000860202	0.0008237	0.00076833	0.000839441	0.000782561	0.000841755	0.000875156	0.00078397	0.000861036	0.000848298	0.000862565
K15020	0	0	0	0	0	0	0	0	3.74e-06	0	0	0	0	0	0	0	0	0	0	0	0	0	0	0	0	0	0	0	0	0
K03437	0.000800547	0.000789118	0.000794166	0.000826454	0.00081333	0.000831068	0.000888245	0.000819198	0.000902301	0.000877026	0.000883067	0.000901368	0.000865807	0.000882521	0.0008676	0.00084138	0.000824709	0.000947176	0.000833165	0.000883388	0.000712012	0.000651756	0.000797469	0.000692092	0.000737774	0.000763865	0.000765451	0.000761206	0.000776485	0.000758011
K13571	0	0	8.27e-06	0	6.95e-06	4.18e-06	3.9e-06	9.87e-06	1.12e-05	0	7.01e-06	7.8e-06	7.1e-06	2.87e-06	2.57e-06	9.18e-06	8.93e-06	1.11e-05	6.31e-06	2.32e-06	6.98e-06	2.65e-05	5.25e-06	4.52e-06	4.95e-06	0	0	0	0	1.31e-05
K06202	0	0	0	1.44e-05	0	0	0	0	3.74e-06	0	3.5e-06	7.8e-06	3.55e-06	2.87e-06	2.57e-06	3.06e-06	2.98e-06	3.7e-06	3.16e-06	4.64e-06	2.79e-05	1.59e-05	5.25e-06	0	0	0	0	0	4.49e-06	6.53e-06
K03335	0.00010104	0.000139016	9.51e-05	9.61e-05	8.69e-05	9.19e-05	0.000109083	0.000105278	0.000123552	0.000129061	5.96e-05	7.41e-05	6.74e-05	8.34e-05	6.44e-05	7.04e-05	7.74e-05	8.14e-05	8.52e-05	7.65e-05	6.28e-05	5.3e-05	5.77e-05	4.98e-05	5.45e-05	8.09e-05	6.17e-05	4.99e-05	6.28e-05	5.88e-05
K16405	0	0	0	0	0	4.18e-06	0	0	0	0	0	0	0	0	0	0	0	0	0	0	0	0	0	0	0	0	0	0	0	0
K03616	0.000614012	0.000613304	0.000504626	0.000528546	0.000514414	0.000526204	0.000514247	0.000549422	0.000599038	0.000548508	0.000434525	0.000550186	0.000553549	0.000534687	0.000543215	0.000550721	0.000696686	0.000499488	0.000561755	0.000496181	0.000502597	0.00049809	0.000419721	0.000488535	0.000529811	0.000495753	0.000555569	0.000530348	0.000493719	0.000483559
K18770	0	0	0	0	0	0	0	3.29e-06	3.74e-06	0	0	0	0	0	0	0	0	0	0	0	0	0	0	0	0	0	0	0	0	0
K01460	0	0	0	4.8e-06	0	0	0	0	0	0	0	0	0	0	0	0	0	0	0	0	0	0	1.05e-05	0	0	0	0	0	0	6.53e-06
K19586	1.17e-05	4.09e-06	4.14e-06	1.44e-05	6.95e-06	0	1.17e-05	6.58e-06	3.74e-06	2.93e-06	0	3.9e-06	3.55e-06	0	7.72e-06	3.06e-06	0	3.7e-06	6.31e-06	1.16e-05	6.98e-06	1.06e-05	0	1.36e-05	1.49e-05	1.01e-05	0	0	4.49e-06	1.31e-05
K06216	0	0	0	0	0	0	0	0	0	0	0	0	0	0	0	0	0	0	0	0	0	0	0	0	0	0	6.17e-06	0	0	0
K19220	0	0	0	0	3.48e-06	0	0	3.29e-06	3.74e-06	0	1.05e-05	0	7.1e-06	0	7.72e-06	0	0	3.7e-06	0	4.64e-06	0	0	0	0	4.95e-06	0	6.17e-06	0	0	0
K14742	0.000388615	0.000298475	0.000446718	0.000427642	0.000399714	0.000442679	0.000393477	0.000384924	0.00042307	0.000460512	0.000441534	0.000452635	0.00044	0.000402453	0.000424789	0.000400803	0.000422775	0.00038849	0.000394491	0.00043126	0.000481655	0.000423906	0.000456446	0.000379972	0.000465441	0.000404697	0.000364207	0.000442997	0.000439858	0.000463955
K10773	0.000750027	0.000699166	0.000765212	0.00073516	0.000733388	0.000810187	0.000732412	0.000720499	0.000763773	0.000762631	0.000819991	0.000737483	0.000716775	0.000793407	0.000697684	0.000734295	0.000839596	0.00080658	0.000760579	0.000753546	0.000698051	0.000635859	0.000692539	0.000678521	0.000717968	0.000693043	0.00066051	0.000686333	0.000673253	0.000725338
K16074	0	4.09e-06	1.65e-05	9.61e-06	1.04e-05	4.18e-06	7.79e-06	1.32e-05	7.49e-06	1.17e-05	0	7.8e-06	3.55e-06	1.15e-05	0	6.12e-06	2.98e-06	1.11e-05	6.31e-06	2.32e-06	1.4e-05	1.06e-05	1.05e-05	0	4.95e-06	2.02e-05	0	0	4.49e-06	1.31e-05
K10686	3.89e-06	0	1.24e-05	0	1.04e-05	8.35e-06	7.79e-06	3.29e-06	7.49e-06	2.93e-06	0	0	3.55e-06	0	2.57e-06	0	0	0	0	0	0	0	5.25e-06	4.52e-06	4.95e-06	0	0	0	4.49e-06	6.53e-06
K03686	0.00121248	0.00109168	0.00122848	0.00107631	0.00131732	0.00130716	0.00129341	0.00118767	0.00130665	0.00126127	0.00129306	0.00120573	0.00133419	0.00126198	0.0012615	0.00125748	0.00133978	0.00123577	0.0011456	0.00131697	0.00121461	0.00122403	0.00133786	0.001253	0.00123292	0.00119385	0.0010741	0.00121668	0.00114004	0.00138533
K09691	0.000159332	0.000224878	0.000181996	0.000163369	0.000177264	0.000196282	0.000198686	0.000171077	0.000220895	0.000178925	9.81e-05	0.000136571	0.00019871	0.000140858	0.000146745	0.000131561	0.000116114	0.000136897	0.000160952	0.000129842	9.77e-05	0.000105977	0.000230846	0.000162845	0.000158448	0.000207407	0.000209882	0.000168464	0.000170557	0.000182968
K19076	1.55e-05	2.86e-05	2.07e-05	2.4e-05	1.39e-05	1.25e-05	1.56e-05	1.97e-05	1.12e-05	1.17e-05	1.05e-05	7.8e-06	1.06e-05	2.01e-05	1.54e-05	2.45e-05	1.79e-05	1.85e-05	9.47e-06	1.62e-05	6.98e-06	2.12e-05	1.57e-05	4.52e-06	4.95e-06	0	0	6.24e-06	8.98e-06	0
K02338	0.00115419	0.00109577	0.00118298	0.00110034	0.00116091	0.00126122	0.00126614	0.00120741	0.00116438	0.00117328	0.00127204	0.00122134	0.00112839	0.00122173	0.00121001	0.00115652	0.000961664	0.00137267	0.00128762	0.00131697	0.00100519	0.000906099	0.001128	0.00109468	0.00103486	0.00100668	0.00104324	0.00102326	0.00109067	0.00101286
K20141	0	0	0	0	0	0	0	0	0	0	0	0	0	0	0	0	0	0	0	0	0	0	0	0	0	0	0	6.24e-06	0	0
K15429	1.94e-05	1.64e-05	2.07e-05	9.61e-06	1.39e-05	2.09e-05	1.17e-05	1.32e-05	1.5e-05	1.76e-05	1.4e-05	7.8e-06	1.06e-05	5.75e-06	7.72e-06	6.12e-06	8.93e-06	1.11e-05	6.31e-06	6.96e-06	0	0	1.57e-05	9.05e-06	4.95e-06	1.52e-05	6.17e-06	1.25e-05	8.98e-06	6.53e-06
K11074	0	4.09e-06	4.14e-06	9.61e-06	6.95e-06	8.35e-06	0	0	7.49e-06	0	3.5e-06	1.56e-05	1.42e-05	2.87e-06	5.15e-06	1.84e-05	2.98e-06	3.7e-06	1.58e-05	6.96e-06	2.79e-05	3.71e-05	1.05e-05	1.81e-05	1.49e-05	1.52e-05	6.17e-06	1.25e-05	8.98e-06	1.31e-05
K18244	1.55e-05	4.09e-06	2.9e-05	1.92e-05	1.74e-05	2.51e-05	2.34e-05	2.63e-05	2.25e-05	1.76e-05	1.4e-05	2.34e-05	2.13e-05	3.45e-05	2.06e-05	3.37e-05	4.47e-05	1.48e-05	2.52e-05	2.55e-05	6.98e-06	1.59e-05	5.25e-06	4.98e-05	0	1.01e-05	1.85e-05	6.24e-06	1.35e-05	0
K02798	7.38e-05	7.36e-05	4.14e-05	4.32e-05	3.13e-05	5.85e-05	3.9e-05	3.29e-05	5.62e-05	3.52e-05	0.000101623	0.000120963	9.94e-05	8.34e-05	8.24e-05	5.51e-05	8.04e-05	4.44e-05	8.21e-05	5.8e-05	8.38e-05	9.01e-05	7.35e-05	8.14e-05	8.91e-05	9.61e-05	3.7e-05	6.86e-05	9.87e-05	9.15e-05
K01243	0.000579037	0.000564239	0.000558398	0.000499717	0.000535269	0.000555437	0.000545413	0.000552712	0.000569086	0.000560241	0.000599224	0.000550186	0.000521613	0.000537562	0.000447959	0.000532364	0.000547821	0.000517987	0.000558599	0.000542553	0.000621265	0.000672951	0.000582362	0.000542817	0.000564471	0.000521047	0.000524704	0.000499151	0.000529625	0.000548905
K03184	3.89e-06	4.09e-06	0	4.8e-06	0	0	0	3.29e-06	3.74e-06	0	0	7.8e-06	0	2.87e-06	2.57e-06	0	0	0	0	0	6.98e-06	5.3e-06	0	4.52e-06	9.9e-06	5.06e-06	0	0	4.49e-06	6.53e-06
K01012	0.000551833	0.000551973	0.000392947	0.000504521	0.000413617	0.000396741	0.00045581	0.000539552	0.000434302	0.000513309	0.000385466	0.000343378	0.000376129	0.000396703	0.000347555	0.000357969	0.000390025	0.000325592	0.000366088	0.000340835	0.000495616	0.000662353	0.000461693	0.000488535	0.000465441	0.000485636	0.000407417	0.000486673	0.000502695	0.000522766
K00027	0.000590695	0.000646013	0.000661805	0.000566986	0.000643018	0.000605552	0.00057658	0.000608641	0.00062899	0.000545575	0.000420508	0.000456537	0.000489678	0.000546186	0.000535492	0.000480351	0.000547821	0.000355191	0.000504948	0.000517049	0.00055146	0.000604066	0.000561376	0.000574481	0.00055952	0.000526105	0.000561742	0.0006177	0.000498207	0.000483559
K06283	4.27e-05	2.04e-05	2.9e-05	1.92e-05	2.78e-05	3.76e-05	2.34e-05	3.62e-05	4.12e-05	3.52e-05	1.05e-05	2.34e-05	2.84e-05	3.45e-05	3.35e-05	2.75e-05	3.28e-05	1.11e-05	3.16e-05	3.94e-05	6.98e-06	5.3e-06	1.57e-05	2.26e-05	1.49e-05	2.53e-05	6.17e-06	3.12e-05	2.24e-05	6.53e-06
K00525	0.000264258	0.000298475	0.000351584	0.000394007	0.000285013	0.000204635	0.000280498	0.000217137	0.000209663	0.000175992	0.00032239	0.000355085	0.000301613	0.00029609	0.000242001	0.000339612	0.000202456	0.000307092	0.00027141	0.000185488	0.00040487	0.00036032	0.000377749	0.000393542	0.000514956	0.000293405	0.000302477	0.000380603	0.000300719	0.000398609
K09787	0.000435249	0.000339361	0.000454991	0.000336348	0.000413617	0.000421798	0.000358415	0.000424404	0.000445534	0.00043118	0.000294356	0.00030826	0.000322903	0.000365082	0.000332108	0.000345731	0.000342388	0.000373691	0.00035662	0.000343153	0.000223376	0.000280838	0.000278065	0.000275932	0.000257478	0.000338933	0.000358034	0.000287012	0.000287254	0.000215641
K20918	0	0	4.14e-06	0	0	0	0	0	0	0	0	0	0	0	0	3.06e-06	0	0	0	0	0	0	0	0	0	0	0	0	0	0
K19092	0	0	1.65e-05	2.4e-05	6.95e-06	0	7.79e-06	3.29e-06	7.49e-06	5.87e-06	1.75e-05	7.8e-06	3.19e-05	1.72e-05	3.09e-05	1.53e-05	1.49e-05	1.85e-05	3.47e-05	2.78e-05	6.98e-06	5.3e-06	2.1e-05	9.05e-06	1.98e-05	2.02e-05	1.23e-05	3.74e-05	1.35e-05	1.31e-05
K00684	2.33e-05	2.45e-05	3.31e-05	6.25e-05	1.74e-05	8.35e-06	7.79e-06	3.62e-05	2.25e-05	2.05e-05	6.31e-05	8.19e-05	4.97e-05	2.3e-05	3.35e-05	5.2e-05	5.06e-05	4.07e-05	6e-05	1.85e-05	0.00013961	0.000116574	9.97e-05	8.14e-05	0.000113885	9.11e-05	9.88e-05	9.98e-05	5.83e-05	0.000143761
K00982	1.17e-05	2.04e-05	4.96e-05	2.88e-05	1.74e-05	8.35e-06	1.17e-05	2.96e-05	4.12e-05	2.35e-05	2.45e-05	2.34e-05	3.55e-05	2.59e-05	2.32e-05	3.67e-05	3.57e-05	4.81e-05	4.1e-05	1.62e-05	0.000111688	0.000143068	6.3e-05	5.43e-05	4.95e-05	4.55e-05	6.17e-05	4.99e-05	3.14e-05	7.19e-05
K02712	0	0	0	0	0	0	0	0	0	0	0	0	0	0	0	0	0	0	0	2.32e-06	0	0	0	0	0	0	0	0	0	0
K00283	0.000182649	0.000147193	0.000194405	0.000293103	0.00020507	0.000171225	0.000148041	0.000138178	0.000179711	0.000158393	0.00018222	0.000144375	0.000163226	0.000206976	0.000213682	0.000238646	0.000226274	0.000218295	0.000173576	0.000208674	9.77e-05	0.000105977	0.00020986	0.00020808	0.000193109	0.000187172	0.000259266	0.000255815	0.000201976	0.000196037
K21583	1.17e-05	4.09e-06	8.27e-06	0	6.95e-06	4.18e-06	7.79e-06	3.29e-06	3.74e-06	0	0	7.8e-06	0	2.87e-06	2.57e-06	3.06e-06	2.98e-06	0	6.31e-06	4.64e-06	0	5.3e-06	1.05e-05	0	4.95e-06	1.01e-05	0	6.24e-06	1.35e-05	6.53e-06
K05666	3.11e-05	1.23e-05	5.38e-05	4.8e-06	1.39e-05	4.18e-05	1.95e-05	2.63e-05	5.62e-05	2.35e-05	0	3.9e-06	7.1e-06	2.87e-06	1.03e-05	1.22e-05	0	0	0	0	0	0	7.87e-05	4.52e-06	0	1.52e-05	0	1.25e-05	4.49e-06	6.53e-05
K03090	6.61e-05	9.81e-05	0.000103407	9.61e-05	0.000100797	8.35e-05	7.4e-05	8.22e-05	5.99e-05	8.51e-05	3.15e-05	2.73e-05	2.48e-05	4.89e-05	4.89e-05	5.51e-05	4.17e-05	4.07e-05	3.47e-05	4.17e-05	2.09e-05	1.06e-05	4.2e-05	3.62e-05	1.98e-05	2.53e-05	3.7e-05	2.5e-05	2.24e-05	3.27e-05
K04041	0.000540175	0.000560151	0.000347448	0.000499717	0.000392762	0.000434327	0.000486976	0.000503362	0.000389375	0.000557307	0.000585207	0.000440929	0.00050742	0.000534687	0.000561237	0.000471173	0.000401934	0.000458789	0.000435518	0.000479951	0.000739934	0.000694146	0.000592855	0.000583528	0.000623889	0.00058681	0.000543223	0.000592742	0.000547579	0.000522766
K09482	1.17e-05	1.23e-05	8.27e-06	9.61e-06	3.48e-06	8.35e-06	7.79e-06	6.58e-06	3.74e-06	1.76e-05	1.4e-05	7.8e-06	1.06e-05	1.15e-05	1.29e-05	9.18e-06	8.93e-06	1.11e-05	3.16e-06	4.64e-06	0	0	1.05e-05	4.52e-06	4.95e-06	2.02e-05	2.47e-05	3.12e-05	2.24e-05	2.61e-05
K07471	0	0	0	4.8e-06	0	0	0	0	0	0	0	0	0	0	0	0	0	0	0	0	0	0	0	0	0	0	0	0	0	0
K00333	4.27e-05	2.86e-05	3.31e-05	3.36e-05	4.17e-05	2.92e-05	4.29e-05	4.93e-05	3e-05	2.93e-05	3.85e-05	1.95e-05	3.19e-05	4.89e-05	4.38e-05	2.75e-05	3.28e-05	3.33e-05	4.73e-05	3.94e-05	4.19e-05	3.71e-05	3.67e-05	9.05e-06	2.97e-05	4.05e-05	4.94e-05	4.37e-05	3.14e-05	1.96e-05
K00983	3.89e-05	2.86e-05	2.9e-05	3.36e-05	3.48e-05	3.76e-05	2.34e-05	2.96e-05	2.25e-05	2.93e-05	2.45e-05	1.17e-05	2.13e-05	1.15e-05	1.29e-05	2.75e-05	1.79e-05	1.11e-05	2.21e-05	6.96e-06	2.79e-05	1.59e-05	1.57e-05	2.26e-05	2.97e-05	1.52e-05	1.23e-05	0	4.04e-05	3.92e-05
K01051	0.000132129	0.000179902	0.000107543	0.000206614	0.000104273	0.000137815	0.00012077	0.000161208	9.36e-05	0.000161326	0.000154186	0.000156081	0.000159678	9.77e-05	0.000139022	0.000113204	0.000163751	0.000114697	0.000110457	0.000164621	0.000369967	0.00036032	0.000241339	0.000266885	0.00029709	0.0002327	0.000290131	0.000280773	0.000192999	0.000411679
K18831	7.38e-05	6.54e-05	7.86e-05	0.000100904	6.26e-05	6.68e-05	6.23e-05	5.26e-05	5.99e-05	4.99e-05	9.81e-05	0.000120963	6.74e-05	7.76e-05	6.69e-05	8.87e-05	4.76e-05	0.000107297	0.000116769	5.33e-05	0.000125649	0.000116574	0.00010493	7.24e-05	0.000108933	0.000106233	0.00012346	0.000162224	9.87e-05	0.000137226
K02393	1.55e-05	1.23e-05	1.65e-05	2.88e-05	1.39e-05	1.25e-05	1.56e-05	2.63e-05	1.87e-05	1.76e-05	2.1e-05	1.95e-05	1.42e-05	3.16e-05	2.06e-05	1.53e-05	2.38e-05	1.85e-05	1.89e-05	1.62e-05	2.79e-05	3.18e-05	2.62e-05	2.71e-05	1.49e-05	1.52e-05	1.85e-05	6.24e-06	2.24e-05	1.31e-05
K18678	1.94e-05	4.09e-06	8.27e-06	0	1.39e-05	1.67e-05	2.34e-05	1.32e-05	3.74e-06	2.35e-05	2.1e-05	7.8e-06	1.77e-05	1.44e-05	2.06e-05	1.53e-05	1.79e-05	1.85e-05	9.47e-06	2.78e-05	1.4e-05	2.12e-05	2.1e-05	1.81e-05	1.98e-05	3.04e-05	6.17e-06	1.87e-05	2.69e-05	2.61e-05
K02636	0	0	0	4.8e-06	0	0	0	0	0	0	0	0	3.55e-06	0	0	0	0	0	0	0	0	0	0	0	0	0	0	0	0	6.53e-06
K00248	0.000190421	0.000241233	0.000194405	0.000254663	0.00015641	0.000167049	0.000124666	0.000167787	0.000172223	0.000155459	0.000129657	0.000167787	0.000180968	0.000201226	0.000185363	0.000180514	0.000172683	0.000196095	0.000201979	0.000194763	0.00013263	0.000148367	9.97e-05	0.000176416	0.000113885	0.000111292	0.000148152	0.000131027	0.000134651	0.000124157
K03222	3.89e-06	4.09e-06	4.14e-06	9.61e-06	3.48e-06	4.18e-06	3.9e-06	3.29e-06	3.74e-06	2.93e-06	0	0	1.06e-05	2.87e-06	5.15e-06	6.12e-06	5.95e-06	3.7e-06	3.16e-06	4.64e-06	1.4e-05	1.06e-05	5.25e-06	4.52e-06	9.9e-06	1.01e-05	6.17e-06	1.25e-05	4.49e-06	6.53e-06
K19235	0	4.09e-06	4.14e-06	9.61e-06	0	4.18e-06	0	0	3.74e-06	0	3.5e-06	3.9e-06	3.55e-06	2.87e-06	2.57e-06	6.12e-06	0	3.7e-06	3.16e-06	0	2.09e-05	1.59e-05	1.05e-05	1.81e-05	9.9e-06	1.01e-05	6.17e-06	6.24e-06	4.49e-06	1.31e-05
K07038	2.33e-05	4.09e-05	1.65e-05	6.25e-05	3.13e-05	4.18e-05	1.95e-05	3.62e-05	3.37e-05	2.93e-05	4.56e-05	5.46e-05	1.06e-05	2.87e-05	2.06e-05	4.59e-05	1.79e-05	2.96e-05	9.47e-06	2.09e-05	4.89e-05	5.83e-05	3.67e-05	3.17e-05	4.46e-05	4.55e-05	3.7e-05	1.87e-05	3.14e-05	3.92e-05
K16150	0	0	0	0	3.48e-06	0	0	0	0	0	1.4e-05	7.8e-06	1.42e-05	2.87e-06	2.57e-06	1.22e-05	5.95e-06	1.48e-05	9.47e-06	4.64e-06	0	0	5.25e-06	9.05e-06	4.95e-06	5.06e-06	6.17e-06	6.24e-06	4.49e-06	6.53e-06
K15642	0	0	0	0	0	0	0	0	0	0	0	0	0	0	0	0	0	0	0	0	0	0	0	0	0	5.06e-06	0	0	0	0
K02076	0	0	0	4.8e-06	0	0	0	0	0	0	3.5e-06	0	3.55e-06	0	2.57e-06	3.06e-06	0	0	0	0	0	0	0	0	0	0	6.17e-06	0	0	0
K18344	1.17e-05	2.86e-05	2.07e-05	9.61e-06	1.74e-05	1.25e-05	7.79e-06	6.58e-06	7.49e-06	5.87e-06	2.45e-05	2.73e-05	2.48e-05	3.74e-05	2.57e-05	3.06e-05	1.49e-05	3.33e-05	3.16e-05	1.85e-05	2.79e-05	3.71e-05	5.77e-05	4.98e-05	7.43e-05	6.07e-05	4.94e-05	6.86e-05	4.49e-05	2.61e-05
K18918	0	0	0	0	0	0	0	0	0	0	7.01e-06	0	0	0	0	0	0	0	0	0	0	0	0	9.05e-06	9.9e-06	0	0	0	0	0
K06960	0	4.09e-06	8.27e-06	0	1.04e-05	8.35e-06	3.9e-06	0	7.49e-06	1.17e-05	3.5e-06	3.9e-06	1.77e-05	5.75e-06	5.15e-06	9.18e-06	5.95e-06	1.48e-05	9.47e-06	9.27e-06	0	0	5.25e-06	4.52e-06	1.49e-05	5.06e-06	0	1.25e-05	8.98e-06	6.53e-06
K13934	7.77e-06	4.09e-06	8.27e-06	9.61e-06	3.48e-06	4.18e-06	3.9e-06	3.29e-06	3.74e-06	5.87e-06	7.01e-06	3.9e-06	7.1e-06	8.62e-06	5.15e-06	9.18e-06	5.95e-06	3.7e-06	1.89e-05	2.32e-06	1.4e-05	1.06e-05	5.25e-06	1.36e-05	4.95e-06	1.52e-05	1.23e-05	6.24e-06	4.49e-06	6.53e-06
K14292	0	0	4.14e-06	0	0	4.18e-06	3.9e-06	0	0	2.93e-06	0	0	0	0	2.57e-06	0	0	0	0	0	0	0	0	0	0	0	0	0	0	0
K05792	1.94e-05	1.64e-05	4.14e-06	1.44e-05	1.74e-05	1.25e-05	7.79e-06	1.64e-05	1.5e-05	1.47e-05	1.05e-05	1.56e-05	3.55e-06	5.75e-06	1.03e-05	6.12e-06	5.95e-06	7.4e-06	9.47e-06	9.27e-06	1.4e-05	5.3e-06	4.2e-05	2.26e-05	1.98e-05	2.02e-05	2.47e-05	1.25e-05	2.69e-05	2.61e-05
K07268	0	0	0	0	0	0	0	0	0	0	0	0	0	0	0	0	0	0	0	0	6.98e-06	5.3e-06	0	4.52e-06	0	0	0	0	0	0
K11897	0	4.09e-06	8.27e-06	4.8e-06	3.48e-06	4.18e-06	0	3.29e-06	3.74e-06	0	0	7.8e-06	0	8.62e-06	0	6.12e-06	2.98e-06	3.7e-06	6.31e-06	0	0	5.3e-06	0	0	9.9e-06	1.01e-05	0	1.25e-05	4.49e-06	1.31e-05
K06182	0.000194308	0.00018808	7.03e-05	0.000129734	0.000100797	0.000112758	0.000159728	0.000161208	0.000134784	0.000152526	9.46e-05	8.19e-05	0.00011	9.2e-05	8.75e-05	8.26e-05	7.15e-05	9.25e-05	0.00010099	9.51e-05	0.000216396	0.000211953	0.000152149	0.000149275	0.000108933	0.000121409	0.000129633	0.000124788	0.000157092	0.000104553
K07874	0	0	4.14e-06	0	0	4.18e-06	0	3.29e-06	0	0	0	0	0	0	0	0	0	0	0	0	0	0	0	0	0	0	0	0	0	0
K01083	3.89e-06	0	0	0	3.48e-06	4.18e-06	3.9e-06	0	3.74e-06	2.93e-06	1.75e-05	1.17e-05	3.55e-06	8.62e-06	0	0	0	0	3.16e-06	2.32e-06	1.4e-05	1.06e-05	2.1e-05	1.81e-05	1.98e-05	1.01e-05	6.17e-06	1.25e-05	2.24e-05	1.96e-05
K12284	0	0	0	0	0	0	0	0	0	0	0	0	0	0	0	0	0	0	0	0	0	0	0	0	4.95e-06	0	0	0	0	6.53e-06
K02672	0	0	0	0	0	0	0	0	0	0	0	0	0	0	0	0	0	0	0	0	0	5.3e-06	5.25e-06	0	0	0	0	1.25e-05	0	0
K13559	0	0	0	0	0	0	0	0	0	0	0	0	0	0	0	0	0	0	0	0	0	0	0	4.52e-06	0	0	0	0	0	0
K17246	1.17e-05	8.18e-06	2.07e-05	1.92e-05	1.04e-05	1.67e-05	2.34e-05	1.32e-05	1.12e-05	2.05e-05	7.01e-06	2.73e-05	1.06e-05	2.59e-05	1.54e-05	6.12e-06	1.19e-05	1.85e-05	9.47e-06	1.16e-05	2.09e-05	1.59e-05	2.62e-05	2.71e-05	1.98e-05	1.01e-05	2.47e-05	1.25e-05	1.8e-05	1.31e-05
K04652	0.000139901	0.00015537	0.000140634	0.000197004	0.000118176	0.000167049	8.96e-05	9.87e-05	0.000142271	0.000114395	0.000168203	0.000206807	0.000230645	0.000198352	0.00019566	0.000269242	0.000223297	0.000188695	0.000227227	0.000208674	0.000174513	0.000174861	0.000167888	0.000140228	0.000193109	0.00015682	0.000191363	0.000212139	0.000148116	0.000189503
K11176	3.89e-06	4.09e-06	4.14e-06	4.8e-06	3.48e-06	4.18e-06	3.9e-06	0	0	2.93e-06	3.5e-06	3.9e-06	1.06e-05	5.75e-06	5.15e-06	6.12e-06	5.95e-06	1.11e-05	3.16e-06	9.27e-06	0	0	5.25e-06	0	4.95e-06	1.52e-05	6.17e-06	1.87e-05	4.49e-06	0
K03466	0.00198971	0.00167227	0.00191924	0.00174901	0.00228011	0.00213823	0.0021388	0.00201016	0.00223142	0.00198284	0.00233032	0.00202125	0.00206516	0.00209563	0.00215226	0.00200707	0.00188165	0.00227544	0.00192196	0.00243222	0.00155665	0.00155256	0.00172085	0.00180939	0.00173798	0.00166431	0.00161115	0.00169088	0.00188062	0.00166632
K02201	3.89e-06	4.09e-06	8.27e-06	4.8e-06	3.48e-06	8.35e-06	3.9e-06	0	3.74e-06	2.93e-06	3.5e-06	3.9e-06	7.1e-06	2.87e-06	2.57e-06	0	0	7.4e-06	0	2.32e-06	0	0	5.25e-06	4.52e-06	4.95e-06	5.06e-06	6.17e-06	6.24e-06	4.49e-06	6.53e-06
K11214	8.55e-05	7.77e-05	0.000107543	4.8e-05	0.0001147	6.68e-05	9.35e-05	0.000108568	0.000127296	0.000105595	3.5e-05	6.63e-05	7.45e-05	6.32e-05	5.15e-05	6.12e-05	4.76e-05	7.4e-05	7.57e-05	4.87e-05	3.49e-05	4.24e-05	4.2e-05	3.62e-05	1.98e-05	2.53e-05	2.47e-05	4.37e-05	4.04e-05	2.61e-05
K00508	3.89e-06	0	0	0	0	0	0	0	0	0	0	0	0	0	0	0	0	0	0	0	6.98e-06	0	0	0	0	5.06e-06	0	0	0	0
K01002	0.000291461	0.000212612	0.00014477	0.000177784	0.000236352	0.000267278	0.000253228	0.000217137	0.000224639	0.000202391	0.000126152	0.000132669	7.1e-05	0.000103488	0.000146745	0.000113204	8.04e-05	9.99e-05	7.26e-05	0.000118249	0.000174513	0.000158965	0.000152149	0.000122134	0.000118836	0.000121409	8.64e-05	9.98e-05	0.000121185	0.000117622
K13634	3.89e-06	1.23e-05	1.24e-05	1.44e-05	6.95e-06	4.18e-06	3.9e-06	6.58e-06	7.49e-06	2.93e-06	7.01e-06	3.9e-06	3.55e-06	5.75e-06	5.15e-06	9.18e-06	0	0	0	2.32e-06	2.79e-05	1.06e-05	1.05e-05	4.52e-06	0	0	6.17e-06	6.24e-06	0	0
K11941	0	4.09e-06	4.14e-06	9.61e-06	3.48e-06	0	0	0	7.49e-06	0	0	3.9e-06	3.55e-06	0	2.57e-06	3.06e-06	0	0	0	0	6.98e-06	5.3e-06	0	4.52e-06	0	5.06e-06	0	0	4.49e-06	0
K05366	0.00183815	0.00173769	0.0017331	0.00162408	0.0017935	0.00186677	0.00200245	0.00175354	0.00169228	0.00170125	0.00205348	0.00186907	0.00182387	0.00181679	0.00185105	0.00183268	0.00164049	0.00197575	0.00175154	0.00199632	0.00170324	0.00171682	0.00183628	0.00181391	0.00171817	0.00161879	0.00151238	0.00155985	0.00162029	0.00175127
K03638	3.89e-06	4.09e-06	4.14e-06	1.92e-05	0	4.18e-06	3.9e-06	0	0	2.93e-06	7.01e-06	1.17e-05	1.06e-05	2.87e-06	2.57e-06	3.06e-06	2.98e-06	1.11e-05	0	4.64e-06	0	1.59e-05	1.05e-05	4.52e-06	9.9e-06	5.06e-06	6.17e-06	6.24e-06	4.49e-06	0
K07321	0.000369184	0.000363894	0.000293676	0.000269078	0.000316295	0.000254749	0.000272707	0.000279646	0.000314495	0.00028452	0.000147178	0.000206807	0.000251936	0.000247221	0.000262597	0.000315135	0.000279865	0.000225694	0.000296657	0.000259684	0.00013961	0.000132471	0.000288558	0.000226174	0.000148545	0.000242818	0.000283958	0.000230858	0.000188511	0.00015683
K00702	0.000540175	0.000412958	0.000421901	0.000408422	0.000549172	0.00046356	0.000506455	0.000516522	0.00044179	0.000451712	0.000431021	0.000452635	0.000500323	0.000422575	0.000458257	0.000437518	0.000452548	0.000458789	0.000385023	0.000433579	0.000725973	0.00063056	0.000603348	0.000615193	0.000713016	0.000556458	0.000697548	0.0006177	0.000547579	0.000712269
K03407	0.000341981	0.000208523	0.00021095	0.000350763	0.000333674	0.000371684	0.000412956	0.000319125	0.000269567	0.00034905	0.000189229	0.000183395	0.000195161	0.000183978	0.000187937	0.000122383	0.000122069	0.000218295	0.000157796	0.000273595	0.000390909	0.000307332	0.000267572	0.000239744	0.0001634	0.000247877	0.000179017	0.0002059	0.000332138	0.000294056
K04757	1.55e-05	1.23e-05	8.27e-06	1.44e-05	2.43e-05	1.67e-05	2.34e-05	2.96e-05	1.87e-05	1.47e-05	7.01e-06	7.8e-06	1.06e-05	2.3e-05	1.03e-05	2.14e-05	5.95e-06	1.85e-05	1.26e-05	1.39e-05	6.98e-06	5.3e-06	1.05e-05	4.52e-06	9.9e-06	1.52e-05	0	0	4.49e-06	6.53e-06
K03601	0.000967652	0.000825916	0.00101339	0.000888919	0.000955837	0.00105658	0.000997327	0.000967245	0.00101462	0.000973821	0.0010723	0.000998919	0.00102903	0.001032	0.00101177	0.000951524	0.000976551	0.00102857	0.000864724	0.00106888	0.000921427	0.000826617	0.000902399	0.000945406	0.000906125	0.000875156	0.000851873	0.000935909	0.000920112	0.000973653
K13679	0	0	0	0	0	0	0	0	3.74e-06	0	3.5e-06	3.9e-06	0	0	0	3.06e-06	5.95e-06	0	0	0	0	0	0	0	0	0	0	6.24e-06	0	1.31e-05
K15329	3.89e-06	2.04e-05	0	4.8e-06	3.48e-06	0	3.9e-06	6.58e-06	7.49e-06	0	3.5e-06	3.9e-06	0	0	0	3.06e-06	0	3.7e-06	3.16e-06	0	0	5.3e-06	0	0	0	0	0	1.25e-05	0	0
K02356	0.000680076	0.000572417	0.00067835	0.000629451	0.00060826	0.000701605	0.000666184	0.00065141	0.00064771	0.000665836	0.000676317	0.000655541	0.000631613	0.000638175	0.000617875	0.000660866	0.000574617	0.000695583	0.000678525	0.000690944	0.000586363	0.00058817	0.00064532	0.000624239	0.000609035	0.000576693	0.000629645	0.000680094	0.000601439	0.000620785
K14138	0.000431363	0.000490643	0.000471536	0.000297908	0.000375383	0.00030904	0.000385685	0.000378344	0.000527902	0.000395982	0.000252305	0.000312162	0.000358387	0.000324837	0.00039647	0.000409982	0.000434684	0.00039219	0.000473389	0.000391844	0.000118669	0.000127172	0.00033053	0.000303073	0.000138642	0.000283288	0.000469147	0.000393082	0.000197487	0.000137226
K13613	3.89e-06	4.5e-05	0	0	0	0	7.79e-06	3.29e-06	0	0	0	3.9e-06	0	5.75e-06	2.57e-06	3.06e-06	0	3.7e-06	3.16e-06	0	1.4e-05	5.3e-06	0	4.52e-06	0	5.06e-06	0	3.12e-05	0	0
K07231	0	0	0	0	0	0	0	0	0	0	0	0	0	0	0	0	0	0	0	0	0	0	0	0	0	0	0	6.24e-06	0	0
K03189	4.27e-05	2.86e-05	2.9e-05	4.32e-05	2.09e-05	1.25e-05	2.34e-05	2.63e-05	2.25e-05	2.35e-05	3.15e-05	1.95e-05	2.48e-05	1.44e-05	1.03e-05	2.14e-05	1.19e-05	2.22e-05	1.58e-05	9.27e-06	4.89e-05	6.36e-05	3.15e-05	4.52e-05	6.44e-05	3.04e-05	5.56e-05	4.99e-05	4.04e-05	2.61e-05
K16229	0	0	0	0	0	0	0	0	0	0	0	0	0	0	0	0	0	0	3.16e-06	0	0	0	0	0	0	0	0	0	0	0
K07481	8.94e-05	8.59e-05	7.03e-05	9.61e-05	7.3e-05	5.43e-05	8.96e-05	5.92e-05	7.86e-05	7.63e-05	6.31e-05	6.24e-05	7.81e-05	7.76e-05	7.47e-05	8.87e-05	6.55e-05	9.25e-05	6.63e-05	6.26e-05	2.79e-05	5.83e-05	9.44e-05	8.59e-05	6.44e-05	0.000187172	0.000234574	0.000174703	0.000157092	9.8e-05
K11942	0	0	0	0	0	0	0	0	0	0	0	0	0	0	0	0	0	0	0	0	6.98e-06	1.59e-05	0	0	0	5.06e-06	6.17e-06	0	0	6.53e-06
K03446	1.55e-05	2.04e-05	7.86e-05	4.32e-05	2.43e-05	3.34e-05	3.12e-05	2.63e-05	1.87e-05	4.99e-05	3.15e-05	1.56e-05	2.48e-05	4.02e-05	3.6e-05	1.22e-05	5.95e-06	7.4e-06	2.52e-05	3.25e-05	9.07e-05	8.48e-05	6.82e-05	8.59e-05	2.97e-05	3.04e-05	6.79e-05	3.74e-05	2.69e-05	7.19e-05
K00297	0.000602353	0.000650102	0.0004674	0.000518936	0.00054222	0.000555437	0.000584372	0.000608641	0.000509182	0.000592506	0.000466063	0.000503362	0.000510968	0.000428325	0.000481428	0.000471173	0.000521026	0.000432889	0.000438674	0.000459084	0.000837661	0.000789525	0.000655813	0.000673998	0.000713016	0.000693043	0.000635818	0.000636418	0.000718136	0.000718804
K14988	0	0	4.14e-06	4.8e-06	0	0	0	0	0	2.93e-06	0	0	0	0	0	0	0	0	0	0	0	0	5.25e-06	0	0	0	0	0	8.98e-06	0
K05833	0.000648987	0.000731876	0.000694895	0.0006775	0.000740339	0.000588847	0.000654496	0.0006547	0.000707613	0.000703967	0.000553669	0.000620422	0.000628065	0.000735913	0.000638471	0.000654747	0.000744322	0.000573486	0.00061225	0.000623704	0.000565421	0.000513986	0.000566623	0.000606146	0.000539714	0.000672808	0.000617299	0.0006177	0.000547579	0.000483559
K01485	3.89e-05	2.86e-05	6.2e-05	7.21e-05	4.52e-05	3.34e-05	3.9e-05	4.93e-05	4.87e-05	4.11e-05	7.01e-05	3.12e-05	3.19e-05	4.31e-05	3.86e-05	6.12e-05	4.47e-05	5.18e-05	4.42e-05	3.48e-05	8.38e-05	7.95e-05	7.35e-05	3.17e-05	7.43e-05	5.06e-05	6.79e-05	3.74e-05	7.18e-05	5.88e-05
K14097	3.89e-06	4.09e-06	4.14e-06	4.8e-06	0	0	3.9e-06	0	0	2.93e-06	3.5e-06	3.9e-06	7.1e-06	2.87e-06	2.57e-06	3.06e-06	2.98e-06	7.4e-06	0	2.32e-06	0	0	0	4.52e-06	4.95e-06	5.06e-06	6.17e-06	6.24e-06	4.49e-06	0
K20118	0.000268144	0.000347539	0.000256449	0.000148954	0.000194643	0.000296512	0.00033504	0.000305965	0.000247103	0.000302119	0.000234784	0.000273142	0.000237742	0.000241472	0.000205958	0.00014074	0.000131001	0.000221994	0.000217759	0.000166939	0.000321103	0.000328527	0.000146902	0.000271408	0.000272333	0.000242818	0.000129633	0.000212139	0.000296231	0.000176434
K00099	0.000882156	0.000879069	0.0009348	0.000864894	0.000921079	0.000885359	0.000880453	0.000901446	0.000857373	0.000965022	0.000770932	0.00088576	0.000809033	0.000888271	0.00083928	0.000878095	0.000991437	0.000902778	0.000918375	0.000839335	0.000788798	0.000683549	0.000745004	0.00074185	0.000821949	0.000763865	0.000821008	0.000767445	0.000709159	0.000758011
K02562	0	4.09e-06	4.14e-06	9.61e-06	3.48e-06	4.18e-06	0	3.29e-06	3.74e-06	0	0	3.9e-06	3.55e-06	0	0	0	0	0	0	0	6.98e-06	5.3e-06	0	4.52e-06	0	5.06e-06	0	0	0	6.53e-06
K08070	0	0	0	0	0	0	0	3.29e-06	0	2.93e-06	0	0	0	0	5.15e-06	0	0	3.7e-06	0	0	0	0	0	0	0	0	0	0	0	0
K00170	0.000139901	0.000147193	0.000115816	8.65e-05	0.000145982	0.000171225	0.000194791	0.000157918	0.000101088	0.00014666	0.000168203	0.000105355	0.000152581	0.000137984	0.000139022	9.48e-05	0.000101228	0.000136897	0.00010099	0.000162302	0.000174513	0.000164264	0.000146902	0.000167369	0.000103982	0.000131526	0.000135806	9.36e-05	0.000179534	0.000111088
K03821	0	4.09e-06	0	0	6.95e-06	0	0	0	3.74e-06	0	0	0	3.55e-06	2.87e-06	0	6.12e-06	0	3.7e-06	1.26e-05	6.96e-06	0	0	0	0	0	0	6.17e-06	1.87e-05	8.98e-06	0
K00368	0	0	4.14e-06	0	0	0	0	0	0	0	0	0	0	0	0	0	0	0	0	0	1.4e-05	1.06e-05	1.05e-05	1.81e-05	4.95e-06	0	0	1.25e-05	0	1.31e-05
K03325	3.11e-05	9.4e-05	4.96e-05	5.29e-05	5.56e-05	1.25e-05	1.56e-05	3.29e-05	2.62e-05	3.81e-05	0.000105127	0.000124865	0.000106452	0.000112112	0.000110703	0.000100966	9.53e-05	8.14e-05	0.000142017	0.000102019	0.000153571	0.000143068	4.72e-05	0.000122134	0.000108933	0.000111292	1.85e-05	5.62e-05	8.98e-05	0.000169899
K12247	3.89e-06	0	4.14e-06	0	3.48e-06	4.18e-06	7.79e-06	0	3.74e-06	0	0	7.8e-06	3.55e-06	2.87e-06	5.15e-06	1.22e-05	5.95e-06	0	0	4.64e-06	0	0	0	0	0	0	0	0	0	0
K03656	1.55e-05	2.04e-05	2.07e-05	1.92e-05	1.39e-05	1.67e-05	1.56e-05	1.32e-05	1.87e-05	2.93e-06	1.4e-05	1.95e-05	2.13e-05	1.72e-05	1.29e-05	1.84e-05	5.95e-06	1.48e-05	6.31e-06	1.39e-05	6.28e-05	5.83e-05	3.67e-05	4.98e-05	4.95e-05	4.55e-05	2.47e-05	3.74e-05	3.14e-05	5.23e-05
K04094	0.000551833	0.000494732	0.000732122	0.000470887	0.000660396	0.000701605	0.00069735	0.000608641	0.000643966	0.000765564	0.0006623	0.000542382	0.000542904	0.000724415	0.000692535	0.000660866	0.000777072	0.000617885	0.000646965	0.000741953	0.000300162	0.000333826	0.000377749	0.000474965	0.000366411	0.00042999	0.000487666	0.000467954	0.000453323	0.000411679
K05303	3.89e-05	2.86e-05	3.31e-05	1.92e-05	2.43e-05	2.09e-05	3.51e-05	3.62e-05	1.5e-05	4.11e-05	1.75e-05	3.9e-06	2.48e-05	2.01e-05	1.54e-05	3.37e-05	1.79e-05	1.48e-05	2.52e-05	1.39e-05	6.98e-06	1.59e-05	1.05e-05	9.05e-06	4.95e-06	3.54e-05	6.17e-06	1.25e-05	3.14e-05	1.31e-05
K00104	0.000139901	0.000245322	0.000161315	0.000235443	0.000128604	0.000116934	0.000124666	0.000144758	0.00013104	0.000140793	0.000171708	0.000187297	0.000191613	0.000195477	0.000200809	0.000183574	0.000190547	0.000166496	0.000201979	0.000173895	0.000195454	0.000275539	0.000162642	0.000266885	0.000188157	0.000349051	0.000259266	0.000255815	0.000219929	0.00022871
K22010	0.000248714	0.000306652	0.000256449	0.000206614	0.000278062	0.000258926	0.000198686	0.000256616	0.000243359	0.000237589	0.00029786	0.000304358	0.000340645	0.000319087	0.00034498	0.000345731	0.000369184	0.000303392	0.000334528	0.000306056	0.000321103	0.00031793	0.000262325	0.00032569	0.000292139	0.000318698	0.000345688	0.000349406	0.000377021	0.000202572
K02553	0	4.09e-06	4.14e-06	9.61e-06	0	0	0	0	3.74e-06	2.93e-06	0	0	0	0	2.57e-06	0	2.98e-06	0	0	0	0	5.3e-06	0	4.52e-06	4.95e-06	5.06e-06	0	1.25e-05	0	2.61e-05
K22011	1.55e-05	8.18e-06	8.27e-06	9.61e-06	0	1.25e-05	7.79e-06	3.29e-06	0	5.87e-06	7.01e-06	7.8e-06	1.77e-05	8.62e-06	5.15e-06	0	5.95e-06	1.48e-05	0	9.27e-06	0	0	1.05e-05	4.52e-06	9.9e-06	1.52e-05	1.23e-05	1.87e-05	8.98e-06	6.53e-06
K05929	0	0	0	0	0	0	0	0	0	0	0	0	0	0	0	0	0	0	0	0	0	0	0	0	0	0	6.17e-06	0	0	0
K10277	0	0	0	0	0	0	0	0	0	0	0	0	0	0	0	0	0	0	0	0	0	0	5.25e-06	0	0	0	0	0	0	0
K05985	0.000256486	0.000265765	0.00035572	0.000259468	0.000305868	0.000242221	0.000261019	0.000269776	0.000336959	0.000310919	0.000234784	0.000304358	0.000269678	0.000275968	0.000296065	0.000333492	0.000354297	0.000299693	0.000290345	0.000255046	0.000125649	0.000143068	0.000183628	0.000203556	0.000203012	0.000242818	0.000271612	0.000199661	0.000188511	0.000130692
K16125	0	0	0	4.8e-06	0	0	0	0	0	0	0	0	0	0	0	0	0	0	0	0	0	0	0	0	0	0	0	0	0	0
K02337	0.00261538	0.0024941	0.00280026	0.00259468	0.0028119	0.00332845	0.0033504	0.00270763	0.00284543	0.00293026	0.00309774	0.00296944	0.00298419	0.00323687	0.00313057	0.00279338	0.00271827	0.00294513	0.00276144	0.00334806	0.00212906	0.00195527	0.00234519	0.00227078	0.00230245	0.00208419	0.00194449	0.00206524	0.00230701	0.0022871
K06286	2.72e-05	2.45e-05	4.14e-05	2.4e-05	4.17e-05	8.35e-05	2.34e-05	2.96e-05	4.87e-05	1.17e-05	8.41e-05	6.63e-05	6.03e-05	6.04e-05	4.89e-05	5.2e-05	8.93e-06	6.66e-05	2.21e-05	7.19e-05	2.09e-05	4.77e-05	5.25e-05	2.71e-05	8.91e-05	2.53e-05	3.7e-05	3.12e-05	6.28e-05	5.88e-05
K12372	7.77e-06	1.23e-05	4.14e-06	1.44e-05	1.04e-05	8.35e-06	3.9e-06	6.58e-06	1.12e-05	1.17e-05	1.05e-05	7.8e-06	7.1e-06	2.87e-06	7.72e-06	3.06e-06	0	7.4e-06	6.31e-06	2.32e-06	6.98e-06	1.59e-05	1.05e-05	9.05e-06	0	5.06e-06	6.17e-06	6.24e-06	1.35e-05	6.53e-06
K19976	0	0	0	0	0	0	0	0	0	0	0	0	0	0	0	0	0	0	0	0	0	0	0	0	0	0	0	6.24e-06	0	0
K04016	0	0	0	4.8e-06	0	0	0	0	0	0	0	0	0	0	0	0	0	0	0	0	6.98e-06	5.3e-06	5.25e-06	0	0	0	0	0	0	0
K00179	0.000477997	0.000551973	0.000628715	0.000615036	0.000677775	0.000634785	0.000635017	0.00063825	0.000632734	0.000586639	0.000381962	0.000374595	0.000468387	0.000586431	0.000566386	0.000532364	0.000643094	0.000510587	0.000517572	0.000619067	0.000174513	0.000238447	0.000388242	0.00032569	0.000445635	0.000465401	0.000506185	0.000442997	0.000520649	0.000300591
K07674	0	4.09e-06	4.14e-06	9.61e-06	3.48e-06	4.18e-06	0	6.58e-06	7.49e-06	0	7.01e-06	0	3.55e-06	2.87e-06	0	6.12e-06	2.98e-06	3.7e-06	6.31e-06	2.32e-06	2.09e-05	1.06e-05	5.25e-06	1.81e-05	9.9e-06	5.06e-06	0	0	0	6.53e-06
K00145	0.000629557	0.000605126	0.000616306	0.000610231	0.000563075	0.000555437	0.000592163	0.00065799	0.000587806	0.000604238	0.000487089	0.00055799	0.000475484	0.000422575	0.000496875	0.000480351	0.000524003	0.000425489	0.00044183	0.000449809	0.000732954	0.000699445	0.000508911	0.000619716	0.000628841	0.000521047	0.000629645	0.000574024	0.000596951	0.000712269
K02054	1.94e-05	5.32e-05	3.31e-05	4.8e-05	2.78e-05	2.09e-05	1.95e-05	3.62e-05	2.62e-05	3.23e-05	3.15e-05	2.73e-05	1.77e-05	2.3e-05	3.09e-05	3.37e-05	1.19e-05	3.7e-05	1.89e-05	2.09e-05	3.49e-05	8.48e-05	7.35e-05	7.69e-05	5.45e-05	5.06e-05	3.09e-05	5.62e-05	3.59e-05	3.92e-05
K15977	3.89e-05	4.09e-05	2.9e-05	6.73e-05	2.78e-05	2.51e-05	2.73e-05	3.62e-05	3e-05	2.05e-05	1.75e-05	1.56e-05	7.1e-06	8.62e-06	7.72e-06	9.18e-06	1.19e-05	1.48e-05	1.89e-05	4.64e-06	0	5.3e-06	1.05e-05	1.81e-05	9.9e-06	1.01e-05	6.17e-06	6.24e-06	4.49e-06	1.96e-05
K16923	0.000116585	4.5e-05	8.27e-05	0.000105709	9.73e-05	0.000112758	0.000124666	0.000138178	4.49e-05	8.51e-05	4.56e-05	1.56e-05	5.68e-05	6.32e-05	5.92e-05	8.26e-05	5.06e-05	4.44e-05	5.05e-05	6.96e-05	0.000202435	0.000196057	0.000136409	0.000153798	5.45e-05	5.56e-05	0.000111114	9.98e-05	0.000112209	0.000130692
K08194	0	0	0	1.44e-05	0	0	0	0	0	0	0	0	0	0	0	0	0	0	0	0	0	0	0	0	9.9e-06	0	0	0	0	0
K11354	0	0	0	0	0	0	0	0	0	0	0	0	0	0	0	0	0	0	0	0	0	0	0	0	0	0	0	0	0	6.53e-06
K02168	7.77e-06	3.68e-05	2.9e-05	4.8e-05	2.43e-05	2.09e-05	3.9e-06	2.3e-05	3.74e-05	1.47e-05	3.5e-06	1.95e-05	7.1e-06	1.15e-05	5.15e-06	1.22e-05	5.95e-06	0	3.16e-06	2.32e-06	1.4e-05	2.12e-05	1.05e-05	2.71e-05	3.47e-05	4.05e-05	0	6.24e-06	1.8e-05	3.27e-05
K00074	0.000326437	0.000412958	0.000301949	0.000341153	0.000385811	0.00037586	0.000389581	0.000309255	0.000336959	0.000299186	0.000276835	0.000319966	0.000290968	0.000393829	0.000370725	0.000299837	0.000354297	0.000307092	0.000280878	0.000389525	0.000335064	0.000355021	0.000251832	0.00041616	0.000326799	0.00031364	0.000302477	0.000343167	0.000314185	0.000267918
K10747	9.72e-05	7.36e-05	0.000140634	0.000115319	0.0001147	0.000100229	8.18e-05	7.57e-05	9.73e-05	8.51e-05	9.81e-05	8.97e-05	8.16e-05	0.000100613	0.000113277	8.57e-05	6.85e-05	5.92e-05	6.94e-05	7.42e-05	2.09e-05	2.12e-05	7.35e-05	2.71e-05	1.98e-05	5.56e-05	6.17e-05	6.86e-05	4.04e-05	5.23e-05
K07498	0	0	0	0	0	0	0	0	0	0	3.5e-06	0	0	0	0	0	0	0	0	0	0	0	0	0	0	0	0	0	0	0
K02476	0	0	0	0	3.48e-06	0	3.9e-06	3.29e-06	0	0	1.4e-05	0	0	2.87e-06	5.15e-06	6.12e-06	2.98e-06	0	6.31e-06	2.32e-06	0	0	5.25e-06	0	1.49e-05	5.06e-06	0	6.24e-06	8.98e-06	0
K06335	0	0	0	0	0	0	0	0	0	0	0	0	3.55e-06	0	0	0	2.98e-06	0	3.16e-06	0	0	0	0	0	4.95e-06	0	0	1.25e-05	0	1.31e-05
K07104	0	0	0	0	0	0	0	0	0	0	0	0	0	0	0	0	0	0	0	0	0	0	0	0	0	5.06e-06	0	1.25e-05	0	6.53e-06
K22111	0	8.18e-06	0	4.8e-06	3.48e-06	0	0	0	0	0	3.5e-06	3.9e-06	3.55e-06	0	2.57e-06	3.06e-06	0	0	3.16e-06	4.64e-06	0	0	1.05e-05	4.52e-06	0	5.06e-06	6.17e-06	0	0	0
K01909	0	0	0	0	0	0	0	0	0	0	0	0	7.1e-06	0	2.57e-06	0	2.98e-06	0	0	0	0	0	0	0	0	5.06e-06	6.17e-06	0	4.49e-06	0
K13893	4.66e-05	1.64e-05	2.9e-05	6.25e-05	3.13e-05	2.92e-05	3.51e-05	3.29e-05	4.49e-05	3.23e-05	3.85e-05	3.9e-05	2.13e-05	4.31e-05	3.35e-05	6.12e-05	4.47e-05	4.44e-05	5.68e-05	5.33e-05	6.98e-05	3.71e-05	3.67e-05	3.62e-05	9.9e-06	2.02e-05	2.47e-05	3.74e-05	4.49e-05	3.92e-05
K15663	3.89e-06	0	0	4.8e-06	3.48e-06	0	3.9e-06	3.29e-06	0	0	7.01e-06	0	7.1e-06	5.75e-06	2.57e-06	0	0	0	0	4.64e-06	6.98e-06	0	0	0	0	0	6.17e-06	0	0	0
K13048	0	0	0	0	0	0	0	3.29e-06	0	0	0	0	3.55e-06	2.87e-06	0	0	2.98e-06	0	0	0	0	0	0	0	0	0	0	0	0	0
K06941	0.000936562	0.000919956	0.000955481	0.000912944	0.000948885	0.000973059	0.00104018	0.00100672	0.00103708	0.000994354	0.000974177	0.000955997	0.000929678	0.00107512	0.00101949	0.00100966	0.000934869	0.00109147	0.00106986	0.00103642	0.000879544	0.000837215	0.000918139	0.000854937	0.000881367	0.00085998	0.000827181	0.000836079	0.000933577	0.00085603
K21062	1.17e-05	8.18e-06	1.24e-05	0	3.48e-06	4.18e-06	0	0	3.74e-06	0	3.5e-06	0	7.1e-06	2.87e-06	2.57e-06	3.06e-06	0	0	6.31e-06	2.32e-06	0	5.3e-06	0	0	4.95e-06	2.02e-05	6.17e-06	0	1.8e-05	1.31e-05
K09807	0.00010104	0.000114483	9.1e-05	0.000187394	0.000149458	0.000146168	0.000136353	0.000105278	0.00013104	0.000126127	0.000164699	0.000140473	0.00013129	0.00017248	0.000159618	0.000156038	0.000178637	0.000181295	0.000157796	0.000141435	0.000125649	0.000100678	0.000136409	0.000162845	0.000143594	0.000177055	0.000203709	0.000212139	0.000152604	0.000143761
K10541	0.000275917	0.00034345	0.00032263	0.000302713	0.000312819	0.000233868	0.000272707	0.000230296	0.000318239	0.000325585	0.000164699	0.000163885	0.000156129	0.000132234	0.000169916	0.000195812	0.000217342	0.000140596	0.00017042	0.000173895	0.000216396	0.000323228	0.000236093	0.000239744	0.000311945	0.000257994	0.000302477	0.00031197	0.000246859	0.000267918
K07499	0	0	0	0	0	0	0	3.29e-06	0	0	0	0	0	0	0	3.06e-06	0	0	0	0	0	0	0	0	0	5.06e-06	0	6.24e-06	0	0
K10027	0	4.09e-06	0	4.8e-06	3.48e-06	0	3.9e-06	0	0	2.93e-06	3.5e-06	0	3.55e-06	5.75e-06	0	9.18e-06	0	0	0	0	0	0	0	0	0	0	0	0	4.49e-06	0
K22515	0	0	0	0	0	0	0	0	0	0	0	0	0	0	2.57e-06	0	0	0	0	0	0	5.3e-06	0	0	0	0	0	0	0	0
K19163	0	0	0	4.8e-06	0	0	0	0	0	0	0	0	0	0	0	0	2.98e-06	0	0	0	0	0	0	0	0	0	0	0	0	0
K06284	7.77e-06	1.64e-05	1.65e-05	0	1.74e-05	1.67e-05	1.95e-05	9.87e-06	1.87e-05	2.64e-05	1.4e-05	1.17e-05	2.13e-05	2.01e-05	1.29e-05	9.18e-06	8.93e-06	2.59e-05	1.58e-05	1.39e-05	6.98e-06	0	0	9.05e-06	9.9e-06	0	1.85e-05	6.24e-06	3.14e-05	0
K02410	0.000182649	0.000139016	9.1e-05	0.000187394	0.000142507	0.000208811	0.000190895	0.000184237	0.000123552	0.000161326	0.000112136	9.36e-05	0.000117097	0.000120736	0.000110703	7.65e-05	9.53e-05	0.000110997	8.84e-05	0.000134479	0.000167532	0.000169562	0.000136409	0.000153798	9.9e-05	0.000141644	0.000104941	0.000174703	0.000166069	0.00015683
K21189	0	0	4.14e-06	0	0	0	0	0	0	0	0	0	0	0	0	0	0	0	0	0	0	0	0	0	0	0	0	0	0	0
K02913	3.89e-06	8.18e-06	8.27e-06	4.8e-06	1.04e-05	4.18e-06	1.17e-05	3.29e-06	1.12e-05	5.87e-06	3.5e-06	3.9e-06	0	0	5.15e-06	3.06e-06	8.93e-06	0	9.47e-06	4.64e-06	6.98e-06	0	0	0	0	5.06e-06	0	0	0	0
K07234	0	0	0	0	0	0	0	0	0	0	0	0	0	0	0	3.06e-06	0	0	0	0	0	1.06e-05	1.05e-05	9.05e-06	0	0	0	1.25e-05	0	0
K03670	1.17e-05	4.09e-06	4.14e-06	2.4e-05	6.95e-06	1.67e-05	7.79e-06	1.97e-05	3.74e-06	1.47e-05	3.5e-06	7.8e-06	3.55e-06	0	2.57e-06	1.53e-05	0	0	3.16e-06	1.39e-05	1.4e-05	1.06e-05	2.1e-05	1.81e-05	4.95e-06	1.52e-05	0	6.24e-06	1.35e-05	2.61e-05
K01408	0	0	4.14e-06	0	6.95e-06	1.25e-05	3.9e-06	3.29e-06	7.49e-06	8.8e-06	1.05e-05	3.9e-06	1.06e-05	1.15e-05	1.54e-05	1.22e-05	0	2.22e-05	6.31e-06	9.27e-06	0	0	1.57e-05	4.52e-06	9.9e-06	0	0	0	1.35e-05	0
K01130	6.61e-05	9.4e-05	7.45e-05	0.000182589	2.43e-05	3.34e-05	7.79e-05	2.96e-05	3e-05	2.93e-05	4.21e-05	4.68e-05	2.48e-05	3.45e-05	3.35e-05	4.28e-05	5.06e-05	3.33e-05	5.05e-05	3.94e-05	0.000118669	9.01e-05	2.1e-05	4.98e-05	5.45e-05	2.53e-05	5.56e-05	3.12e-05	3.14e-05	0.000104553
K17062	0	4.09e-06	0	4.8e-06	0	0	0	0	0	0	0	0	0	5.75e-06	0	3.06e-06	2.98e-06	3.7e-06	0	0	0	0	0	0	4.95e-06	5.06e-06	0	0	0	0
K16628	0	0	0	0	0	0	0	0	0	0	0	0	0	0	0	0	0	0	3.16e-06	0	0	0	0	0	0	0	0	0	0	0
K19418	7.77e-06	4.09e-06	8.27e-06	4.8e-06	6.95e-06	8.35e-06	7.79e-06	6.58e-06	3.74e-06	5.87e-06	1.4e-05	1.17e-05	1.06e-05	1.15e-05	1.03e-05	9.18e-06	5.95e-06	7.4e-06	1.89e-05	4.64e-06	1.4e-05	1.06e-05	5.25e-06	9.05e-06	0	5.06e-06	1.23e-05	4.99e-05	8.98e-06	1.96e-05
K07786	0	0	0	4.8e-06	0	0	0	0	0	0	0	0	0	0	0	0	0	0	0	0	0	0	0	0	0	0	0	0	0	0
K02009	1.17e-05	1.23e-05	1.24e-05	1.92e-05	3.48e-06	1.25e-05	7.79e-06	6.58e-06	3.74e-06	0	7.01e-06	3.9e-06	1.06e-05	1.44e-05	2.57e-06	6.12e-06	2.98e-06	1.11e-05	9.47e-06	6.96e-06	0	0	5.25e-06	0	4.95e-06	1.52e-05	2.47e-05	1.25e-05	2.24e-05	6.53e-06
K04096	0.000963766	0.000899512	0.000909982	0.000922554	0.000934982	0.000985588	0.00101291	0.000931056	0.000883581	0.000953289	0.000963665	0.000979409	0.000908388	0.000945764	0.000957706	0.000951524	0.000997392	0.000924977	0.000918375	0.000966858	0.000809739	0.000895502	0.000897153	0.00094993	0.000881367	0.000915626	0.000882738	0.000873515	0.00089767	0.000895238
K05559	0	4.09e-06	4.14e-06	0	0	0	0	0	0	0	0	0	0	0	0	0	0	0	0	0	0	0	0	0	0	0	0	6.24e-06	0	0
K05898	3.89e-06	8.18e-06	4.14e-06	0	0	4.18e-06	1.17e-05	0	0	2.93e-06	0	3.9e-06	3.55e-06	0	0	3.06e-06	5.95e-06	0	0	0	0	0	0	0	0	1.01e-05	6.17e-06	0	0	0
K03409	5.83e-05	2.86e-05	2.07e-05	2.88e-05	3.13e-05	4.59e-05	3.12e-05	4.28e-05	4.87e-05	3.52e-05	4.21e-05	4.29e-05	1.42e-05	2.3e-05	1.54e-05	1.84e-05	2.98e-06	1.85e-05	2.21e-05	1.85e-05	5.58e-05	3.71e-05	1.57e-05	3.62e-05	1.49e-05	2.02e-05	3.7e-05	3.74e-05	4.49e-05	1.96e-05
K13085	0	8.18e-06	0	4.8e-06	0	8.35e-06	0	0	0	0	0	0	1.42e-05	5.75e-06	2.57e-06	3.06e-06	2.98e-06	3.7e-06	0	4.64e-06	0	0	0	0	0	0	0	1.25e-05	0	0
K07137	0.00170213	0.00170907	0.00172897	0.00166732	0.00184911	0.00174566	0.00177649	0.00176999	0.0017709	0.00172179	0.0016575	0.00161154	0.00158968	0.00180816	0.00177896	0.00174089	0.00186676	0.00170566	0.00177679	0.00184793	0.00138912	0.00144658	0.00136409	0.00146561	0.00155477	0.00149232	0.00137658	0.00149121	0.00159336	0.00144414
K09711	0	0	0	4.8e-06	0	0	0	3.29e-06	0	2.93e-06	0	0	0	0	0	0	0	0	0	0	0	0	0	0	0	0	0	0	0	0
K22481	3.89e-06	4.09e-06	4.14e-06	4.8e-06	0	4.18e-06	3.9e-06	0	3.74e-06	2.93e-06	3.5e-06	3.9e-06	7.1e-06	2.87e-06	2.57e-06	0	2.98e-06	7.4e-06	0	2.32e-06	0	0	5.25e-06	4.52e-06	4.95e-06	5.06e-06	6.17e-06	1.25e-05	4.49e-06	6.53e-06
K03218	0.000800547	0.0006869	0.00085621	0.00073516	0.000830709	0.000918768	0.000736308	0.000822487	0.000853629	0.000871159	0.000760419	0.000702365	0.000695484	0.000833652	0.000733727	0.000786308	0.000836618	0.00079178	0.000694304	0.000816149	0.000530519	0.000556377	0.000603348	0.000569958	0.000579326	0.000601986	0.000567915	0.000630179	0.000592462	0.000535836
K19720	0	4.09e-06	0	0	3.48e-06	4.18e-06	0	3.29e-06	3.74e-06	0	0	0	3.55e-06	2.87e-06	2.57e-06	0	2.98e-06	3.7e-06	0	0	0	0	0	0	0	0	0	0	0	0
K07122	0	0	0	0	0	0	0	0	0	0	0	0	0	0	0	0	0	0	0	0	0	5.3e-06	0	0	0	0	0	0	0	0
K10010	6.61e-05	6.13e-05	6.2e-05	6.25e-05	3.13e-05	5.43e-05	3.9e-05	4.61e-05	4.49e-05	4.99e-05	7.71e-05	8.58e-05	0.000102903	7.19e-05	0.000105554	8.26e-05	7.15e-05	5.55e-05	7.26e-05	6.96e-05	0.000104708	9.54e-05	8.92e-05	7.69e-05	0.000108933	8.09e-05	0.000104941	5.62e-05	3.59e-05	6.53e-05
K09005	3.5e-05	4.5e-05	3.72e-05	6.73e-05	4.52e-05	4.18e-05	5.84e-05	2.96e-05	3.74e-05	2.93e-05	6.66e-05	5.07e-05	4.61e-05	8.05e-05	3.86e-05	6.43e-05	3.57e-05	7.4e-05	3.16e-05	5.8e-05	4.89e-05	4.77e-05	6.82e-05	7.24e-05	8.42e-05	5.56e-05	5.56e-05	9.36e-05	8.08e-05	9.15e-05
K06075	3.5e-05	4.09e-05	6.2e-05	4.32e-05	2.78e-05	5.43e-05	2.73e-05	3.62e-05	4.12e-05	7.04e-05	1.4e-05	3.51e-05	2.84e-05	2.59e-05	2.32e-05	1.84e-05	3.28e-05	1.85e-05	2.21e-05	2.32e-05	2.09e-05	1.06e-05	2.62e-05	1.36e-05	2.48e-05	5.06e-05	3.7e-05	3.74e-05	2.24e-05	2.61e-05
K18197	9.72e-05	5.72e-05	9.93e-05	0.000110514	8.34e-05	0.000137815	0.000163624	0.000223717	0.000104832	7.04e-05	0.000154186	0.000159983	0.00013129	9.77e-05	0.000110703	8.57e-05	0.000104205	0.000125797	0.000113613	0.000143753	0.000174513	0.000153666	0.000131163	7.24e-05	0.000168351	8.6e-05	0.000141979	0.000118548	0.000130162	0.000274452
K07491	0.000373071	0.000445667	0.000442582	0.000394007	0.000430996	0.000476089	0.000475289	0.000509942	0.000355679	0.000460512	0.000564182	0.000608716	0.000624517	0.000508815	0.000458257	0.00048953	0.000324525	0.000495788	0.000463921	0.000489225	0.000342045	0.000365619	0.000508911	0.000484012	0.000465441	0.000510929	0.000586434	0.000549067	0.00048923	0.000379006
K00897	1.55e-05	5.32e-05	3.31e-05	2.88e-05	5.21e-05	3.76e-05	4.29e-05	4.93e-05	3.74e-05	5.87e-05	1.05e-05	2.34e-05	7.1e-06	2.59e-05	1.29e-05	1.84e-05	1.49e-05	1.85e-05	1.26e-05	2.55e-05	6.98e-06	5.3e-06	1.05e-05	1.36e-05	9.9e-06	1.01e-05	1.23e-05	1.25e-05	8.98e-06	0
K20074	0.00114253	0.000932222	0.00103407	0.000855284	0.00101493	0.00106911	0.000958369	0.000973825	0.00106329	0.00106475	0.000841016	0.000877956	0.000901291	0.000868148	0.000808387	0.00084444	0.000809823	0.000850979	0.00086788	0.000832379	0.000830681	0.000853111	0.00097585	0.000863984	0.0010002	0.0010168	0.00118521	0.000948388	0.00104579	0.000908307
K06199	0.00010104	0.000114483	0.000103407	0.000221028	6.95e-05	7.52e-05	7.4e-05	0.000101988	8.99e-05	9.09e-05	0.00018222	0.000167787	0.00013129	0.00012361	8.75e-05	0.000159097	0.000139933	0.000155396	0.000164108	0.000111293	0.000223376	0.000222551	0.000230846	0.000203556	0.000287187	0.000182113	0.00024692	0.000199661	0.000161581	0.000326729
K19091	7.77e-05	5.72e-05	4.14e-05	5.77e-05	4.87e-05	3.34e-05	2.73e-05	4.61e-05	3.37e-05	4.4e-05	9.81e-05	8.19e-05	5.32e-05	7.47e-05	3.86e-05	6.12e-05	2.98e-05	7.77e-05	7.26e-05	5.56e-05	9.07e-05	0.000111275	6.82e-05	9.05e-05	9.9e-05	7.59e-05	7.41e-05	8.11e-05	0.000112209	9.15e-05
K03823	0.000322551	0.000372071	0.000335039	0.000379592	0.000319771	0.000317393	0.000292186	0.000325705	0.000329471	0.000337318	0.000346919	0.000390203	0.000315807	0.000324837	0.000360427	0.000364088	0.000404911	0.000318192	0.000369244	0.000333879	0.000460714	0.000508687	0.000424967	0.000465918	0.000406023	0.000424931	0.000438282	0.000480433	0.000399463	0.000379006
K03413	0.000244828	0.000134927	0.000103407	0.000182589	0.000128604	0.000242221	0.000155832	0.000190817	0.000190943	0.000193591	0.000108631	7.41e-05	6.39e-05	9.49e-05	6.95e-05	8.57e-05	6.25e-05	8.14e-05	7.89e-05	0.000102019	0.000174513	0.000206654	0.00012067	0.000144751	6.93e-05	8.6e-05	0.000129633	0.000131027	0.000192999	0.000124157
K00975	0.00168659	0.00169681	0.00151802	0.0013502	0.0015641	0.00153685	0.00170247	0.00168774	0.00161366	0.00170712	0.00129657	0.00131888	0.00141226	0.00139134	0.00136705	0.0013768	0.00140528	0.00132827	0.0014391	0.0013587	0.00127045	0.0013565	0.0012067	0.00131181	0.00135176	0.00134562	0.0012346	0.00122916	0.00135099	0.001039
K10679	3.89e-06	4.09e-06	4.14e-06	9.61e-06	3.48e-06	4.18e-06	3.9e-06	3.29e-06	3.74e-06	2.93e-06	3.5e-06	0	3.55e-06	8.62e-06	5.15e-06	6.12e-06	0	3.7e-06	6.31e-06	6.96e-06	2.79e-05	3.18e-05	2.1e-05	1.81e-05	1.98e-05	5.06e-06	2.47e-05	1.87e-05	1.35e-05	1.31e-05
K01230	7.77e-06	0	3.72e-05	0	3.48e-06	2.09e-05	1.17e-05	1.97e-05	2.25e-05	1.17e-05	0	0	0	0	2.57e-06	0	0	0	0	0	0	0	0	0	0	5.06e-06	0	0	0	0
K18427	1.55e-05	1.64e-05	1.24e-05	0	3.48e-06	8.35e-06	7.79e-06	1.64e-05	3.74e-06	8.8e-06	0	3.9e-06	3.55e-06	1.15e-05	1.29e-05	1.22e-05	5.95e-06	0	1.26e-05	1.39e-05	0	0	0	0	0	0	1.23e-05	0	4.49e-06	0
K01591	0.000711166	0.000735965	0.000682487	0.00066789	0.00069863	0.00065149	0.000716829	0.000753399	0.000722589	0.000657036	0.000539652	0.000472145	0.000486129	0.000454197	0.000463406	0.00049259	0.000473389	0.000480988	0.000508104	0.000493863	0.00068409	0.000619963	0.00064532	0.000624239	0.000604083	0.000632338	0.00066051	0.000711291	0.000646322	0.000738408
K01652	0.00118528	0.00131656	0.00105889	0.00117722	0.00117133	0.00111087	0.00135574	0.00129953	0.00111945	0.00120554	0.00101973	0.000909172	0.00113194	0.000885396	0.000926813	0.000786308	0.000905096	0.00080658	0.000871036	0.000976132	0.00175211	0.00173272	0.00136409	0.00162845	0.00141118	0.00143667	0.00143213	0.00136643	0.00144974	0.00147682
K16043	0	0	4.14e-06	0	0	0	0	0	0	0	0	0	0	8.62e-06	5.15e-06	0	0	0	0	2.32e-06	0	0	0	0	0	0	0	0	0	0
K07462	0.00148451	0.00134109	0.00144356	0.00130215	0.00141116	0.00155773	0.00153885	0.0014081	0.00141148	0.0015106	0.00144374	0.00136571	0.00140871	0.00143733	0.00146488	0.00146553	0.00147674	0.00140226	0.00138545	0.00158361	0.00119367	0.00115514	0.00113325	0.00135252	0.0011636	0.00125962	0.00112349	0.00107942	0.00128367	0.00108474
K07477	3.89e-06	4.09e-06	4.14e-06	4.8e-06	3.48e-06	8.35e-06	3.9e-06	3.29e-06	3.74e-06	5.87e-06	0	0	0	0	0	0	0	0	0	0	0	0	5.25e-06	0	0	5.06e-06	6.17e-06	1.25e-05	4.49e-06	6.53e-06
K10831	1.94e-05	4.09e-06	4.14e-06	3.36e-05	6.95e-06	8.35e-06	1.56e-05	6.58e-06	1.5e-05	1.76e-05	1.4e-05	2.34e-05	3.55e-05	1.44e-05	5.15e-06	6.12e-06	8.93e-06	7.4e-06	1.58e-05	1.16e-05	2.09e-05	1.59e-05	5.25e-06	2.26e-05	9.9e-06	1.01e-05	6.17e-06	6.24e-06	1.35e-05	1.31e-05
K01151	0.000520744	0.000601038	0.000550126	0.000509326	0.000590881	0.000597199	0.000560997	0.000588901	0.000524158	0.000607172	0.000508114	0.00053848	0.00050742	0.000563434	0.000566386	0.000504828	0.000565685	0.000510587	0.000520728	0.000579651	0.000335064	0.000445101	0.000487925	0.000402589	0.000406023	0.000445166	0.00041359	0.000449236	0.000498207	0.000379006
K06019	5.05e-05	3.68e-05	6.2e-05	4.8e-05	5.21e-05	5.01e-05	6.62e-05	6.25e-05	8.99e-05	4.11e-05	9.11e-05	8.19e-05	7.45e-05	5.46e-05	9.01e-05	7.95e-05	4.47e-05	9.25e-05	9.15e-05	5.1e-05	8.38e-05	7.42e-05	8.39e-05	7.24e-05	8.42e-05	7.08e-05	9.26e-05	6.86e-05	7.63e-05	7.84e-05
K18540	0	0	0	0	0	0	0	0	0	2.93e-06	0	0	0	0	0	0	2.98e-06	3.7e-06	3.16e-06	2.32e-06	0	0	0	0	0	0	0	0	0	0
K01518	0	0	0	4.8e-06	3.48e-06	0	0	0	3.74e-06	0	0	0	0	0	0	0	0	0	0	0	0	0	0	0	0	0	0	0	0	0
K10878	0	0	0	0	0	0	0	0	0	0	0	0	0	0	0	0	0	0	0	0	0	0	0	0	0	0	0	0	0	1.31e-05
K00042	4.66e-05	4.09e-05	3.31e-05	8.65e-05	1.39e-05	1.25e-05	1.56e-05	2.63e-05	3.37e-05	3.52e-05	2.8e-05	4.68e-05	4.26e-05	5.17e-05	5.92e-05	4.28e-05	3.28e-05	4.44e-05	2.84e-05	3.01e-05	8.38e-05	7.95e-05	5.77e-05	5.43e-05	3.47e-05	5.06e-05	4.32e-05	2.5e-05	4.49e-05	1.31e-05
K13039	7.77e-06	8.18e-06	8.27e-06	9.61e-06	3.48e-06	1.25e-05	7.79e-06	6.58e-06	7.49e-06	8.8e-06	1.05e-05	3.9e-06	1.06e-05	5.75e-06	7.72e-06	3.06e-06	8.93e-06	1.11e-05	3.16e-06	4.64e-06	0	0	0	0	4.95e-06	5.06e-06	6.17e-06	1.87e-05	8.98e-06	6.53e-06
K09775	0.000174877	0.000171725	0.000181996	0.000153759	0.00018074	0.000229692	0.000194791	0.000200687	0.000187199	0.000255188	0.00018222	0.000117061	0.000170323	0.000163856	0.000182788	0.000146859	0.000178637	0.000140596	0.000104146	0.000155346	0.000146591	0.000174861	0.000162642	0.000171892	0.000138642	0.000212466	0.000191363	0.000193421	0.000224418	0.000163365
K02803	8.94e-05	6.13e-05	6.2e-05	8.17e-05	4.52e-05	8.77e-05	8.57e-05	9.87e-05	6.36e-05	7.33e-05	7.71e-05	0.000128767	7.45e-05	6.32e-05	9.53e-05	5.51e-05	4.76e-05	8.14e-05	6e-05	6.96e-05	0.000258279	0.000222551	0.000157395	0.00022165	0.000203012	0.00019729	0.000166671	0.000124788	0.000130162	0.000143761
K07347	1.17e-05	3.68e-05	8.69e-05	0.000120124	4.87e-05	3.34e-05	0	3.62e-05	6.36e-05	1.76e-05	3.85e-05	6.63e-05	2.13e-05	2.3e-05	2.83e-05	3.67e-05	2.98e-06	3.7e-06	1.26e-05	9.27e-06	9.77e-05	9.54e-05	2.1e-05	5.43e-05	2.48e-05	6.07e-05	1.85e-05	5.62e-05	3.59e-05	7.19e-05
K14104	3.89e-06	4.09e-06	4.14e-06	4.8e-06	0	4.18e-06	3.9e-06	0	0	2.93e-06	3.5e-06	3.9e-06	7.1e-06	2.87e-06	2.57e-06	3.06e-06	2.98e-06	7.4e-06	0	2.32e-06	0	0	0	0	4.95e-06	5.06e-06	6.17e-06	6.24e-06	4.49e-06	0
K18475	0.000314778	0.000359805	0.000297812	0.000312323	0.000316295	0.000271454	0.00028829	0.000381634	0.000344447	0.000346117	0.000199741	0.00021071	0.000223549	0.000281717	0.000260022	0.000229467	0.000229251	0.000203495	0.000243006	0.000224905	0.000418831	0.000434504	0.000246586	0.000321167	0.00029709	0.00031364	0.000395071	0.000249576	0.000287254	0.000300591
K01843	6.61e-05	9e-05	0.000115816	9.61e-05	0.000118176	7.52e-05	7.01e-05	6.58e-05	9.73e-05	7.04e-05	7.01e-05	6.63e-05	4.61e-05	9.49e-05	7.21e-05	0.000113204	0.000101228	0.000114697	9.15e-05	7.88e-05	6.98e-06	2.65e-05	3.15e-05	2.71e-05	4.46e-05	2.53e-05	4.94e-05	5.62e-05	4.04e-05	6.53e-06
K03421	1.17e-05	1.23e-05	8.27e-06	9.61e-06	3.48e-06	8.35e-06	3.9e-06	9.87e-06	3.74e-06	1.17e-05	1.05e-05	3.9e-06	1.06e-05	5.75e-06	7.72e-06	6.12e-06	5.95e-06	1.11e-05	6.31e-06	4.64e-06	0	0	0	0	4.95e-06	5.06e-06	1.85e-05	6.24e-06	8.98e-06	6.53e-06
K02119	0.000283689	0.000331184	0.000285403	0.000211419	0.000243304	0.000258926	0.000233749	0.000282936	0.000265823	0.000246389	0.000280339	0.000335574	0.000294516	0.000356458	0.000301214	0.000315135	0.000342388	0.000277493	0.000359776	0.000301419	0.000230357	0.000206654	0.000173135	0.00020808	0.000252527	0.000268111	0.000240747	0.000287012	0.000260324	0.000215641
K10715	0	0	0	0	0	0	3.9e-06	3.29e-06	0	0	3.5e-06	0	0	0	0	0	2.98e-06	3.7e-06	0	0	0	0	0	0	0	0	0	0	0	0
K01947	0	0	0	0	0	0	0	0	0	0	0	0	0	0	0	0	0	0	0	0	0	1.06e-05	5.25e-06	4.52e-06	0	0	0	0	0	6.53e-06
K15549	0	0	0	4.8e-06	0	0	0	0	0	0	0	0	0	0	0	0	0	0	0	0	0	0	0	0	0	0	0	0	0	0
K07225	0	0	8.27e-06	9.61e-06	6.95e-06	4.18e-06	0	3.29e-06	3.74e-06	2.93e-06	0	7.8e-06	3.55e-06	0	0	0	0	0	0	0	0	5.3e-06	0	0	4.95e-06	0	0	6.24e-06	0	6.53e-06
K15342	0.000660646	0.000641925	0.000537717	0.00064867	0.000552647	0.000522027	0.000631121	0.00063496	0.000561598	0.000610105	0.00080247	0.00086625	0.000787742	0.000842276	0.000759472	0.000737355	0.000613322	0.000769581	0.000773202	0.000683988	0.000642207	0.000715342	0.000634827	0.00065138	0.000604083	0.000652573	0.000734586	0.000630179	0.000610416	0.000712269
K16167	0	0	0	0	0	0	0	0	0	0	0	0	0	0	0	0	0	0	0	0	0	0	0	0	0	0	6.17e-06	0	0	0
K19136	0	1.23e-05	0	4.8e-06	0	8.35e-06	0	0	0	0	0	0	0	5.75e-06	0	0	2.98e-06	0	0	0	0	0	0	0	0	0	0	0	0	0
K05831	0	0	0	0	0	0	0	0	3.74e-06	0	0	3.9e-06	0	0	0	0	0	0	0	0	0	0	0	0	0	0	0	0	0	0
K10539	1.55e-05	1.64e-05	8.27e-06	3.84e-05	3.48e-05	3.76e-05	2.73e-05	1.64e-05	2.25e-05	3.23e-05	2.45e-05	2.73e-05	1.77e-05	1.15e-05	1.8e-05	1.53e-05	1.49e-05	1.11e-05	9.47e-06	3.94e-05	6.98e-06	1.06e-05	2.1e-05	2.26e-05	0	2.02e-05	3.09e-05	1.87e-05	1.35e-05	1.31e-05
K13688	7e-05	0.000102217	8.27e-05	8.17e-05	0.000159885	9.61e-05	4.67e-05	6.25e-05	9.36e-05	0.000126127	0.000122648	9.36e-05	9.94e-05	0.00012936	0.000123575	0.000122383	0.000139933	8.88e-05	8.21e-05	8.35e-05	1.4e-05	5.3e-06	6.82e-05	3.17e-05	3.96e-05	8.6e-05	2.47e-05	2.5e-05	3.59e-05	1.96e-05
K03051	7.77e-06	8.18e-06	8.27e-06	9.61e-06	3.48e-06	8.35e-06	7.79e-06	3.29e-06	3.74e-06	8.8e-06	7.01e-06	3.9e-06	7.1e-06	5.75e-06	7.72e-06	3.06e-06	2.98e-06	1.11e-05	0	4.64e-06	0	0	5.25e-06	4.52e-06	4.95e-06	1.01e-05	6.17e-06	1.87e-05	4.49e-06	1.31e-05
K12252	0	0	0	0	0	0	3.9e-06	3.29e-06	0	2.93e-06	0	0	0	0	0	0	0	0	0	0	0	0	0	0	0	0	0	0	0	0
K17318	0.00123191	0.00183582	0.00162142	0.00102346	0.00176569	0.00136562	0.00145703	0.0015068	0.00165484	0.00169539	0.0010758	0.001155	0.00139097	0.00134822	0.00160648	0.00134927	0.00186081	0.00116547	0.00134443	0.00152796	0.00054448	0.000943191	0.00132737	0.00118967	0.000901173	0.00162385	0.00149386	0.00132275	0.00141832	0.000725338
K16937	3.89e-06	1.23e-05	8.27e-06	1.44e-05	3.48e-06	8.35e-06	3.9e-06	9.87e-06	3.74e-06	8.8e-06	0	0	0	2.87e-06	0	0	2.98e-06	3.7e-06	3.16e-06	2.32e-06	0	0	5.25e-06	4.52e-06	4.95e-06	2.02e-05	0	6.24e-06	1.8e-05	0
K03386	0.000128243	0.000126749	0.000148906	0.000120124	0.000166837	0.000196282	0.000179207	0.000157918	0.000175967	0.000129061	7.71e-05	7.02e-05	6.74e-05	6.04e-05	5.15e-05	5.51e-05	3.87e-05	6.66e-05	4.42e-05	5.56e-05	7.68e-05	0.000100678	6.82e-05	8.59e-05	5.94e-05	0.000106233	7.41e-05	0.000112309	0.00010772	6.53e-05
K16300	0	0	0	0	0	0	0	0	0	0	0	3.9e-06	3.55e-06	2.87e-06	0	0	0	0	0	0	0	0	0	0	0	0	0	0	0	0
K06149	0	0	0	9.61e-06	0	0	0	0	3.74e-06	0	0	0	0	0	0	3.06e-06	0	0	0	0	0	1.06e-05	0	0	4.95e-06	0	0	0	0	0
K12132	0.00173711	0.00141469	0.00235354	0.00127332	0.0021515	0.00179995	0.00175701	0.00173709	0.00203299	0.00156633	0.00151383	0.00152569	0.00161452	0.00155232	0.00178926	0.001695	0.00147078	0.00167236	0.0013602	0.00163925	0.001431	0.0013512	0.00402407	0.00172797	0.00161914	0.00173008	0.00168523	0.00173455	0.00177739	0.00348947
K16693	0	0	1.24e-05	1.44e-05	3.48e-06	0	0	3.29e-06	7.49e-06	0	0	3.9e-06	0	0	2.57e-06	3.06e-06	2.98e-06	0	0	0	6.98e-06	5.3e-06	0	4.52e-06	4.95e-06	1.01e-05	0	0	0	6.53e-06
K16954	0	4.09e-06	0	4.8e-06	0	0	0	0	0	2.93e-06	0	0	0	0	0	0	0	0	0	0	0	0	0	0	0	5.06e-06	1.23e-05	1.87e-05	4.49e-06	1.31e-05
K03807	0	0	4.14e-06	9.61e-06	3.48e-06	0	0	6.58e-06	3.74e-06	0	0	3.9e-06	3.55e-06	0	0	0	0	0	0	2.32e-06	0	5.3e-06	0	0	0	0	0	1.25e-05	4.49e-06	0
K07719	1.17e-05	2.45e-05	1.24e-05	2.4e-05	6.95e-06	4.18e-06	7.79e-06	3.29e-06	1.12e-05	1.17e-05	1.4e-05	2.34e-05	1.77e-05	1.44e-05	2.83e-05	2.45e-05	2.98e-05	1.11e-05	6.31e-06	3.25e-05	6.98e-06	1.59e-05	2.1e-05	1.81e-05	2.48e-05	1.01e-05	1.85e-05	3.12e-05	1.35e-05	6.53e-06
K01974	7.77e-06	8.18e-06	1.65e-05	9.61e-06	1.39e-05	1.25e-05	1.56e-05	9.87e-06	1.5e-05	1.17e-05	1.05e-05	0	7.1e-06	2.87e-06	7.72e-06	6.12e-06	5.95e-06	3.7e-06	9.47e-06	4.64e-06	6.98e-06	1.06e-05	1.57e-05	4.52e-06	4.95e-06	5.06e-06	1.85e-05	2.5e-05	4.49e-06	2.61e-05
K16182	1.55e-05	8.18e-06	0	4.8e-06	6.95e-06	1.67e-05	7.79e-06	9.87e-06	1.12e-05	8.8e-06	1.05e-05	3.9e-06	3.55e-06	5.75e-06	5.15e-06	6.12e-06	5.95e-06	7.4e-06	6.31e-06	6.96e-06	0	0	5.25e-06	0	0	0	1.23e-05	6.24e-06	1.8e-05	6.53e-06
K03732	2.72e-05	4.5e-05	4.14e-05	4.8e-05	4.17e-05	3.34e-05	3.51e-05	2.96e-05	4.49e-05	2.35e-05	2.8e-05	3.51e-05	5.32e-05	2.3e-05	3.09e-05	3.06e-05	2.98e-05	5.18e-05	2.84e-05	2.78e-05	4.89e-05	2.12e-05	2.62e-05	1.36e-05	3.47e-05	4.55e-05	3.09e-05	8.11e-05	5.39e-05	3.92e-05
K18604	0	0	4.14e-06	0	0	0	3.9e-06	0	0	2.93e-06	3.5e-06	0	0	2.87e-06	0	0	0	3.7e-06	0	2.32e-06	0	0	0	0	0	0	0	0	0	0
K19115	1.55e-05	2.04e-05	1.24e-05	2.4e-05	6.95e-06	0	1.56e-05	9.87e-06	1.12e-05	8.8e-06	2.1e-05	3.51e-05	2.84e-05	2.59e-05	2.06e-05	1.53e-05	2.98e-06	4.44e-05	1.58e-05	1.39e-05	5.58e-05	4.24e-05	2.1e-05	4.98e-05	4.95e-05	3.54e-05	4.94e-05	3.74e-05	3.59e-05	5.23e-05
K21600	0.000291461	0.000310741	0.000281267	0.000278688	0.000260683	0.000238045	0.000198686	0.000259906	0.000258335	0.000278654	0.000210254	0.000241926	0.000266129	0.000290341	0.000301214	0.000309016	0.000342388	0.000281193	0.000239851	0.000271277	0.000244318	0.000243746	0.000293804	0.000262362	0.000252527	0.000338933	0.000364207	0.000280773	0.000219929	0.000189503
K07448	0.000170991	0.000167636	0.000169588	0.000201809	0.000215498	0.000225516	0.000210374	0.000190817	0.000217151	0.000214123	0.000241792	0.00024973	0.000255484	0.000264469	0.000221405	0.000263122	0.000148864	0.000281193	0.000280878	0.000204037	0.000181493	0.000243746	0.000236093	0.000189986	0.000217866	0.000202348	0.000203709	0.0002059	0.000184022	0.000169899
K13652	5.44e-05	6.95e-05	4.14e-05	5.77e-05	4.87e-05	3.34e-05	6.23e-05	8.88e-05	3e-05	6.45e-05	6.66e-05	6.63e-05	6.74e-05	4.6e-05	4.63e-05	5.81e-05	4.47e-05	4.44e-05	7.89e-05	3.25e-05	7.68e-05	7.42e-05	7.87e-05	0.000122134	0.000103982	7.08e-05	0.000104941	8.74e-05	9.87e-05	0.000124157
K18844	0	0	0	0	0	0	0	0	0	0	0	3.9e-06	0	0	0	0	0	0	0	0	0	0	0	0	0	5.06e-06	0	6.24e-06	0	0
K02050	0.00082775	0.000846359	0.000727986	0.0006775	0.000775097	0.00087283	0.000841495	0.000806038	0.000849885	0.000882892	0.000735889	0.000756993	0.000752259	0.000919892	0.000926813	0.000819963	0.000827686	0.000725182	0.000766891	0.000841653	0.000502597	0.000593469	0.000619088	0.000701139	0.000544665	0.000773982	0.000648164	0.000636418	0.000798926	0.000581578
K01775	0.00113476	0.00116937	0.00124916	0.00116761	0.00127908	0.00123616	0.00119212	0.00126992	0.00119433	0.00119381	0.00130007	0.00124865	0.00111774	0.00115561	0.00115337	0.00132479	0.00128619	0.00122467	0.0011456	0.00125205	0.000907466	0.000990881	0.000954864	0.000945406	0.00106952	0.00101174	0.00100003	0.0010295	0.000991925	0.000973653
K01961	0.000307006	0.000367982	0.000248177	0.000278688	0.000260683	0.000271454	0.000249332	0.000292806	0.000265823	0.000316785	0.000234784	0.00023022	0.000248387	0.000316213	0.000211107	0.000165216	0.000154819	0.000192395	0.000192512	0.000292144	0.000460714	0.000455699	0.000346269	0.000434254	0.000316896	0.00038952	0.00030865	0.000318209	0.000412928	0.000352867
K18672	0.000512972	0.0004702	0.00053358	0.000398812	0.000601308	0.000638962	0.000572684	0.000546132	0.000542878	0.000574907	0.000592216	0.00051897	0.000542904	0.00059218	0.000566386	0.000495649	0.000491253	0.000588285	0.000476545	0.000565739	0.000558441	0.000513986	0.000477432	0.000443301	0.000450587	0.000450225	0.000376553	0.000380603	0.000475765	0.000392075
K14588	3.89e-06	0	1.24e-05	1.44e-05	3.48e-06	4.18e-06	0	3.29e-06	3.74e-06	0	3.5e-06	3.9e-06	0	2.87e-06	2.57e-06	3.06e-06	0	0	0	0	0	1.06e-05	0	0	9.9e-06	5.06e-06	6.17e-06	1.25e-05	8.98e-06	1.31e-05
K20143	3.89e-06	8.18e-06	1.65e-05	1.44e-05	6.95e-06	1.67e-05	1.17e-05	1.32e-05	7.49e-06	1.17e-05	1.05e-05	7.8e-06	1.77e-05	2.59e-05	1.29e-05	1.22e-05	1.19e-05	7.4e-06	1.89e-05	1.16e-05	0	5.3e-06	5.25e-06	0	0	0	0	0	0	6.53e-06
K02189	0.000186535	0.000257588	0.00014477	0.000187394	0.00015641	0.00018793	0.000144145	0.000194107	0.000172223	0.000175992	0.000143674	0.000148277	0.000188065	0.000155232	0.000185363	0.000149919	0.000172683	0.000129497	0.000132549	0.000190126	0.000209415	0.000333826	0.000346269	0.00032569	0.000222818	0.000303522	0.000296304	0.000212139	0.000255836	0.000196037
K10110	0	4.09e-06	0	9.61e-06	3.48e-06	4.18e-06	0	0	3.74e-06	0	7.01e-06	7.8e-06	0	2.87e-06	5.15e-06	3.06e-06	2.98e-06	3.7e-06	9.47e-06	2.32e-06	1.4e-05	1.59e-05	1.05e-05	1.81e-05	1.49e-05	1.52e-05	6.17e-06	1.25e-05	8.98e-06	1.96e-05
K01995	0.000610126	0.000752319	0.000781757	0.000663085	0.000743815	0.000597199	0.000557101	0.00066128	0.000711357	0.000624771	0.000445038	0.000612618	0.00063871	0.000626676	0.000733727	0.000694521	0.000925937	0.000628984	0.000684836	0.000658484	0.000376948	0.000418607	0.00054039	0.000511153	0.000435732	0.000682925	0.000611126	0.000667615	0.000498207	0.000418213
K02282	3.11e-05	2.45e-05	4.55e-05	4.32e-05	4.87e-05	4.18e-05	6.23e-05	3.62e-05	3.37e-05	4.4e-05	0.00011564	8.97e-05	4.61e-05	8.05e-05	4.63e-05	6.12e-05	2.98e-05	5.92e-05	3.47e-05	6.49e-05	8.38e-05	9.01e-05	9.44e-05	6.79e-05	6.93e-05	2.53e-05	3.09e-05	3.74e-05	3.14e-05	0.000104553
K05581	0	0	0	0	3.48e-06	0	3.9e-06	0	3.74e-06	2.93e-06	0	0	0	0	1.03e-05	0	0	0	0	1.16e-05	6.98e-06	1.06e-05	5.25e-06	4.52e-06	4.95e-06	5.06e-06	6.17e-06	0	4.49e-06	6.53e-06
K09020	0	1.23e-05	0	4.8e-06	3.48e-06	0	0	0	0	2.93e-06	0	0	0	0	2.57e-06	0	0	0	3.16e-06	0	0	0	0	4.52e-06	0	0	0	0	0	0
K02778	7.77e-06	4.09e-06	8.27e-06	1.44e-05	1.39e-05	4.18e-06	1.17e-05	1.32e-05	7.49e-06	2.93e-06	2.1e-05	2.34e-05	1.06e-05	1.15e-05	7.72e-06	1.84e-05	8.93e-06	2.59e-05	2.52e-05	1.62e-05	2.09e-05	2.12e-05	1.57e-05	2.26e-05	1.49e-05	1.52e-05	1.23e-05	1.25e-05	8.98e-06	1.96e-05
K03583	1.55e-05	8.18e-06	3.72e-05	2.88e-05	1.39e-05	1.67e-05	1.17e-05	1.64e-05	3e-05	2.35e-05	2.1e-05	3.51e-05	4.61e-05	3.16e-05	2.57e-05	3.37e-05	1.79e-05	2.59e-05	2.21e-05	2.09e-05	5.58e-05	9.01e-05	3.67e-05	4.07e-05	7.43e-05	4.55e-05	4.94e-05	4.99e-05	7.18e-05	6.53e-05
K02843	4.66e-05	5.72e-05	6.62e-05	0.000134539	3.48e-05	5.01e-05	3.9e-05	6.58e-05	3.74e-05	2.93e-05	0.00011564	6.63e-05	6.74e-05	9.77e-05	5.41e-05	7.95e-05	5.06e-05	9.25e-05	6e-05	5.8e-05	0.000104708	0.000127172	7.87e-05	0.00011761	0.000103982	6.07e-05	0.000104941	0.00010607	6.73e-05	9.15e-05
K09998	0	4.09e-06	4.14e-06	4.8e-06	0	4.18e-06	0	0	3.74e-06	0	0	3.9e-06	0	2.87e-06	2.57e-06	0	0	0	0	0	1.4e-05	1.59e-05	0	0	4.95e-06	5.06e-06	0	6.24e-06	0	6.53e-06
K02664	0	4.09e-06	4.14e-06	0	6.95e-06	4.18e-06	7.79e-06	3.29e-06	1.5e-05	0	7.01e-06	3.9e-06	7.1e-06	2.87e-06	2.57e-06	3.06e-06	8.93e-06	3.7e-06	6.31e-06	2.32e-06	6.98e-06	1.59e-05	5.25e-06	9.05e-06	9.9e-06	5.06e-06	6.17e-06	1.25e-05	4.49e-06	1.31e-05
K08323	2.33e-05	2.45e-05	2.07e-05	1.92e-05	2.09e-05	1.25e-05	3.9e-06	1.64e-05	2.62e-05	3.52e-05	3.85e-05	2.34e-05	4.97e-05	2.3e-05	4.63e-05	3.67e-05	2.68e-05	2.22e-05	3.79e-05	3.25e-05	4.19e-05	4.77e-05	4.2e-05	3.17e-05	3.47e-05	5.06e-05	2.47e-05	4.99e-05	3.14e-05	1.96e-05
K05373	0	0	0	4.8e-06	0	0	0	0	0	0	3.5e-06	3.9e-06	0	2.87e-06	2.57e-06	3.06e-06	5.95e-06	0	3.16e-06	2.32e-06	0	0	0	0	0	0	0	0	0	0
K02407	0.000326437	0.000196257	0.000153042	0.000283493	0.00024678	0.000296512	0.000385685	0.000312545	0.000243359	0.00028452	0.000157691	9.36e-05	0.000205807	0.00016673	0.000175065	0.000100966	0.000148864	0.000151696	0.000126237	0.000224905	0.000439772	0.000344424	0.000257079	0.000244268	0.000143594	0.000192231	0.000179017	0.000180942	0.000336626	0.000254849
K01728	1.94e-05	1.23e-05	8.27e-06	4.32e-05	2.43e-05	3.76e-05	5.45e-05	2.96e-05	4.12e-05	2.05e-05	3.15e-05	3.9e-05	2.84e-05	1.44e-05	2.83e-05	3.37e-05	2.38e-05	4.81e-05	4.42e-05	6.03e-05	0.000125649	9.54e-05	7.35e-05	5.43e-05	4.95e-05	5.56e-05	5.56e-05	8.11e-05	4.94e-05	0.000124157
K15858	3.89e-06	4.09e-06	4.14e-06	9.61e-06	3.48e-06	4.18e-06	3.9e-06	3.29e-06	3.74e-06	0	0	0	0	0	0	0	0	0	0	0	6.98e-06	5.3e-06	0	0	0	0	0	0	0	0
K00766	0.000198194	0.000224878	0.000190269	0.000317128	0.000194643	0.00022134	0.000186999	0.000230296	0.000213407	0.000205324	0.000294356	0.000253632	0.000244839	0.000244346	0.000239427	0.000244765	0.000250092	0.000210895	0.000230383	0.000204037	0.000453733	0.000519285	0.000362009	0.000393542	0.000371363	0.000399638	0.000333342	0.000361885	0.0004623	0.000457421
K00651	0.000586809	0.000654191	0.00053358	0.000528546	0.000587405	0.000559613	0.000560997	0.00064812	0.000561598	0.00056904	0.000445038	0.000433125	0.000422258	0.00042545	0.000386172	0.000394684	0.000404911	0.00041439	0.000413427	0.000433579	0.000607304	0.000625262	0.000508911	0.000538293	0.00055952	0.000521047	0.000549396	0.000561545	0.00048923	0.000575043
K13995	0	4.09e-06	4.14e-06	0	0	0	0	0	3.74e-06	2.93e-06	0	0	0	0	0	0	0	0	0	0	0	5.3e-06	5.25e-06	1.36e-05	4.95e-06	5.06e-06	0	6.24e-06	0	0
K14093	3.89e-06	4.09e-06	0	4.8e-06	0	4.18e-06	3.9e-06	3.29e-06	0	2.93e-06	3.5e-06	3.9e-06	3.55e-06	2.87e-06	0	0	2.98e-06	7.4e-06	0	2.32e-06	0	0	5.25e-06	0	4.95e-06	5.06e-06	6.17e-06	6.24e-06	4.49e-06	0
K04768	0	4.09e-06	1.65e-05	0	2.09e-05	4.18e-06	3.9e-06	6.58e-06	1.5e-05	2.93e-06	0	0	3.55e-06	0	5.15e-06	3.06e-06	0	0	0	0	0	0	1.05e-05	0	0	0	0	6.24e-06	8.98e-06	4.57e-05
K06929	0	4.09e-06	8.27e-06	1.92e-05	0	4.18e-06	0	3.29e-06	0	2.93e-06	1.05e-05	1.17e-05	7.1e-06	5.75e-06	7.72e-06	9.18e-06	8.93e-06	7.4e-06	6.31e-06	6.96e-06	1.4e-05	1.06e-05	5.25e-06	1.81e-05	1.49e-05	2.53e-05	6.17e-06	2.5e-05	4.49e-06	6.53e-06
K07049	7.77e-06	8.18e-06	4.14e-06	4.8e-06	3.48e-06	4.18e-06	3.9e-06	6.58e-06	3.74e-06	8.8e-06	7.01e-06	3.9e-06	3.55e-06	2.87e-06	5.15e-06	3.06e-06	5.95e-06	3.7e-06	6.31e-06	2.32e-06	0	0	0	0	0	5.06e-06	6.17e-06	6.24e-06	4.49e-06	0
K10190	5.05e-05	7.36e-05	1.65e-05	3.36e-05	4.17e-05	3.76e-05	4.67e-05	4.61e-05	3e-05	4.11e-05	6.31e-05	4.29e-05	4.26e-05	4.31e-05	4.63e-05	3.67e-05	2.68e-05	3.7e-05	2.84e-05	3.94e-05	9.07e-05	7.95e-05	5.25e-05	6.33e-05	7.43e-05	4.55e-05	4.94e-05	4.99e-05	5.83e-05	6.53e-05
K06079	0	8.18e-06	8.27e-06	4.8e-06	3.48e-06	4.18e-06	0	0	3.74e-06	0	0	3.9e-06	0	0	0	0	0	0	0	0	0	0	0	0	0	0	0	6.24e-06	0	6.53e-06
K05575	3.89e-06	0	4.14e-06	4.8e-06	2.09e-05	2.09e-05	1.56e-05	1.32e-05	1.5e-05	8.8e-06	3.5e-06	0	1.06e-05	0	2.32e-05	3.06e-06	0	3.7e-06	3.16e-06	2.78e-05	2.09e-05	1.59e-05	5.25e-06	4.52e-06	9.9e-06	5.06e-06	6.17e-06	6.24e-06	4.49e-06	6.53e-06
K02883	1.17e-05	1.23e-05	8.27e-06	9.61e-06	3.48e-06	4.18e-06	3.9e-06	6.58e-06	3.74e-06	8.8e-06	1.05e-05	3.9e-06	7.1e-06	8.62e-06	5.15e-06	6.12e-06	5.95e-06	1.11e-05	6.31e-06	2.32e-06	0	0	0	0	4.95e-06	1.01e-05	6.17e-06	1.87e-05	8.98e-06	6.53e-06
K09131	2.33e-05	8.18e-06	1.24e-05	2.4e-05	1.74e-05	1.67e-05	1.95e-05	1.97e-05	1.12e-05	2.35e-05	1.75e-05	7.8e-06	1.42e-05	1.44e-05	1.03e-05	2.45e-05	8.93e-06	1.85e-05	1.89e-05	1.62e-05	0	0	1.05e-05	1.36e-05	4.95e-06	1.01e-05	1.85e-05	1.25e-05	1.8e-05	1.96e-05
K08307	0.000170991	0.000159459	0.000140634	0.000264273	0.000149458	0.000112758	0.000159728	0.000154628	0.000138527	9.39e-05	0.000255809	0.00024973	0.000230645	0.000186853	0.000182788	0.000229467	0.000214365	0.000236794	0.00025563	0.000155346	0.000314123	0.000259643	0.000293804	0.000253315	0.000306993	0.00027317	0.000296304	0.000293251	0.000237883	0.000326729
K01409	0.0012358	0.00110804	0.00133602	0.001158	0.00130341	0.00132804	0.00119212	0.00125018	0.00125798	0.0013258	0.00121597	0.00119792	0.00118161	0.00122173	0.00123832	0.00116875	0.00133383	0.00119137	0.00115507	0.00132856	0.000907466	0.000964387	0.00102307	0.000990641	0.00101011	0.00102186	0.00104324	0.0010295	0.00107272	0.000954049
K08299	3.89e-06	0	0	1.44e-05	0	0	7.79e-06	6.58e-06	0	2.93e-06	0	0	0	2.87e-06	0	0	0	0	0	0	6.98e-06	5.3e-06	0	0	0	0	0	0	0	0
K09962	0	0	4.14e-06	1.44e-05	0	0	0	0	3.74e-06	2.93e-06	7.01e-06	0	3.55e-06	2.87e-06	0	6.12e-06	0	7.4e-06	6.31e-06	2.32e-06	2.09e-05	1.06e-05	1.05e-05	4.52e-06	0	5.06e-06	6.17e-06	1.25e-05	1.35e-05	2.61e-05
K11753	0.000816092	0.000715521	0.00082312	0.000850479	0.000834185	0.000755896	0.000794745	0.000812618	0.000887325	0.00078903	0.00071136	0.000764797	0.000755807	0.000753161	0.000731152	0.000813844	0.000821732	0.000717782	0.000823697	0.000758184	0.000642207	0.000641158	0.00066106	0.000673998	0.000727871	0.000718336	0.000728413	0.000642657	0.000659788	0.000646924
K11747	3.89e-06	4.09e-06	4.14e-06	1.44e-05	3.48e-06	4.18e-06	0	3.29e-06	7.49e-06	0	3.5e-06	3.9e-06	3.55e-06	0	0	3.06e-06	0	3.7e-06	9.47e-06	4.64e-06	1.4e-05	6.36e-05	0	1.36e-05	4.95e-06	1.01e-05	0	1.25e-05	0	2.61e-05
K11937	0	0	0	4.8e-06	0	0	0	0	0	0	0	0	0	0	0	0	0	0	0	0	0	0	5.25e-06	0	0	1.01e-05	0	0	0	0
K03642	6.61e-05	6.13e-05	4.55e-05	0.000100904	3.82e-05	3.34e-05	5.45e-05	5.59e-05	5.99e-05	4.4e-05	5.96e-05	5.07e-05	5.68e-05	4.89e-05	3.86e-05	4.28e-05	6.55e-05	5.92e-05	5.68e-05	5.1e-05	0.00013263	0.000105977	0.00010493	7.24e-05	0.000108933	6.07e-05	9.26e-05	7.49e-05	5.83e-05	0.000117622
K15520	3.89e-06	1.23e-05	8.27e-06	9.61e-06	6.95e-06	8.35e-06	7.79e-06	6.58e-06	7.49e-06	1.17e-05	0	7.8e-06	3.55e-06	5.75e-06	0	0	5.95e-06	0	6.31e-06	2.32e-06	0	0	0	9.05e-06	0	0	0	0	0	0
K07303	3.89e-06	1.23e-05	2.9e-05	2.4e-05	2.09e-05	1.25e-05	0	9.87e-06	1.87e-05	5.87e-06	3.5e-06	1.17e-05	7.1e-06	2.87e-06	2.57e-06	6.12e-06	0	0	0	0	2.09e-05	2.65e-05	0	0	0	1.52e-05	6.17e-06	0	1.35e-05	6.53e-06
K01114	0	1.23e-05	1.65e-05	1.92e-05	6.95e-06	4.18e-06	0	9.87e-06	1.87e-05	2.93e-06	3.5e-06	7.8e-06	2.48e-05	1.15e-05	7.72e-06	2.14e-05	2.98e-06	1.11e-05	3.16e-06	4.64e-06	6.98e-06	1.06e-05	0	4.52e-06	4.95e-06	2.02e-05	1.23e-05	1.25e-05	0	1.31e-05
K14099	3.89e-06	4.09e-06	4.14e-06	4.8e-06	0	4.18e-06	3.9e-06	0	0	2.93e-06	3.5e-06	3.9e-06	7.1e-06	2.87e-06	2.57e-06	0	0	7.4e-06	0	2.32e-06	0	0	5.25e-06	4.52e-06	4.95e-06	5.06e-06	6.17e-06	6.24e-06	4.49e-06	0
K06990	2.33e-05	1.64e-05	4.55e-05	9.61e-05	4.17e-05	3.76e-05	3.12e-05	4.93e-05	3.74e-05	3.81e-05	3.15e-05	3.51e-05	1.77e-05	3.16e-05	1.8e-05	2.14e-05	2.98e-05	2.59e-05	2.84e-05	1.39e-05	2.09e-05	2.12e-05	4.2e-05	3.62e-05	4.95e-05	5.56e-05	4.32e-05	3.74e-05	3.59e-05	9.15e-05
K22099	0	0	0	0	0	0	0	3.29e-06	0	2.93e-06	0	0	0	2.87e-06	0	0	2.98e-06	3.7e-06	3.16e-06	4.64e-06	0	0	0	0	0	0	0	0	0	0
K02013	0.000967652	0.00118572	0.000818984	0.000951383	0.000851564	0.000672371	0.000798641	0.00100015	0.00095846	0.00102075	0.000774436	0.000764797	0.000823226	0.000845151	0.000769769	0.000856678	0.0008783	0.000751081	0.00079845	0.000721086	0.00081672	0.00103327	0.000960111	0.00105849	0.000767483	0.00105727	0.0010741	0.00124164	0.000875228	0.000829892
K13498	1.17e-05	1.23e-05	1.24e-05	3.36e-05	1.04e-05	8.35e-06	1.56e-05	2.3e-05	1.87e-05	8.8e-06	1.75e-05	1.17e-05	2.13e-05	2.3e-05	1.03e-05	1.84e-05	8.93e-06	1.85e-05	2.52e-05	2.55e-05	2.09e-05	4.24e-05	2.1e-05	2.71e-05	3.96e-05	2.02e-05	3.09e-05	3.12e-05	4.49e-05	3.27e-05
K03566	3.89e-06	1.23e-05	1.65e-05	1.44e-05	6.95e-06	1.67e-05	3.9e-06	9.87e-06	1.5e-05	5.87e-06	0	1.95e-05	3.55e-06	8.62e-06	7.72e-06	9.18e-06	2.98e-06	3.7e-06	3.16e-06	0	2.09e-05	2.65e-05	0	4.52e-06	9.9e-06	1.52e-05	6.17e-06	6.24e-06	4.49e-06	1.96e-05
K06402	0.000167105	0.000134927	0.000219223	0.000105709	0.000215498	0.000196282	0.000175311	0.000141468	0.000198431	0.000202391	0.000227775	0.000183395	0.000163226	0.000212725	0.000182788	0.000192753	0.000181615	0.000255294	0.000189356	0.000204037	9.07e-05	7.95e-05	0.000152149	9.95e-05	0.000108933	0.000126468	0.000141979	0.000112309	0.000166069	0.000117622
K09770	0.000104926	3.68e-05	2.9e-05	7.69e-05	5.21e-05	8.35e-05	9.35e-05	6.58e-05	7.11e-05	6.45e-05	4.56e-05	2.34e-05	3.9e-05	3.74e-05	2.06e-05	2.45e-05	3.28e-05	3.33e-05	2.52e-05	6.03e-05	9.77e-05	0.000100678	5.25e-05	6.33e-05	3.96e-05	4.05e-05	4.94e-05	4.37e-05	9.43e-05	3.92e-05
K07058	0.000582923	0.000588772	0.000471536	0.000528546	0.000576978	0.000505323	0.000549309	0.000529682	0.000565342	0.000513309	0.0004135	0.000413615	0.000482581	0.00050594	0.000409342	0.000471173	0.000434684	0.000492088	0.000385023	0.000461402	0.000516558	0.0004504	0.000508911	0.000407113	0.000415926	0.000455284	0.000500012	0.000405561	0.000525137	0.000418213
K08163	0	0	0	4.8e-06	0	0	0	0	0	0	0	0	0	0	0	0	0	0	0	0	0	0	0	0	0	0	0	0	0	0
K07880	0	0	0	0	0	0	0	0	0	0	0	0	0	0	0	0	0	0	0	0	0	0	5.25e-06	4.52e-06	0	0	0	0	0	0
K06878	1.94e-05	2.04e-05	3.72e-05	3.36e-05	1.74e-05	1.25e-05	7.79e-06	1.32e-05	2.25e-05	2.05e-05	2.8e-05	3.51e-05	4.61e-05	5.46e-05	3.86e-05	6.43e-05	4.17e-05	5.18e-05	3.79e-05	3.71e-05	0	1.06e-05	5.25e-06	1.36e-05	1.49e-05	2.02e-05	3.09e-05	3.12e-05	2.24e-05	1.31e-05
K04760	3.89e-06	4.09e-06	1.24e-05	1.92e-05	3.48e-06	4.18e-06	3.9e-06	3.29e-06	1.5e-05	2.93e-06	7.01e-06	7.8e-06	1.42e-05	1.15e-05	1.03e-05	9.18e-06	8.93e-06	1.11e-05	9.47e-06	4.64e-06	2.09e-05	3.18e-05	2.1e-05	2.26e-05	2.97e-05	2.02e-05	3.09e-05	3.12e-05	2.69e-05	2.61e-05
K00673	0	4.09e-06	4.14e-06	9.61e-06	3.48e-06	0	0	3.29e-06	3.74e-06	0	3.5e-06	3.9e-06	3.55e-06	2.87e-06	0	3.06e-06	0	0	0	0	6.98e-06	5.3e-06	0	4.52e-06	0	0	0	0	4.49e-06	6.53e-06
K18532	1.17e-05	1.23e-05	1.65e-05	9.61e-06	1.04e-05	1.67e-05	7.79e-06	9.87e-06	7.49e-06	1.47e-05	2.1e-05	3.9e-06	1.42e-05	1.15e-05	7.72e-06	9.18e-06	2.98e-06	1.48e-05	3.16e-06	4.64e-06	0	0	5.25e-06	0	4.95e-06	1.01e-05	6.17e-06	1.87e-05	8.98e-06	1.96e-05
K19229	0	4.09e-06	8.27e-06	9.61e-06	0	0	0	3.29e-06	3.74e-06	0	0	3.9e-06	0	0	0	0	0	0	0	2.32e-06	2.09e-05	1.59e-05	0	4.52e-06	9.9e-06	1.52e-05	0	6.24e-06	4.49e-06	1.31e-05
K01778	0.000614012	0.00059286	0.000545989	0.000615036	0.000580454	0.000492794	0.000553205	0.000608641	0.000617758	0.000574907	0.00059572	0.000581402	0.000663549	0.000658298	0.000576683	0.000621091	0.000687754	0.000632684	0.000653277	0.000591244	0.000705032	0.000710043	0.00066106	0.00065138	0.000678356	0.000677867	0.00066051	0.000636418	0.000700183	0.000594647
K13016	3.89e-06	8.18e-06	4.14e-06	4.8e-06	3.48e-06	4.18e-06	3.9e-06	6.58e-06	7.49e-06	2.93e-06	1.4e-05	1.95e-05	2.48e-05	1.72e-05	1.8e-05	1.84e-05	1.49e-05	2.22e-05	1.58e-05	9.27e-06	0	0	1.57e-05	9.05e-06	1.98e-05	1.01e-05	0	1.87e-05	1.35e-05	6.53e-06
K07721	3.89e-06	4.09e-06	4.14e-06	4.8e-06	0	4.18e-06	3.9e-06	3.29e-06	3.74e-06	2.93e-06	3.5e-06	3.9e-06	7.1e-06	2.87e-06	2.57e-06	3.06e-06	2.98e-06	7.4e-06	0	2.32e-06	0	0	0	0	4.95e-06	5.06e-06	6.17e-06	6.24e-06	4.49e-06	6.53e-06
K07288	0	4.09e-06	8.27e-06	0	6.95e-06	0	3.9e-06	6.58e-06	1.12e-05	0	3.5e-06	7.8e-06	3.55e-06	2.87e-06	2.57e-06	9.18e-06	0	3.7e-06	0	2.32e-06	1.4e-05	0	0	0	0	0	0	0	0	0
K00242	0	4.09e-06	0	4.8e-06	0	0	0	3.29e-06	3.74e-06	0	3.5e-06	0	0	0	0	0	0	0	0	0	6.98e-06	1.06e-05	5.25e-06	4.52e-06	0	0	0	0	0	6.53e-06
K02474	0.000178763	0.000192169	0.000173724	0.000230638	0.000187692	0.000217163	0.000183103	0.000174367	0.000153503	0.000190658	0.000175212	0.000163885	0.000237742	0.000158106	0.000169916	0.000201931	0.000181615	0.000210895	0.000217759	0.000166939	0.00013263	0.000111275	0.000188874	0.000135704	0.000168351	0.000171996	0.000148152	0.000118548	0.000210952	0.000150295
K19423	6.22e-05	8.59e-05	4.14e-05	2.88e-05	4.87e-05	7.1e-05	4.67e-05	5.26e-05	8.99e-05	7.04e-05	4.56e-05	3.9e-05	6.39e-05	7.19e-05	4.38e-05	6.12e-05	4.47e-05	4.44e-05	5.68e-05	3.94e-05	0	1.59e-05	2.1e-05	3.17e-05	1.49e-05	4.55e-05	2.47e-05	2.5e-05	5.83e-05	1.31e-05
K08305	3.11e-05	2.45e-05	1.24e-05	3.36e-05	2.43e-05	1.67e-05	1.17e-05	1.97e-05	2.25e-05	1.76e-05	1.75e-05	1.17e-05	1.77e-05	2.01e-05	7.72e-06	2.45e-05	2.38e-05	3.33e-05	2.21e-05	2.78e-05	4.89e-05	3.71e-05	4.2e-05	4.07e-05	2.97e-05	2.02e-05	2.47e-05	2.5e-05	3.14e-05	4.57e-05
K19191	0	0	0	0	0	0	0	0	0	0	0	0	0	0	0	0	0	0	0	0	6.98e-06	0	0	0	0	0	0	0	0	0
K06391	0.000104926	0.000110395	9.51e-05	9.13e-05	6.95e-05	0.000141991	8.96e-05	0.000118438	0.000123552	0.000120261	8.76e-05	0.000109257	7.81e-05	9.2e-05	7.72e-05	6.73e-05	7.44e-05	6.66e-05	7.57e-05	8.35e-05	0.000104708	0.000143068	8.92e-05	0.000108563	4.95e-05	0.000146702	0.000104941	9.98e-05	0.000125674	7.84e-05
K07803	0	0	0	4.8e-06	0	0	0	0	0	0	0	0	0	0	0	0	0	0	0	0	0	0	0	0	0	0	0	0	0	0
K05889	0	0	0	0	0	0	0	0	0	0	0	0	0	0	0	0	0	0	0	0	0	0	0	0	0	0	0	1.25e-05	0	6.53e-06
K00284	0.000446907	0.000576506	0.000450855	0.000369982	0.000448374	0.000492794	0.00036231	0.000473753	0.000381887	0.000439979	0.000448542	0.000444831	0.000518065	0.000488693	0.000484002	0.000501768	0.000488275	0.00039219	0.000451298	0.000609793	0.000900486	0.000821318	0.000598102	0.000692092	0.000584277	0.000657632	0.000586434	0.000592742	0.000852787	0.000803753
K01874	0.00159332	0.00140242	0.00167933	0.00141266	0.00183521	0.00190853	0.00197907	0.00169432	0.00166982	0.00170712	0.00188878	0.00162715	0.00173161	0.00184266	0.00182016	0.00155426	0.00169706	0.00179445	0.00165371	0.0018572	0.00145195	0.00141479	0.00147427	0.00161036	0.00147555	0.00148726	0.00154325	0.00141634	0.00154399	0.00165978
K22373	8.55e-05	0.000163548	0.000132361	0.000105709	6.6e-05	6.26e-05	6.23e-05	8.22e-05	8.99e-05	0.000102662	8.06e-05	0.000105355	9.23e-05	0.000114986	0.000100405	0.000128502	9.53e-05	7.77e-05	9.47e-05	6.96e-05	4.19e-05	8.48e-05	8.39e-05	8.14e-05	7.92e-05	0.000106233	0.000129633	9.98e-05	4.04e-05	3.92e-05
K00555	1.94e-05	1.64e-05	2.07e-05	9.61e-06	1.04e-05	1.67e-05	7.79e-06	1.32e-05	1.87e-05	1.47e-05	1.4e-05	3.9e-06	1.77e-05	5.75e-06	1.03e-05	6.12e-06	1.19e-05	1.11e-05	6.31e-06	6.96e-06	0	0	1.57e-05	9.05e-06	4.95e-06	2.53e-05	1.85e-05	2.5e-05	8.98e-06	1.96e-05
K00481	0	4.09e-06	4.14e-06	4.8e-06	3.48e-06	0	0	0	3.74e-06	0	0	3.9e-06	3.55e-06	2.87e-06	2.57e-06	3.06e-06	0	0	0	0	0	5.3e-06	0	0	9.9e-06	5.06e-06	0	1.25e-05	4.49e-06	0
K00748	0.000194308	0.000171725	0.000165451	0.000350763	0.000159885	0.000129463	0.000175311	0.000164497	0.000157247	0.000126127	0.00027333	0.000296554	0.000244839	0.000192602	0.00017249	0.000284539	0.000226274	0.000321892	0.000277722	0.000194763	0.000314123	0.000280838	0.00033053	0.000330214	0.000336702	0.000257994	0.000253093	0.00030573	0.000264813	0.000346333
K03893	1.94e-05	4.09e-05	6.2e-05	2.4e-05	7.3e-05	6.26e-05	4.67e-05	6.58e-05	5.99e-05	6.45e-05	7.36e-05	5.46e-05	7.1e-05	8.05e-05	9.78e-05	0.000100966	0.000101228	9.99e-05	0.000126237	0.000104337	2.09e-05	2.12e-05	1.05e-05	9.05e-06	3.47e-05	1.52e-05	1.23e-05	2.5e-05	1.8e-05	1.31e-05
K03305	0.000174877	0.000122661	0.000181996	0.000326738	0.000159885	0.000129463	0.000163624	0.000138178	0.000138527	9.39e-05	0.000269826	0.000296554	0.000202258	0.00012936	0.000131298	0.000232527	0.000217342	0.000207195	0.000239851	0.000134479	0.000251298	0.000264941	0.000304297	0.000357354	0.000336702	0.000318698	0.000296304	0.00031197	0.000255836	0.000372471
K02527	0.000182649	0.000159459	0.000153042	0.000283493	0.000163361	0.000146168	0.00016752	0.000167787	0.000127296	0.000123194	0.000252305	0.000234122	0.000230645	0.00017248	0.000157043	0.000217229	0.000190547	0.000192395	0.000239851	0.000148391	0.000328084	0.000280838	0.000262325	0.00022165	0.000302042	0.000207407	0.000253093	0.000255815	0.000228906	0.000320194
K03340	0.000322551	0.000278031	0.000310221	0.000278688	0.000378859	0.000354979	0.000444122	0.000424404	0.000351935	0.000375449	0.000217263	0.000222416	0.000269678	0.00025872	0.000239427	0.000235586	0.000270933	0.000181295	0.000258786	0.000264321	0.000369967	0.000344424	0.000262325	0.000303073	0.000282236	0.000257994	0.000265439	0.000237097	0.000282766	0.00031366
K18828	5.05e-05	2.86e-05	3.72e-05	6.25e-05	5.21e-05	3.34e-05	4.29e-05	3.95e-05	4.12e-05	3.23e-05	9.46e-05	8.97e-05	6.74e-05	4.6e-05	5.41e-05	5.51e-05	3.28e-05	8.14e-05	6.31e-05	4.41e-05	0.00013263	9.01e-05	9.44e-05	5.88e-05	0.000113885	0.000106233	0.000111114	0.000112309	7.63e-05	0.000111088
K03079	0.000112698	0.000122661	0.00017786	9.61e-05	0.000132079	0.000100229	0.00012077	8.55e-05	0.000153503	0.000114395	9.81e-05	5.85e-05	0.000113548	8.34e-05	6.44e-05	8.57e-05	5.95e-05	7.77e-05	8.84e-05	6.26e-05	2.09e-05	4.77e-05	5.25e-05	4.07e-05	2.48e-05	7.08e-05	6.17e-05	4.37e-05	8.98e-05	3.27e-05
K00018	0.000477997	0.000486554	0.000479809	0.000369982	0.000458802	0.000421798	0.000397373	0.000457303	0.000453022	0.000475178	0.000409995	0.000507264	0.000482581	0.000405327	0.000424789	0.000480351	0.000476366	0.00038479	0.000470233	0.000401118	0.000495616	0.000519285	0.000477432	0.000470441	0.000519908	0.000536223	0.00053705	0.000580264	0.000444347	0.000418213
K03668	3.89e-06	4.09e-06	0	1.44e-05	6.95e-06	0	3.9e-06	6.58e-06	7.49e-06	2.93e-06	0	0	0	2.87e-06	0	0	0	0	0	0	6.98e-06	5.3e-06	0	0	0	0	0	0	0	0
K09476	0	0	0	4.8e-06	0	0	0	0	0	0	0	0	0	0	0	0	0	0	0	0	0	0	0	0	4.95e-06	0	0	0	0	6.53e-06
K09728	3.89e-06	8.18e-06	0	4.8e-06	0	0	0	0	0	2.93e-06	7.01e-06	3.9e-06	3.55e-06	2.87e-06	2.57e-06	0	2.98e-06	3.7e-06	3.16e-06	0	0	0	0	0	0	0	0	1.25e-05	4.49e-06	0
K09951	0.000237055	0.00024941	0.000227496	0.000254663	0.000239828	0.00022134	0.000210374	0.000250036	0.000250847	0.000187725	0.000269826	0.000296554	0.000227097	0.0002156	0.000249725	0.000266182	0.000163751	0.000299693	0.000306125	0.000243453	0.000209415	0.000206654	0.000199367	0.000189986	0.000188157	0.00019729	0.000191363	0.000174703	0.000197487	0.000176434
K07284	0.00101428	0.00103444	0.00113334	0.0007736	0.00100102	0.000952178	0.000919411	0.000884997	0.00113068	0.000956222	0.000823495	0.000924781	0.00094742	0.000911268	0.00079294	0.000798546	0.000788982	0.00078438	0.00078267	0.0006979	0.000691071	0.000794824	0.000981097	0.000913742	0.000638744	0.00113315	0.00106175	0.000917191	0.000888693	0.000575043
K15915	7.77e-06	1.23e-05	1.24e-05	1.44e-05	1.74e-05	1.25e-05	1.17e-05	3.29e-06	1.87e-05	1.47e-05	1.05e-05	1.56e-05	7.1e-06	8.62e-06	1.54e-05	6.12e-06	1.19e-05	1.48e-05	1.26e-05	2.32e-05	0	0	1.57e-05	4.52e-06	0	1.52e-05	6.17e-06	0	8.98e-06	6.53e-06
K09857	7.77e-06	1.23e-05	8.27e-06	2.4e-05	6.95e-06	4.18e-06	7.79e-06	1.64e-05	7.49e-06	8.8e-06	3.5e-06	0	3.55e-06	8.62e-06	0	1.22e-05	1.79e-05	1.11e-05	1.26e-05	6.96e-06	6.98e-06	0	1.57e-05	9.05e-06	0	1.52e-05	0	6.24e-06	8.98e-06	1.96e-05
K09458	0.000614012	0.000723698	0.00053358	0.00078321	0.00069863	0.000622257	0.000693454	0.000769848	0.000557854	0.00064237	0.000707855	0.000639933	0.00072742	0.000569183	0.000628173	0.000654747	0.000666913	0.000562386	0.000669057	0.000658484	0.000991232	0.00106506	0.00076599	0.000954453	0.00095564	0.000930802	0.000932122	0.000879754	0.000933577	0.00115009
K00849	0.00103372	0.000973109	0.000930664	0.000869699	0.000990595	0.000922945	0.00101291	0.00102646	0.00101462	0.00101782	0.000900588	0.000991115	0.00094742	0.000856649	0.000901068	0.000859737	0.00103907	0.000924977	0.00095309	0.000860202	0.000858603	0.000953789	0.000949618	0.000832319	0.00103981	0.00090045	0.00111114	0.00105446	0.000776485	0.000927911
K01633	0.00010104	9.4e-05	9.1e-05	0.000158564	7.3e-05	6.68e-05	7.01e-05	6.91e-05	8.61e-05	8.51e-05	0.000164699	0.000144375	0.000134839	9.49e-05	9.01e-05	0.000143799	0.000116114	0.000144296	0.000148329	8.12e-05	0.000209415	0.000169562	0.000173135	0.000149275	0.000203012	0.000171996	0.00018519	0.000174703	0.000139139	0.000215641
K00053	0.000489655	0.000576506	0.000475672	0.000466082	0.000490084	0.000467737	0.000494768	0.000480333	0.000415582	0.000463445	0.000392474	0.00034728	0.000333549	0.000336335	0.00029864	0.000318195	0.000330479	0.000347791	0.000334528	0.000322286	0.000732954	0.000741836	0.000514158	0.000583528	0.000609035	0.000561516	0.000580261	0.000586503	0.000556555	0.000620785
K15578	0	0	0	0	6.95e-06	4.18e-06	0	0	3.74e-06	0	0	0	0	2.87e-06	2.57e-06	3.06e-06	0	0	0	0	0	0	0	0	0	0	0	0	0	0
K11924	3.89e-06	0	0	4.8e-06	3.48e-06	0	0	3.29e-06	0	0	3.5e-06	3.9e-06	7.1e-06	2.87e-06	5.15e-06	6.12e-06	2.98e-06	3.7e-06	3.16e-06	2.32e-06	6.98e-06	5.3e-06	0	4.52e-06	0	5.06e-06	0	0	0	0
K16321	0	0	0	4.8e-06	0	0	0	0	0	0	3.5e-06	3.9e-06	3.55e-06	5.75e-06	2.57e-06	3.06e-06	0	7.4e-06	3.16e-06	0	0	0	0	0	9.9e-06	0	0	0	0	0
K15012	0	0	0	0	0	0	0	0	0	0	0	0	0	0	0	0	0	0	0	2.32e-06	0	0	0	0	0	0	0	0	0	0
K18888	7.77e-06	8.18e-06	4.14e-06	9.61e-06	3.48e-06	1.25e-05	3.9e-06	3.29e-06	0	5.87e-06	7.01e-06	7.8e-06	1.06e-05	1.44e-05	7.72e-06	9.18e-06	5.95e-06	3.7e-06	3.16e-06	1.16e-05	6.98e-06	1.06e-05	1.05e-05	3.17e-05	3.47e-05	2.02e-05	0	1.87e-05	1.8e-05	1.31e-05
K13252	1.55e-05	8.18e-06	8.27e-06	4.8e-06	3.13e-05	1.25e-05	1.95e-05	2.96e-05	2.25e-05	1.47e-05	2.45e-05	4.29e-05	3.55e-05	2.87e-05	3.86e-05	3.98e-05	6.25e-05	4.07e-05	4.1e-05	4.41e-05	0	2.65e-05	0	0	1.98e-05	1.01e-05	1.23e-05	6.24e-06	1.8e-05	6.53e-06
K03045	1.17e-05	4.09e-06	2.07e-05	4.8e-06	6.95e-06	1.25e-05	1.17e-05	6.58e-06	7.49e-06	8.8e-06	3.5e-06	3.9e-06	1.42e-05	2.87e-06	1.29e-05	3.06e-06	2.98e-06	7.4e-06	0	2.32e-06	0	0	5.25e-06	9.05e-06	4.95e-06	5.06e-06	6.17e-06	6.24e-06	8.98e-06	1.96e-05
K19231	6.22e-05	6.13e-05	4.55e-05	6.73e-05	5.56e-05	8.77e-05	3.9e-05	4.28e-05	6.74e-05	3.81e-05	7.71e-05	3.12e-05	6.03e-05	3.16e-05	1.8e-05	0.000107085	1.19e-05	1.85e-05	9.47e-06	5.56e-05	0.000111688	0.000116574	0.000146902	0.000194509	7.43e-05	9.11e-05	0.000111114	8.74e-05	8.53e-05	6.53e-05
K16345	1.55e-05	3.68e-05	2.07e-05	6.25e-05	6.95e-06	4.18e-06	7.79e-06	1.64e-05	7.49e-06	8.8e-06	3.85e-05	4.68e-05	3.55e-05	2.01e-05	3.6e-05	3.98e-05	3.57e-05	2.96e-05	5.37e-05	1.85e-05	0.000104708	0.000105977	8.39e-05	5.43e-05	7.92e-05	5.56e-05	4.94e-05	4.99e-05	1.8e-05	7.19e-05
K14762	0	0	0	4.8e-06	3.48e-06	4.18e-06	0	0	0	2.93e-06	0	3.9e-06	0	0	2.57e-06	0	0	0	0	0	0	5.3e-06	0	0	0	0	0	0	0	0
K07035	0.000396387	0.000388426	0.000426037	0.000264273	0.000413617	0.000384212	0.000471393	0.000473753	0.00047923	0.00050451	0.000283843	0.000300456	0.000344194	0.000393829	0.000437662	0.00041916	0.00049423	0.000358891	0.000407115	0.000389525	0.000293181	0.000275539	0.000230846	0.000253315	0.000242624	0.000212466	0.000271612	0.000293251	0.000282766	0.000182968
K10109	0	8.18e-06	4.14e-06	9.61e-06	6.95e-06	0	0	9.87e-06	3.74e-06	0	1.75e-05	1.56e-05	1.77e-05	1.15e-05	1.03e-05	3.06e-06	5.95e-06	3.7e-06	6.31e-06	6.96e-06	1.4e-05	1.59e-05	1.05e-05	3.17e-05	1.49e-05	2.02e-05	6.17e-06	6.24e-06	1.8e-05	5.23e-05
K15357	0	4.09e-06	4.14e-06	4.8e-06	6.95e-06	0	0	3.29e-06	3.74e-06	0	3.5e-06	3.9e-06	0	0	0	0	0	0	0	0	0	5.3e-06	5.25e-06	4.52e-06	0	5.06e-06	0	0	4.49e-06	0
K02506	0	0	0	0	0	0	0	0	0	0	0	0	0	0	0	0	0	0	0	0	0	5.3e-06	5.25e-06	0	0	0	0	0	0	0
K22397	7.77e-06	1.64e-05	2.07e-05	1.92e-05	1.04e-05	1.67e-05	3.9e-06	3.29e-06	7.49e-06	5.87e-06	1.75e-05	1.56e-05	1.06e-05	2.01e-05	5.15e-06	9.18e-06	5.95e-06	2.59e-05	1.26e-05	0	6.98e-06	1.06e-05	1.57e-05	2.71e-05	3.47e-05	2.02e-05	2.47e-05	3.12e-05	3.59e-05	1.96e-05
K00125	3.89e-06	4.09e-06	8.27e-06	4.8e-06	0	4.18e-06	3.9e-06	3.29e-06	0	2.93e-06	3.5e-06	3.9e-06	1.06e-05	2.87e-06	2.57e-06	3.06e-06	2.98e-06	1.11e-05	3.16e-06	2.32e-06	0	0	1.05e-05	4.52e-06	4.95e-06	5.06e-06	6.17e-06	6.24e-06	4.49e-06	0
K20333	0	0	0	4.8e-06	3.48e-06	0	3.9e-06	0	0	0	0	0	0	0	0	0	2.98e-06	0	0	0	0	0	0	0	0	0	0	0	0	0
K01727	5.05e-05	3.68e-05	8.27e-05	3.36e-05	4.17e-05	3.34e-05	4.29e-05	5.59e-05	3.37e-05	6.45e-05	1.75e-05	0	1.42e-05	5.75e-06	1.8e-05	1.84e-05	1.79e-05	1.48e-05	9.47e-06	3.01e-05	6.98e-06	1.59e-05	0	4.52e-06	4.95e-06	0	0	1.87e-05	3.59e-05	0
K03673	1.94e-05	2.04e-05	1.65e-05	3.84e-05	1.04e-05	1.25e-05	7.79e-06	1.97e-05	1.12e-05	5.87e-06	2.45e-05	2.34e-05	1.42e-05	1.44e-05	1.29e-05	1.84e-05	1.49e-05	1.48e-05	1.26e-05	1.16e-05	6.98e-05	5.83e-05	3.67e-05	4.07e-05	2.97e-05	1.52e-05	2.47e-05	3.74e-05	1.8e-05	5.23e-05
K12984	1.55e-05	8.18e-06	1.65e-05	1.92e-05	1.74e-05	8.35e-06	7.79e-06	1.64e-05	7.49e-06	5.87e-06	7.01e-06	7.8e-06	7.1e-06	2.87e-06	5.15e-06	9.18e-06	5.95e-06	7.4e-06	9.47e-06	6.96e-06	1.4e-05	1.59e-05	5.25e-06	4.52e-06	4.95e-06	0	6.17e-06	6.24e-06	4.49e-06	1.96e-05
K12410	0.000664532	0.000678723	0.000591488	0.000629451	0.000625639	0.000597199	0.000494768	0.000602061	0.000580318	0.000533842	0.000609737	0.000573598	0.000613871	0.000620927	0.000602428	0.000614972	0.000619276	0.000625284	0.000580691	0.000537916	0.000558441	0.000635859	0.000724018	0.000610669	0.000678356	0.000642456	0.000654337	0.000661376	0.000623881	0.000601181
K18457	3.89e-06	0	0	0	0	0	0	0	3.74e-06	0	0	0	0	0	0	0	0	0	0	0	0	0	0	0	0	0	0	0	0	0
K08277	0	0	0	4.8e-06	0	0	0	0	0	0	0	0	0	0	0	0	0	0	0	0	0	0	0	0	0	0	0	0	0	0
K09914	0	0	4.14e-06	9.61e-06	0	0	0	0	3.74e-06	0	3.5e-06	0	0	0	0	3.06e-06	0	0	0	0	0	5.3e-06	0	0	4.95e-06	5.06e-06	0	0	4.49e-06	6.53e-06
K05563	0	0	0	0	0	0	0	3.29e-06	0	0	0	0	0	0	0	0	0	0	0	0	0	0	0	0	0	0	0	0	0	0
K17677	0	0	0	4.8e-06	0	0	0	0	0	0	0	0	0	0	0	0	0	0	0	0	0	0	0	0	0	0	0	6.24e-06	0	0
K06889	0.00118528	0.00134109	0.0014477	0.00158083	0.00124085	0.00114428	0.00108693	0.00132585	0.00116812	0.00113221	0.001244	0.00128767	0.00122419	0.00135972	0.00121773	0.00132785	0.00145292	0.00140596	0.00133496	0.00113612	0.00100519	0.00099618	0.00124342	0.00104492	0.00129729	0.00125962	0.001463	0.00127284	0.00130611	0.00119583
K13678	3.89e-06	8.18e-06	1.65e-05	4.8e-06	1.04e-05	4.18e-06	2.73e-05	1.64e-05	2.25e-05	5.87e-06	3.5e-05	7.8e-06	2.84e-05	2.87e-05	2.83e-05	1.84e-05	1.49e-05	2.96e-05	1.26e-05	3.48e-05	6.98e-06	5.3e-06	5.25e-06	1.81e-05	2.48e-05	1.52e-05	2.47e-05	1.87e-05	2.69e-05	1.96e-05
K19302	0.000614012	0.000523353	0.000512899	0.000547766	0.000552647	0.000484441	0.000440227	0.000490203	0.00057283	0.000533842	0.000770932	0.000737483	0.000741613	0.000715791	0.000707982	0.000676164	0.000696686	0.000739982	0.000665901	0.000651528	0.000767856	0.000736537	0.000703032	0.000737326	0.000831852	0.000723395	0.000728413	0.000686333	0.000700183	0.000764546
K00681	0.000104926	0.000220789	0.000115816	0.000225833	0.000111225	7.93e-05	8.57e-05	0.000111858	7.86e-05	0.000105595	0.000112136	7.02e-05	0.000106452	0.000103488	0.000113277	0.000128502	0.000119092	7.77e-05	8.84e-05	0.000104337	0.000125649	0.00018016	8.92e-05	0.000189986	0.000183206	0.0002327	0.000166671	0.000218379	0.000161581	0.000176434
K03652	7.38e-05	9.81e-05	9.51e-05	6.73e-05	9.73e-05	8.35e-05	7.01e-05	9.54e-05	9.73e-05	9.97e-05	5.26e-05	2.34e-05	5.68e-05	7.19e-05	8.24e-05	5.2e-05	7.74e-05	3.7e-05	4.42e-05	6.96e-05	3.49e-05	2.65e-05	4.2e-05	1.36e-05	4.46e-05	9.11e-05	3.09e-05	6.86e-05	8.53e-05	5.23e-05
K00590	0	0	0	0	0	4.18e-06	7.79e-06	0	0	2.93e-06	0	0	0	2.87e-06	2.57e-06	3.06e-06	0	0	3.16e-06	0	0	0	0	0	4.95e-06	0	0	0	0	6.53e-06
K07112	0.000136015	0.000163548	0.000148906	0.000120124	0.000142507	9.61e-05	0.000124666	0.000141468	0.000149759	0.000131994	9.11e-05	0.000117061	0.000127742	0.000158106	0.000128724	0.000168276	0.000163751	0.000125797	0.000138861	0.000127523	0.000104708	0.000105977	0.000110177	0.000122134	6.93e-05	0.000141644	0.000117287	0.000143506	0.000130162	8.49e-05
K03554	0	4.09e-06	4.14e-06	4.8e-06	3.48e-06	0	0	6.58e-06	3.74e-06	0	3.5e-06	3.9e-06	1.06e-05	2.87e-06	2.57e-06	6.12e-06	0	3.7e-06	3.16e-06	2.32e-06	1.4e-05	2.65e-05	2.1e-05	1.81e-05	1.49e-05	1.01e-05	6.17e-06	1.25e-05	1.35e-05	1.31e-05
K09717	7.77e-06	4.09e-06	4.14e-06	4.8e-06	0	4.18e-06	3.9e-06	0	0	2.93e-06	3.5e-06	3.9e-06	7.1e-06	2.87e-06	2.57e-06	0	2.98e-06	7.4e-06	0	2.32e-06	0	0	5.25e-06	0	4.95e-06	1.01e-05	6.17e-06	6.24e-06	4.49e-06	6.53e-06
K10125	0	4.09e-06	0	4.8e-06	3.48e-06	0	0	0	3.74e-06	2.93e-06	0	7.8e-06	0	0	0	0	0	0	0	0	6.98e-06	5.3e-06	0	0	0	0	6.17e-06	0	0	0
K10014	0	8.18e-06	4.14e-06	1.44e-05	0	8.35e-06	0	0	0	0	0	0	0	2.87e-06	0	0	0	0	0	0	0	0	0	4.52e-06	4.95e-06	0	0	0	8.98e-06	6.53e-06
K05845	3.89e-05	0.000143104	7.45e-05	5.29e-05	6.26e-05	7.52e-05	5.06e-05	6.91e-05	5.99e-05	3.81e-05	3.85e-05	5.46e-05	2.84e-05	3.45e-05	4.12e-05	3.37e-05	2.38e-05	2.96e-05	2.84e-05	3.94e-05	5.58e-05	0.000100678	7.35e-05	7.69e-05	8.91e-05	6.58e-05	6.17e-05	6.24e-05	6.73e-05	5.88e-05
K06945	0	0	0	0	0	0	0	0	0	0	0	0	0	0	0	0	0	0	0	0	6.98e-06	0	1.05e-05	4.52e-06	0	0	0	6.24e-06	0	0
K04483	1.94e-05	2.04e-05	4.14e-05	9.61e-06	2.78e-05	3.34e-05	2.73e-05	1.97e-05	3e-05	1.76e-05	1.05e-05	7.8e-06	1.77e-05	5.75e-06	1.03e-05	9.18e-06	1.49e-05	1.11e-05	6.31e-06	9.27e-06	0	0	2.1e-05	4.52e-06	4.95e-06	2.53e-05	1.23e-05	2.5e-05	1.35e-05	1.96e-05
K07045	0.000847181	0.000805472	0.000847938	0.00075438	0.00096974	0.000914592	0.000899932	0.000871837	0.00101836	0.00086236	0.000269826	0.000374595	0.000365484	0.000431199	0.000437662	0.000409982	0.000544844	0.000373691	0.00042605	0.000394163	0.000209415	0.000243746	0.000230846	0.000262362	0.00026243	0.00042999	0.000401244	0.000492912	0.00040844	0.000248314
K16951	1.17e-05	8.18e-06	8.27e-06	1.92e-05	6.95e-06	8.35e-06	1.56e-05	1.32e-05	3.74e-06	5.87e-06	1.05e-05	1.56e-05	1.42e-05	2.3e-05	1.03e-05	1.53e-05	5.95e-06	7.4e-06	6.31e-06	6.96e-06	6.98e-06	0	0	4.52e-06	4.46e-05	5.06e-06	6.17e-06	1.87e-05	2.69e-05	1.31e-05
K02422	0.000217624	0.000122661	7.86e-05	0.000148954	0.000135555	0.000204635	0.000175311	0.000161208	0.000146015	0.000164259	0.000112136	5.46e-05	0.000102903	8.91e-05	8.5e-05	6.43e-05	5.66e-05	7.4e-05	6.63e-05	0.000108974	0.000195454	0.000153666	0.000136409	0.000158322	6.93e-05	9.61e-05	0.000111114	0.000112309	0.000179534	0.000111088
K14761	7.77e-06	0	0	4.8e-06	3.48e-06	0	0	3.29e-06	0	0	0	0	0	0	0	0	0	0	0	0	0	0	1.05e-05	0	0	5.06e-06	0	6.24e-06	0	0
K06159	3.89e-06	1.23e-05	8.27e-06	9.61e-06	1.04e-05	4.18e-06	3.9e-06	9.87e-06	1.12e-05	0	0	1.17e-05	7.1e-06	2.87e-06	2.57e-06	3.06e-06	2.98e-06	3.7e-06	3.16e-06	4.64e-06	6.98e-06	5.3e-06	5.25e-06	9.05e-06	4.95e-06	5.06e-06	0	6.24e-06	0	0
K19145	0	0	0	0	0	0	0	0	0	0	3.5e-06	3.9e-06	3.55e-06	2.87e-06	2.57e-06	3.06e-06	2.98e-06	3.7e-06	0	0	0	0	0	0	0	0	0	0	0	0
K16149	0.00010104	4.09e-05	0.000103407	4.32e-05	9.38e-05	0.000129463	0.000136353	5.59e-05	5.99e-05	7.63e-05	0.000178716	0.000105355	9.94e-05	0.000112112	9.53e-05	7.65e-05	2.68e-05	0.000140596	7.26e-05	0.000141435	0.000104708	0.000116574	0.000146902	0.000144751	0.000128739	0.000106233	9.88e-05	0.000124788	0.000170557	0.000182968
K02188	0.000194308	0.000269854	0.000161315	0.000225833	0.000184216	0.000196282	0.000179207	0.000180947	0.000198431	0.000167192	0.00020675	0.000148277	0.000223549	0.000206976	0.000221405	0.000152978	0.000214365	0.000144296	0.00015464	0.000194763	0.000376948	0.000413309	0.000362009	0.000366401	0.000316896	0.000343992	0.000388898	0.000330688	0.000291743	0.000339798
K12209	0	0	0	4.8e-06	0	4.18e-06	0	0	0	0	0	3.9e-06	0	0	0	0	0	0	0	2.32e-06	0	0	0	0	4.95e-06	5.06e-06	0	0	0	0
K20881	0	0	4.14e-06	4.8e-06	0	0	0	0	3.74e-06	0	0	3.9e-06	0	2.87e-06	0	0	0	0	0	0	0	0	5.25e-06	0	0	1.01e-05	0	0	4.49e-06	0
K17249	7.77e-06	4.09e-06	4.14e-06	0	3.48e-06	0	3.9e-06	3.29e-06	7.49e-06	0	0	3.9e-06	0	0	2.57e-06	3.06e-06	0	0	0	0	0	0	0	0	4.95e-06	0	0	0	0	0
K02024	3.89e-06	0	8.27e-06	9.61e-06	3.48e-06	0	0	3.29e-06	3.74e-06	0	3.5e-05	1.17e-05	3.9e-05	1.15e-05	2.32e-05	2.14e-05	1.19e-05	2.22e-05	3.16e-05	4.64e-06	0.000104708	9.54e-05	4.72e-05	9.5e-05	9.41e-05	3.04e-05	1.23e-05	2.5e-05	5.39e-05	6.53e-05
K07151	3.89e-06	1.23e-05	3.72e-05	1.44e-05	2.43e-05	2.09e-05	1.17e-05	1.32e-05	1.5e-05	0	0	3.9e-06	3.55e-06	2.87e-06	7.72e-06	3.06e-06	5.95e-06	0	0	0	1.4e-05	5.3e-06	1.05e-05	0	4.95e-06	1.52e-05	2.47e-05	1.87e-05	4.49e-06	1.96e-05
K07772	0	0	0	4.8e-06	0	0	0	0	0	0	0	0	0	0	0	0	0	0	0	0	0	0	0	0	0	0	0	0	0	0
K10913	0	0	0	0	0	0	0	0	0	0	0	0	3.55e-06	0	0	0	0	3.7e-06	3.16e-06	0	0	0	0	0	0	0	0	0	0	0
K01448	0.00187701	0.00172952	0.00173724	0.00156161	0.00183868	0.00172895	0.00179207	0.0017996	0.00181209	0.00187138	0.00147879	0.00147497	0.00151516	0.00156956	0.00153954	0.00150225	0.00160178	0.00147256	0.00154009	0.00146536	0.00145893	0.00148367	0.00141656	0.00146108	0.00138642	0.00140632	0.00141362	0.00135395	0.00148564	0.00125464
K01835	0.00139124	0.00129612	0.00146838	0.00136461	0.00136945	0.00141574	0.00140249	0.00137849	0.00145641	0.001361	0.00146477	0.00143985	0.00143355	0.00136259	0.00141339	0.00145023	0.00144101	0.00134307	0.00156218	0.00153723	0.00145195	0.00145188	0.00136934	0.00140228	0.00147555	0.00131526	0.00138892	0.00136643	0.00144076	0.00152909
K02869	7.77e-06	1.23e-05	8.27e-06	9.61e-06	3.48e-06	0	7.79e-06	6.58e-06	3.74e-06	8.8e-06	7.01e-06	0	3.55e-06	2.87e-06	2.57e-06	3.06e-06	5.95e-06	3.7e-06	0	4.64e-06	0	0	1.05e-05	4.52e-06	4.95e-06	5.06e-06	6.17e-06	1.87e-05	4.49e-06	0
K03831	1.17e-05	2.04e-05	2.07e-05	1.44e-05	1.04e-05	1.67e-05	1.56e-05	1.64e-05	1.5e-05	2.93e-06	3.5e-06	7.8e-06	0	1.15e-05	7.72e-06	6.12e-06	2.98e-06	3.7e-06	9.47e-06	6.96e-06	2.79e-05	2.65e-05	5.25e-06	4.52e-06	4.95e-06	0	1.85e-05	1.25e-05	8.98e-06	6.53e-06
K21088	7.77e-06	4.09e-06	4.14e-06	1.92e-05	0	4.18e-06	3.9e-06	1.32e-05	7.49e-06	8.8e-06	1.05e-05	0	7.1e-06	2.87e-06	0	1.22e-05	5.95e-06	7.4e-06	0	4.64e-06	0	5.3e-06	0	0	0	5.06e-06	0	0	8.98e-06	6.53e-06
K02526	1.94e-05	1.64e-05	8.27e-06	2.88e-05	1.74e-05	1.25e-05	2.34e-05	2.63e-05	1.5e-05	2.05e-05	4.91e-05	3.51e-05	3.55e-05	1.72e-05	2.32e-05	1.84e-05	2.08e-05	3.33e-05	2.21e-05	2.32e-05	6.98e-05	5.83e-05	2.1e-05	4.52e-05	4.95e-05	2.02e-05	1.85e-05	3.12e-05	2.24e-05	3.92e-05
K02352	3.89e-06	0	4.14e-06	4.8e-06	1.39e-05	8.35e-06	7.79e-06	9.87e-06	1.5e-05	5.87e-06	1.75e-05	3.9e-06	0	1.72e-05	5.15e-06	1.53e-05	2.68e-05	1.48e-05	1.26e-05	1.85e-05	0	0	5.25e-06	0	4.95e-06	5.06e-06	6.17e-06	0	0	6.53e-06
K09910	0	4.09e-06	0	9.61e-06	0	4.18e-06	0	0	0	0	0	0	3.55e-06	0	0	0	0	0	0	0	0	0	0	0	0	5.06e-06	0	0	0	0
K09158	0	4.09e-06	0	0	3.48e-06	0	3.9e-06	9.87e-06	3.74e-06	5.87e-06	3.5e-06	3.9e-06	3.55e-06	0	2.57e-06	3.06e-06	2.98e-06	3.7e-06	3.16e-06	2.32e-06	0	0	5.25e-06	0	4.95e-06	5.06e-06	6.17e-06	6.24e-06	8.98e-06	0
K07215	0	0	0	0	0	0	0	0	0	0	0	0	0	0	0	0	0	0	0	0	0	5.3e-06	0	0	0	0	0	0	0	0
K22606	3.89e-06	0	4.14e-06	0	6.95e-06	0	0	0	3.74e-06	0	0	0	3.55e-06	0	0	0	2.98e-06	0	0	0	0	5.3e-06	0	4.52e-06	0	5.06e-06	0	0	0	0
K07493	3.89e-05	8.18e-06	2.9e-05	0	1.74e-05	2.92e-05	1.95e-05	2.63e-05	2.62e-05	1.76e-05	3.15e-05	2.73e-05	2.13e-05	2.01e-05	4.89e-05	4.59e-05	2.38e-05	2.22e-05	2.84e-05	2.55e-05	0	5.3e-06	5.25e-06	3.62e-05	1.49e-05	4.55e-05	3.7e-05	2.5e-05	1.8e-05	0
K18313	0	0	0	4.8e-06	0	0	0	0	0	0	0	0	0	0	0	0	0	0	0	0	0	0	0	0	0	0	0	0	0	0
K13541	3.89e-06	1.64e-05	4.14e-06	2.4e-05	1.04e-05	4.18e-06	3.9e-06	3.29e-06	0	2.93e-06	0	0	0	5.75e-06	0	3.06e-06	0	3.7e-06	3.16e-06	2.32e-06	0	0	0	0	1.98e-05	0	2.47e-05	0	8.98e-06	6.53e-06
K05964	2.72e-05	4.09e-05	2.9e-05	5.29e-05	1.74e-05	2.51e-05	2.34e-05	2.96e-05	2.62e-05	2.35e-05	2.8e-05	3.12e-05	2.84e-05	1.44e-05	3.86e-05	3.37e-05	3.57e-05	2.59e-05	3.79e-05	3.01e-05	2.79e-05	4.24e-05	4.2e-05	5.88e-05	6.44e-05	3.04e-05	4.32e-05	7.49e-05	3.14e-05	5.23e-05
K11781	3.89e-06	4.09e-06	8.27e-06	4.8e-06	0	4.18e-06	3.9e-06	0	0	5.87e-06	3.5e-06	3.9e-06	7.1e-06	2.87e-06	2.57e-06	3.06e-06	2.98e-06	7.4e-06	0	6.96e-06	0	0	5.25e-06	0	4.95e-06	5.06e-06	6.17e-06	6.24e-06	4.49e-06	0
K02587	2.33e-05	4.91e-05	2.48e-05	4.32e-05	2.43e-05	3.34e-05	2.34e-05	3.62e-05	2.25e-05	1.76e-05	6.66e-05	0.000101453	9.23e-05	6.9e-05	5.15e-05	7.04e-05	5.95e-05	3.33e-05	8.21e-05	4.64e-05	0.00013961	0.000148367	8.92e-05	0.000185462	0.000103982	0.000171996	9.26e-05	0.000118548	9.87e-05	4.57e-05
K01301	0	0	0	0	0	0	0	0	0	0	0	0	0	0	0	0	0	0	0	0	0	0	0	0	0	0	0	0	0	1.31e-05
K03571	0.000194308	0.00015537	6.2e-05	0.000120124	0.000104273	0.000108582	0.000155832	0.000157918	0.000149759	0.000167192	0.000122648	7.8e-05	9.94e-05	9.49e-05	8.5e-05	9.18e-05	5.36e-05	7.4e-05	0.00010099	8.58e-05	0.000167532	0.00027024	0.000136409	0.000203556	0.000158448	0.000141644	0.000129633	0.000118548	0.000143627	0.000143761
K12080	0	0	0	0	0	0	0	0	0	0	0	0	0	0	0	0	0	0	0	0	0	0	0	0	4.95e-06	0	0	0	0	0
K00383	1.55e-05	1.23e-05	2.48e-05	2.4e-05	3.48e-05	3.76e-05	2.73e-05	2.96e-05	3.37e-05	1.47e-05	3.5e-06	7.8e-06	0	0	1.29e-05	9.18e-06	2.98e-06	3.7e-06	0	0	0	2.65e-05	1.57e-05	2.71e-05	9.9e-06	4.05e-05	0	1.25e-05	4.49e-06	5.88e-05
K03929	0.000178763	0.000323007	0.000239904	0.000345958	0.000222449	0.000246397	0.000303873	0.000227007	0.000220895	0.000246389	0.000353928	0.000437027	0.000429355	0.000350709	0.000435087	0.000309016	0.000345366	0.000262693	0.000419738	0.000306056	0.000453733	0.000508687	0.000403981	0.000461394	0.000470393	0.000526105	0.000444455	0.000343167	0.000363556	0.000444352
K22232	0	2.86e-05	1.24e-05	4.8e-06	6.95e-06	0	7.79e-06	6.58e-06	3.74e-06	2.93e-06	0	0	0	2.87e-06	2.57e-06	3.06e-06	2.98e-06	0	0	4.64e-06	0	0	0	0	0	0	0	0	0	0
K21949	3.89e-06	0	0	0	0	0	0	0	0	0	0	0	0	0	0	0	0	0	0	0	0	0	0	0	0	1.52e-05	6.17e-06	6.24e-06	0	0
K07469	6.22e-05	9.81e-05	0.000107543	0.000129734	6.6e-05	5.85e-05	5.06e-05	6.91e-05	6.74e-05	9.68e-05	2.45e-05	7.8e-06	3.55e-06	2.59e-05	4.89e-05	2.45e-05	5.06e-05	1.85e-05	2.21e-05	8.58e-05	0	1.06e-05	4.72e-05	3.62e-05	3.47e-05	6.07e-05	4.32e-05	5.62e-05	4.49e-05	1.31e-05
K01578	0	0	0	0	0	0	0	0	0	0	0	0	0	0	0	0	0	0	0	0	0	0	0	0	0	0	0	0	0	6.53e-06
K08315	3.89e-06	4.09e-06	4.14e-06	9.61e-06	3.48e-06	4.18e-06	3.9e-06	3.29e-06	0	2.93e-06	7.01e-06	1.17e-05	7.1e-06	5.75e-06	2.57e-06	0	5.95e-06	7.4e-06	0	4.64e-06	0	5.3e-06	0	4.52e-06	4.95e-06	5.06e-06	1.23e-05	6.24e-06	4.49e-06	0
K03294	0.000361412	0.000347539	0.000483945	0.000408422	0.000385811	0.000321569	0.000373998	0.000407954	0.000333215	0.000299186	0.000325894	0.000292652	0.000351291	0.000373706	0.000393895	0.000388565	0.00038407	0.000329292	0.000391335	0.000380251	0.000293181	0.000291436	0.000220353	0.000289502	0.000326799	0.000237759	0.000339515	0.000343167	0.000233394	0.000294056
K16371	4.27e-05	6.13e-05	4.14e-05	5.29e-05	3.48e-05	5.43e-05	6.23e-05	8.22e-05	7.11e-05	3.81e-05	2.45e-05	3.12e-05	2.48e-05	2.01e-05	2.57e-05	3.37e-05	3.87e-05	1.85e-05	1.89e-05	1.16e-05	0	2.12e-05	3.67e-05	3.17e-05	4.46e-05	3.54e-05	4.32e-05	4.37e-05	1.35e-05	3.92e-05
K14091	0	0	0	0	0	4.18e-06	0	0	0	0	1.4e-05	1.17e-05	7.1e-06	2.87e-06	5.15e-06	6.12e-06	2.98e-06	3.7e-06	0	4.64e-06	1.4e-05	1.06e-05	1.05e-05	4.52e-06	2.48e-05	1.01e-05	6.17e-06	1.25e-05	8.98e-06	1.96e-05
K02423	0	0	4.14e-06	4.8e-06	3.48e-06	4.18e-06	0	0	3.74e-06	0	0	3.9e-06	0	0	2.57e-06	0	0	0	0	0	0	0	0	4.52e-06	0	0	0	0	0	0
K16509	3.89e-06	1.64e-05	1.65e-05	1.44e-05	1.04e-05	2.51e-05	0	1.97e-05	3.74e-06	1.47e-05	3.5e-05	2.34e-05	3.19e-05	1.72e-05	2.83e-05	3.06e-05	5.95e-06	4.44e-05	3.47e-05	3.01e-05	1.4e-05	2.65e-05	2.1e-05	2.26e-05	3.47e-05	3.04e-05	4.32e-05	4.37e-05	2.69e-05	2.61e-05
K06048	3.89e-06	4.09e-06	4.14e-06	9.61e-06	3.48e-06	4.18e-06	0	0	3.74e-06	0	3.5e-06	3.9e-06	0	0	0	0	0	0	0	0	6.98e-06	1.06e-05	0	9.05e-06	4.95e-06	5.06e-06	0	6.24e-06	0	0
K13522	3.89e-06	4.09e-06	8.27e-06	0	6.95e-06	8.35e-06	3.9e-06	6.58e-06	3.74e-06	5.87e-06	0	0	0	0	0	3.06e-06	2.98e-06	0	0	0	1.4e-05	1.06e-05	0	0	0	0	0	1.25e-05	0	6.53e-06
K07283	0	4.09e-06	4.14e-06	9.61e-06	3.48e-06	4.18e-06	0	0	3.74e-06	0	0	3.9e-06	0	0	0	0	0	0	0	0	6.98e-06	5.3e-06	0	0	4.95e-06	0	0	6.24e-06	0	0
K02556	0.000163218	0.000110395	9.51e-05	0.000139344	9.38e-05	0.000175401	0.00016752	0.000167787	0.000127296	0.000143727	8.06e-05	7.02e-05	9.94e-05	0.000112112	9.27e-05	7.34e-05	8.04e-05	6.66e-05	6.94e-05	0.000125205	0.000160552	0.000164264	0.00010493	0.000108563	7.43e-05	0.000106233	0.000111114	0.000118548	0.000179534	8.49e-05
K03230	3.89e-06	4.09e-06	4.14e-06	1.44e-05	3.48e-06	8.35e-06	3.9e-06	3.29e-06	3.74e-06	5.87e-06	3.5e-06	0	2.84e-05	2.87e-06	1.54e-05	1.53e-05	2.98e-06	7.4e-06	1.89e-05	1.16e-05	2.09e-05	1.06e-05	1.05e-05	4.52e-06	1.49e-05	1.01e-05	1.23e-05	3.12e-05	4.49e-06	3.27e-05
K01858	0.00010104	6.95e-05	0.000119952	0.000134539	9.04e-05	8.77e-05	8.18e-05	7.9e-05	7.49e-05	7.04e-05	8.76e-05	8.97e-05	6.39e-05	3.74e-05	4.63e-05	8.87e-05	8.34e-05	8.51e-05	6.94e-05	3.71e-05	0.000146591	0.000111275	0.00010493	0.000113087	0.000153497	8.6e-05	0.000111114	0.000137267	7.18e-05	0.00015683
K21960	0	0	0	0	6.95e-06	4.18e-06	0	0	7.49e-06	2.93e-06	0	0	0	2.87e-06	2.57e-06	3.06e-06	5.95e-06	0	0	4.64e-06	0	5.3e-06	5.25e-06	4.52e-06	0	0	6.17e-06	0	4.49e-06	6.53e-06
K13925	0	4.09e-06	1.24e-05	4.8e-06	0	4.18e-06	3.9e-06	6.58e-06	0	2.93e-06	7.01e-06	3.9e-06	3.55e-06	5.75e-06	5.15e-06	6.12e-06	2.98e-06	1.11e-05	3.16e-06	9.27e-06	6.98e-06	5.3e-06	0	0	4.95e-06	0	0	0	0	6.53e-06
K18476	3.89e-06	4.09e-06	4.14e-06	4.8e-06	3.48e-06	4.18e-06	0	3.29e-06	3.74e-06	0	0	0	0	0	0	0	0	0	0	0	0	0	5.25e-06	0	4.95e-06	0	0	0	4.49e-06	0
K02851	0.000291461	0.000253499	0.000409492	0.000293103	0.000413617	0.000380036	0.000393477	0.000398084	0.000393119	0.000351984	0.0004135	0.00034728	0.000344194	0.000388079	0.000383597	0.000373267	0.000324525	0.00041069	0.000274566	0.000461402	0.000167532	0.000206654	0.000288558	0.000266885	0.000252527	0.000171996	0.000240747	0.000249576	0.000332138	0.00022871
K20866	9.72e-05	8.18e-05	6.2e-05	0.000158564	7.65e-05	7.1e-05	5.84e-05	8.55e-05	4.49e-05	8.51e-05	0.000126152	0.000120963	7.81e-05	5.46e-05	7.47e-05	8.87e-05	8.04e-05	0.000103597	9.78e-05	6.03e-05	0.000167532	0.000132471	0.000152149	0.000135704	0.000188157	0.000151761	0.000166671	0.000180942	0.000139139	0.000169899
K01430	0	0	4.14e-06	4.8e-06	0	4.18e-06	3.9e-06	0	0	0	3.5e-06	3.9e-06	7.1e-06	0	2.57e-06	3.06e-06	2.98e-06	3.7e-06	3.16e-06	2.32e-06	1.4e-05	1.59e-05	0	9.05e-06	1.49e-05	1.01e-05	1.85e-05	6.24e-06	1.8e-05	6.53e-06
K03179	3.5e-05	3.68e-05	2.07e-05	7.21e-05	2.78e-05	2.51e-05	2.34e-05	2.63e-05	3.37e-05	1.17e-05	1.75e-05	3.9e-05	3.9e-05	3.74e-05	3.09e-05	3.06e-05	3.87e-05	4.44e-05	3.16e-05	3.25e-05	2.79e-05	3.71e-05	4.2e-05	2.71e-05	3.96e-05	6.58e-05	2.47e-05	5.62e-05	4.49e-05	2.61e-05
K05973	0	0	0	0	3.48e-06	0	0	0	0	0	0	0	3.55e-06	5.75e-06	0	6.12e-06	0	3.7e-06	6.31e-06	2.32e-06	0	0	0	0	0	0	0	0	4.49e-06	0
K09942	2.33e-05	1.23e-05	1.65e-05	1.44e-05	1.74e-05	2.51e-05	2.34e-05	1.64e-05	1.87e-05	2.35e-05	2.8e-05	3.12e-05	1.77e-05	2.01e-05	1.03e-05	1.84e-05	5.95e-06	2.22e-05	1.89e-05	2.55e-05	2.09e-05	1.06e-05	1.05e-05	2.71e-05	2.97e-05	3.54e-05	2.47e-05	6.24e-05	2.24e-05	3.92e-05
K21087	0	0	0	9.61e-06	0	0	0	0	0	0	0	0	0	2.87e-06	0	3.06e-06	2.98e-06	0	0	2.32e-06	0	5.3e-06	0	0	0	0	6.17e-06	0	0	6.53e-06
K02834	0.000579037	0.00049882	0.000608033	0.000542961	0.000552647	0.00056379	0.000549309	0.000585611	0.000580318	0.000545575	0.00057119	0.000573598	0.000557097	0.000580682	0.000538066	0.000581317	0.000529957	0.000599385	0.000574379	0.000526323	0.000502597	0.000513986	0.000524651	0.00054734	0.000505053	0.000510929	0.000530877	0.000555306	0.00048923	0.000529301
K16424	0	0	0	0	0	0	0	0	0	0	3.5e-06	3.9e-06	3.55e-06	0	2.57e-06	3.06e-06	2.98e-06	3.7e-06	3.16e-06	2.32e-06	0	0	5.25e-06	4.52e-06	4.95e-06	5.06e-06	0	0	0	0
K00940	0.000136015	9.4e-05	0.000119952	0.000172979	7.65e-05	0.000116934	9.35e-05	0.000108568	0.00011232	0.000117328	0.00011564	0.000105355	8.87e-05	0.000114986	9.53e-05	0.000116263	0.000101228	0.000122097	8.84e-05	9.51e-05	0.000160552	0.000132471	0.000167888	0.000140228	0.000138642	0.000136585	0.000117287	0.000180942	0.00010772	0.000202572
K02463	3.89e-06	0	0	0	0	0	0	0	0	0	0	0	0	0	0	0	0	0	0	0	0	0	0	0	0	0	0	0	0	0
K01958	0.000190421	0.000310741	0.000239904	0.000168174	0.000236352	0.000238045	0.000268811	0.000227007	0.000224639	0.000187725	0.000178716	0.000156081	0.000159678	0.000238597	0.000272895	0.000232527	0.000214365	0.000203495	0.0001862	0.00023186	7.68e-05	0.000148367	9.97e-05	0.00022165	0.0001634	0.000166937	0.00018519	0.000155985	0.000170557	0.000137226
K04092	0	0	4.14e-06	0	3.48e-06	4.18e-06	3.9e-06	6.58e-06	7.49e-06	0	1.05e-05	1.17e-05	7.1e-06	2.87e-06	0	6.12e-06	5.95e-06	1.11e-05	6.31e-06	0	6.98e-06	1.06e-05	5.25e-06	4.52e-06	4.95e-06	0	0	0	0	6.53e-06
K00697	0	0	4.14e-06	9.61e-06	0	4.18e-06	0	6.58e-06	7.49e-06	2.93e-06	0	3.9e-06	0	0	2.57e-06	3.06e-06	0	0	0	0	0	0	0	4.52e-06	0	1.01e-05	0	0	0	1.96e-05
K16786	0.00141844	0.00164365	0.00169174	0.00137903	0.00161276	0.00156608	0.00153105	0.00151667	0.00168105	0.00160446	0.00151733	0.00159983	0.00162871	0.00171905	0.00178669	0.00175313	0.00214663	0.00156876	0.00191565	0.00171809	0.00110292	0.00145718	0.00159494	0.00150179	0.00143098	0.00153785	0.00171609	0.00179695	0.0014273	0.00122197
K11906	3.89e-06	8.18e-06	8.27e-06	1.92e-05	1.04e-05	4.18e-06	3.9e-06	6.58e-06	1.5e-05	2.93e-06	0	3.9e-06	0	0	0	0	2.98e-06	0	0	0	1.4e-05	1.59e-05	0	4.52e-06	4.95e-06	0	0	6.24e-06	4.49e-06	0
K03975	7.77e-06	3.27e-05	2.48e-05	5.29e-05	2.78e-05	2.92e-05	2.34e-05	3.29e-05	3.74e-05	8.8e-06	3.15e-05	2.73e-05	2.48e-05	2.87e-05	1.54e-05	2.75e-05	2.38e-05	2.96e-05	2.21e-05	1.16e-05	4.19e-05	4.77e-05	3.67e-05	8.59e-05	3.47e-05	3.54e-05	1.85e-05	4.99e-05	2.24e-05	4.57e-05
K02171	0.000108812	0.000167636	0.000136497	5.77e-05	0.000100797	7.52e-05	9.74e-05	0.000108568	0.00011232	0.000117328	3.85e-05	4.29e-05	5.68e-05	7.47e-05	5.15e-05	4.59e-05	6.55e-05	4.81e-05	5.05e-05	4.64e-05	4.19e-05	5.83e-05	9.97e-05	4.52e-05	6.93e-05	0.000101174	8.64e-05	6.24e-05	9.43e-05	3.92e-05
K03814	4.27e-05	4.09e-05	3.72e-05	9.13e-05	2.78e-05	2.09e-05	3.12e-05	3.29e-05	4.87e-05	2.93e-05	0.00011564	0.000144375	0.00011	7.19e-05	7.72e-05	9.18e-05	0.000101228	0.000122097	0.000110457	5.8e-05	0.000188474	0.000169562	0.000157395	0.000167369	0.00019806	0.000161879	0.00018519	0.000174703	0.000103232	0.000222176
K02950	0.000544061	0.0004702	0.000566671	0.000523741	0.000552647	0.000547085	0.00048308	0.000569161	0.00051667	0.000533842	0.000557173	0.000530676	0.000493226	0.00050594	0.000499449	0.000590496	0.000464457	0.000510587	0.000448142	0.000496181	0.000488636	0.00040801	0.000487925	0.000447824	0.000505053	0.000500812	0.000512358	0.000580264	0.00054309	0.000516232
K15770	0.000493541	0.000380248	0.000310221	0.000389202	0.000302392	0.000346626	0.000327248	0.000398084	0.000378143	0.000410648	0.000311877	0.000206807	0.000344194	0.000198352	0.000198235	0.000260063	0.00020841	0.000310792	0.000287189	0.000250409	0.000572402	0.000513986	0.000461693	0.000565434	0.000381266	0.000505871	0.000462974	0.000461715	0.00048923	0.00038554
K03687	0.000711166	0.000633747	0.000727986	0.000701525	0.000688203	0.000668195	0.000705142	0.0006876	0.000718845	0.0007245	0.00071136	0.000745287	0.000720323	0.000738788	0.000697684	0.000752653	0.000759209	0.00082138	0.000744799	0.000737316	0.000558441	0.000577572	0.000708278	0.000687568	0.000698162	0.000662691	0.000629645	0.000748727	0.000677741	0.000679596
K13549	3.89e-06	0	0	0	0	0	0	0	0	0	0	0	0	0	0	0	0	0	0	0	0	0	0	0	0	0	0	0	0	0
K03013	0	0	0	0	0	0	0	0	0	0	0	0	0	0	0	0	0	0	0	0	0	0	0	0	0	0	0	0	0	6.53e-06
K13278	0	0	4.14e-06	0	0	0	0	0	0	0	0	0	0	0	0	0	0	0	0	0	0	0	0	0	0	0	0	0	0	0
K01190	0.00257652	0.00297248	0.00264308	0.00265234	0.00266939	0.00227604	0.00268811	0.00246417	0.00255714	0.00263694	0.0028945	0.00296554	0.00301613	0.00237734	0.00290916	0.00295554	0.00312615	0.00283043	0.00277091	0.0026293	0.00337159	0.00322169	0.00317414	0.0028136	0.00321848	0.00295934	0.00309884	0.00272038	0.00276482	0.00328689
K01856	0	1.23e-05	4.14e-06	9.61e-06	3.48e-06	4.18e-06	0	3.29e-06	3.74e-06	0	0	1.17e-05	1.42e-05	8.62e-06	7.72e-06	9.18e-06	8.93e-06	7.4e-06	1.26e-05	9.27e-06	0	0	5.25e-06	0	0	1.52e-05	0	6.24e-06	1.35e-05	0
K20861	0	0	4.14e-06	1.44e-05	0	1.25e-05	3.9e-06	9.87e-06	7.49e-06	2.93e-06	7.01e-06	0	7.1e-06	2.87e-06	0	3.06e-06	2.98e-06	0	0	6.96e-06	0	5.3e-06	5.25e-06	0	0	1.01e-05	0	6.24e-06	0	0
K22252	7.77e-06	4.09e-06	4.14e-06	4.8e-06	3.48e-06	4.18e-06	0	3.29e-06	3.74e-06	0	3.5e-06	7.8e-06	0	0	0	6.12e-06	0	0	0	2.32e-06	6.98e-06	5.3e-06	0	0	0	1.01e-05	0	0	4.49e-06	6.53e-06
K01666	0.000334209	0.000302563	0.000157179	0.000172979	0.000243304	0.000279807	0.000303873	0.000279646	0.000250847	0.000278654	0.000133161	0.000124865	0.000188065	0.00020985	0.000187937	0.000152978	0.000151842	0.000203495	0.000211447	0.000194763	0.000244318	0.000259643	0.000278065	0.000266885	0.000168351	0.000318698	0.000234574	0.000243336	0.000444347	0.000235245
K03547	0.000819978	0.000928133	0.000752803	0.00069672	0.000778573	0.000835244	0.000732412	0.000858677	0.000891069	0.000794896	0.000749906	0.000729679	0.000762904	0.000707167	0.000754323	0.000746534	0.0008128	0.000684483	0.000687992	0.000711811	0.000712012	0.000747135	0.000687292	0.000750897	0.000807095	0.000809393	0.000870392	0.000779924	0.000695694	0.000659993
K18132	0	0	0	0	0	0	0	0	0	0	0	0	0	0	0	0	0	0	0	0	0	5.3e-06	0	0	0	0	0	0	0	0
K03747	0	4.09e-06	4.14e-06	9.61e-06	0	0	0	3.29e-06	3.74e-06	0	0	0	0	0	0	0	0	0	0	0	6.98e-06	0	0	4.52e-06	0	5.06e-06	0	0	0	6.53e-06
K10036	7.77e-06	4.09e-06	8.27e-06	2.4e-05	6.95e-06	4.18e-06	3.9e-06	3.29e-06	1.12e-05	8.8e-06	1.05e-05	7.8e-06	7.1e-06	1.15e-05	7.72e-06	3.06e-06	5.95e-06	3.7e-06	3.16e-06	4.64e-06	2.09e-05	3.18e-05	2.62e-05	2.26e-05	1.98e-05	1.52e-05	0	1.87e-05	1.8e-05	2.61e-05
K22078	7.77e-06	8.18e-06	1.24e-05	4.8e-06	3.48e-06	4.18e-06	0	6.58e-06	3.74e-06	5.87e-06	0	3.9e-06	7.1e-06	0	0	0	0	0	0	0	0	0	5.25e-06	0	1.98e-05	0	0	6.24e-06	0	0
K22482	3.89e-06	4.09e-06	0	4.8e-06	0	4.18e-06	0	0	0	2.93e-06	3.5e-06	3.9e-06	7.1e-06	2.87e-06	2.57e-06	0	2.98e-06	7.4e-06	0	0	0	0	0	0	4.95e-06	5.06e-06	6.17e-06	6.24e-06	4.49e-06	6.53e-06
K00973	0.000579037	0.000547885	0.000529444	0.000672695	0.000549172	0.000572142	0.000670079	0.00063825	0.000494206	0.000610105	0.000697343	0.000784308	0.000734517	0.00068417	0.00059213	0.000666985	0.000625231	0.000680783	0.000650121	0.00058197	0.000942369	0.000921996	0.000839441	0.00084589	0.000930882	0.000799276	0.000895084	0.000811121	0.000857275	0.000908307
K09893	0	4.09e-06	0	9.61e-06	0	0	0	0	3.74e-06	2.93e-06	0	0	0	0	0	0	0	0	0	0	6.98e-06	1.06e-05	0	4.52e-06	0	5.06e-06	0	0	0	0
K05785	3.89e-06	0	0	9.61e-06	0	0	0	3.29e-06	0	0	0	3.9e-06	0	0	0	0	0	0	0	2.32e-06	0	0	5.25e-06	9.05e-06	4.95e-06	5.06e-06	0	6.24e-06	4.49e-06	0
K01956	0.000567378	0.000764585	0.000657669	0.000600621	0.000674299	0.000622257	0.00057658	0.00066786	0.000643966	0.000589572	0.000567686	0.00051897	0.00052871	0.000543311	0.000514896	0.0005599	0.000535912	0.000503187	0.000533352	0.000519367	0.000712012	0.000741836	0.000708278	0.000660427	0.000703113	0.000738571	0.000685202	0.000673854	0.000727113	0.000738408
K04651	0.00020208	0.000159459	0.000169588	0.000197004	0.000152934	0.000137815	8.96e-05	0.000134888	0.00013104	9.97e-05	0.000133161	0.000187297	0.000216452	0.000195477	0.000177639	0.000250884	0.000264979	0.000184995	0.000198823	0.000176214	9.77e-05	0.000116574	0.000136409	0.00010404	0.000168351	0.000126468	0.000203709	0.000218379	0.000125674	0.00015683
K07276	2.72e-05	2.04e-05	1.65e-05	3.36e-05	2.09e-05	2.09e-05	2.34e-05	2.63e-05	1.87e-05	2.93e-05	2.1e-05	3.9e-06	2.13e-05	2.87e-05	1.8e-05	3.37e-05	2.98e-05	3.7e-05	2.52e-05	4.17e-05	0	5.3e-06	1.57e-05	4.52e-06	9.9e-06	1.01e-05	0	1.87e-05	1.8e-05	1.96e-05
K00821	0.000683963	0.000776851	0.000657669	0.000629451	0.000684727	0.000647314	0.000670079	0.000746819	0.000673918	0.000654103	0.000585207	0.000565794	0.000620968	0.000589306	0.00056896	0.000529305	0.000613322	0.000536487	0.000574379	0.000565739	0.000809739	0.000831916	0.000640074	0.000714709	0.000727871	0.000622221	0.000580261	0.000673854	0.000740578	0.000758011
K15518	3.89e-06	0	0	0	0	0	0	0	0	0	0	0	0	0	0	0	0	0	0	0	0	0	0	0	0	0	0	0	0	0
K02062	3.89e-06	0	4.14e-06	4.8e-06	0	0	0	6.58e-06	0	2.93e-06	7.01e-06	1.17e-05	3.55e-06	5.75e-06	0	6.12e-06	5.95e-06	3.7e-06	0	6.96e-06	0	0	5.25e-06	4.52e-06	9.9e-06	1.52e-05	6.17e-06	3.12e-05	8.98e-06	6.53e-06
K13694	5.05e-05	4.5e-05	3.72e-05	7.69e-05	2.78e-05	3.76e-05	3.51e-05	4.28e-05	1.87e-05	3.52e-05	1.4e-05	3.12e-05	3.55e-06	1.44e-05	1.03e-05	1.53e-05	1.19e-05	1.48e-05	1.58e-05	9.27e-06	2.79e-05	1.59e-05	2.62e-05	1.81e-05	3.47e-05	2.53e-05	3.09e-05	3.12e-05	2.24e-05	3.27e-05
K07014	1.55e-05	2.04e-05	1.65e-05	4.32e-05	1.39e-05	2.51e-05	2.34e-05	1.97e-05	1.87e-05	1.47e-05	1.4e-05	1.17e-05	1.42e-05	8.62e-06	1.03e-05	3.37e-05	1.49e-05	1.48e-05	9.47e-06	4.64e-06	5.58e-05	6.36e-05	3.67e-05	4.98e-05	4.46e-05	3.04e-05	4.94e-05	6.86e-05	4.49e-05	5.23e-05
K01696	0.000326437	0.000380248	0.00032263	0.000442057	0.00036148	0.000359155	0.000381789	0.000371764	0.000374399	0.000343184	0.000343415	0.000362889	0.000354839	0.000347834	0.000319235	0.000327373	0.00031857	0.000325592	0.000337684	0.000317649	0.000628246	0.000646457	0.000461693	0.000592575	0.000534762	0.000500812	0.00047532	0.000455476	0.000538602	0.000594647
K16137	3.89e-06	0	1.24e-05	9.61e-06	1.39e-05	4.18e-06	3.9e-06	6.58e-06	3.74e-06	2.93e-06	3.5e-06	1.17e-05	1.06e-05	1.15e-05	7.72e-06	9.18e-06	8.93e-06	3.7e-06	6.31e-06	0	2.09e-05	5.3e-06	0	0	4.95e-06	1.01e-05	6.17e-06	0	4.49e-06	0
K17624	2.33e-05	4.91e-05	4.14e-06	9.61e-06	3.13e-05	2.09e-05	5.06e-05	4.93e-05	4.87e-05	3.52e-05	7.01e-06	3.9e-06	3.55e-06	1.44e-05	1.8e-05	3.67e-05	8.93e-06	7.4e-06	0	6.96e-06	2.79e-05	4.24e-05	1.05e-05	9.05e-06	4.95e-06	5.06e-06	6.17e-06	6.24e-06	2.69e-05	1.31e-05
K01595	1.17e-05	1.64e-05	6.2e-05	1.92e-05	4.52e-05	2.51e-05	1.95e-05	3.95e-05	3.74e-05	8.8e-06	2.1e-05	3.9e-05	1.77e-05	3.16e-05	1.29e-05	2.45e-05	3.57e-05	3.7e-05	1.89e-05	9.27e-06	2.79e-05	9.54e-05	4.72e-05	4.52e-05	4.95e-05	5.56e-05	2.47e-05	5.62e-05	2.24e-05	7.19e-05
K00461	0	0	0	0	0	0	0	0	0	2.93e-06	0	0	7.1e-06	0	0	0	0	0	0	0	0	0	0	0	0	0	0	6.24e-06	0	6.53e-06
K14064	0	4.09e-06	0	4.8e-06	3.48e-06	0	0	3.29e-06	0	0	0	3.9e-06	0	0	0	0	0	0	0	0	0	0	0	4.52e-06	4.95e-06	0	0	0	0	0
K03534	8.16e-05	0.000114483	0.000148906	0.000115319	0.000104273	0.000100229	7.4e-05	0.000105278	0.000119808	9.68e-05	9.46e-05	0.000117061	7.1e-05	0.000103488	7.72e-05	0.000104025	0.000128023	8.51e-05	0.000113613	6.26e-05	0.000209415	0.000158965	0.000162642	0.000153798	0.000168351	0.000136585	0.000203709	0.000162224	0.000148116	0.000196037
K01838	0.00010104	0.000175814	0.000194405	0.000182589	0.000145982	0.00015452	0.000151937	0.000161208	0.000149759	0.000190658	0.000112136	0.000117061	0.000166774	0.000158106	0.000144171	0.000152978	0.000187569	0.000155396	0.000151485	0.000118249	3.49e-05	6.36e-05	0.000110177	8.59e-05	7.92e-05	0.000131526	0.000141979	0.000124788	0.000103232	4.57e-05
K04940	5.44e-05	0.000118572	8.69e-05	7.69e-05	6.6e-05	3.76e-05	2.34e-05	6.25e-05	7.49e-05	6.16e-05	5.61e-05	5.85e-05	6.74e-05	6.9e-05	7.72e-05	8.57e-05	9.53e-05	5.55e-05	7.26e-05	6.03e-05	2.79e-05	2.65e-05	4.72e-05	5.88e-05	5.94e-05	5.06e-05	6.17e-05	6.86e-05	6.28e-05	5.23e-05
K00805	0.000512972	0.000449756	0.000450855	0.000369982	0.000476181	0.000434327	0.000370102	0.000460593	0.000456766	0.000445846	0.000315381	0.000300456	0.000294516	0.000388079	0.000360427	0.00035185	0.00042873	0.000307092	0.000284034	0.000333879	0.000244318	0.000264941	0.000299051	0.000280455	0.000267381	0.00031364	0.000407417	0.000324448	0.000291743	0.000202572
K06883	7.77e-06	1.23e-05	2.07e-05	9.61e-06	2.09e-05	4.18e-06	1.95e-05	1.97e-05	2.25e-05	1.17e-05	1.05e-05	7.8e-06	7.1e-06	5.75e-06	7.72e-06	3.06e-06	8.93e-06	7.4e-06	9.47e-06	4.64e-06	0	0	2.1e-05	9.05e-06	9.9e-06	2.53e-05	1.23e-05	2.5e-05	8.98e-06	1.96e-05
K19268	4.66e-05	3.68e-05	6.62e-05	2.88e-05	5.56e-05	4.18e-05	5.06e-05	6.58e-05	3.74e-05	5.57e-05	2.45e-05	2.73e-05	2.13e-05	3.16e-05	2.57e-05	3.37e-05	3.87e-05	2.59e-05	2.21e-05	3.25e-05	6.98e-06	5.3e-06	1.57e-05	9.05e-06	1.98e-05	3.04e-05	3.09e-05	2.5e-05	4.49e-06	0
K02276	7.77e-06	4.09e-06	8.27e-06	4.8e-06	3.48e-06	4.18e-06	0	9.87e-06	7.49e-06	0	0	1.17e-05	3.55e-06	2.87e-06	2.57e-06	0	0	0	0	4.64e-06	1.4e-05	1.06e-05	0	0	9.9e-06	5.06e-06	0	0	0	6.53e-06
K14106	3.89e-06	4.09e-06	4.14e-06	4.8e-06	0	8.35e-06	3.9e-06	0	0	2.93e-06	3.5e-06	3.9e-06	7.1e-06	2.87e-06	2.57e-06	3.06e-06	2.98e-06	7.4e-06	0	2.32e-06	0	0	5.25e-06	4.52e-06	4.95e-06	5.06e-06	6.17e-06	6.24e-06	4.49e-06	6.53e-06
K19697	0	0	0	0	0	0	0	0	0	0	0	0	3.55e-06	0	0	0	0	0	0	0	0	0	0	0	0	0	0	0	0	0
K08357	0	0	0	0	3.48e-06	0	0	0	0	0	0	0	0	5.75e-06	0	0	0	0	0	6.96e-06	0	5.3e-06	5.25e-06	0	0	5.06e-06	1.23e-05	0	0	0
K10191	0	0	0	4.8e-06	0	0	0	0	0	0	0	3.9e-06	0	0	0	0	0	0	3.16e-06	0	0	0	0	0	0	0	0	0	0	0
K16126	0	4.09e-06	0	0	0	0	0	0	0	0	0	0	0	0	0	0	0	0	0	0	0	0	0	0	0	0	0	0	0	0
K01473	1.94e-05	5.72e-05	1.24e-05	3.84e-05	2.09e-05	2.92e-05	3.9e-06	2.3e-05	1.87e-05	3.23e-05	1.4e-05	1.56e-05	7.1e-06	2.59e-05	2.83e-05	1.84e-05	2.38e-05	3.7e-06	3.16e-06	2.09e-05	2.09e-05	3.18e-05	6.3e-05	4.07e-05	4.46e-05	0.000106233	6.17e-05	8.11e-05	3.14e-05	3.27e-05
K20444	0.000722824	0.000654191	0.000339175	0.000437252	0.000462277	0.000613904	0.000584372	0.00068102	0.000584062	0.000657036	0.00050461	0.000421419	0.000652904	0.000574932	0.00051747	0.000367148	0.000309638	0.000381091	0.000438674	0.000542553	0.00124951	0.00122403	0.000629581	0.000999688	0.000812046	0.000698101	0.000623472	0.000605221	0.000767508	0.000725338
K16152	3.89e-06	8.18e-06	1.24e-05	4.8e-06	6.95e-06	8.35e-06	0	1.32e-05	7.49e-06	0	3.5e-06	3.9e-06	3.55e-06	2.87e-06	5.15e-06	6.12e-06	0	0	3.16e-06	0	0	1.06e-05	5.25e-06	4.52e-06	1.98e-05	1.01e-05	0	6.24e-06	1.35e-05	1.31e-05
K07031	5.83e-05	7.77e-05	4.14e-05	5.77e-05	6.95e-05	4.18e-05	5.06e-05	9.21e-05	6.74e-05	8.8e-05	0.000122648	0.000117061	9.23e-05	7.76e-05	0.000121001	0.000113204	5.66e-05	0.000110997	0.000110457	8.12e-05	0.000174513	0.000127172	0.000152149	0.000199033	0.000148545	0.00015682	0.000160498	0.000162224	0.000125674	0.000163365
K03475	5.83e-05	0.000106306	8.69e-05	5.29e-05	5.91e-05	6.68e-05	5.06e-05	6.58e-05	9.36e-05	4.99e-05	6.66e-05	0.000101453	9.23e-05	6.61e-05	4.63e-05	5.81e-05	2.38e-05	9.25e-05	6e-05	3.01e-05	0.000104708	0.000127172	6.82e-05	0.000108563	7.43e-05	9.11e-05	0.000104941	5.62e-05	8.08e-05	0.000104553
K01906	1.94e-05	1.23e-05	1.65e-05	2.88e-05	2.43e-05	1.67e-05	3.12e-05	1.97e-05	1.87e-05	8.8e-06	3.15e-05	7.8e-06	2.13e-05	2.59e-05	1.29e-05	3.06e-05	2.68e-05	2.22e-05	1.89e-05	1.62e-05	5.58e-05	3.71e-05	3.15e-05	2.71e-05	2.97e-05	4.05e-05	3.09e-05	2.5e-05	2.69e-05	5.23e-05
K14568	0	0	4.14e-06	0	3.48e-06	0	3.9e-06	3.29e-06	3.74e-06	0	0	0	0	0	0	0	0	0	0	0	0	0	1.05e-05	0	0	0	0	0	0	0
K01791	0.000800547	0.000731876	0.000852074	0.000831259	0.000778573	0.000760072	0.000845391	0.000819198	0.000763773	0.000794896	0.000897084	0.000803818	0.000738065	0.000750287	0.000762046	0.000850559	0.000771118	0.000850979	0.000855257	0.000739635	0.000614285	0.000556377	0.000703032	0.000664951	0.000708065	0.000637397	0.00072224	0.000574024	0.000713648	0.000666527
K14060	0	0	0	0	0	0	0	0	0	0	0	3.9e-06	0	0	0	0	0	0	0	0	0	0	0	0	4.95e-06	0	0	0	0	0
K03581	0.0015428	0.00134518	0.00171242	0.00134059	0.00171008	0.00172895	0.00181155	0.00159563	0.00166233	0.00168659	0.00167152	0.00163495	0.00170678	0.00182254	0.00193343	0.00162769	0.00160178	0.00172416	0.00150538	0.00188503	0.00145195	0.00140419	0.00134835	0.00142489	0.00153992	0.00137597	0.00135806	0.00131651	0.00159785	0.00133959
K07241	0	4.09e-06	4.14e-06	4.8e-06	3.48e-06	0	0	3.29e-06	3.74e-06	0	0	0	3.55e-06	0	0	3.06e-06	0	0	0	0	6.98e-06	1.06e-05	0	9.05e-06	4.95e-06	1.01e-05	0	1.25e-05	4.49e-06	1.96e-05
K02779	7.77e-06	4.09e-06	8.27e-06	1.44e-05	6.95e-06	0	1.17e-05	9.87e-06	7.49e-06	2.93e-06	1.05e-05	1.95e-05	3.55e-06	1.15e-05	5.15e-06	1.22e-05	8.93e-06	2.22e-05	1.89e-05	6.96e-06	2.09e-05	2.12e-05	1.57e-05	1.81e-05	9.9e-06	1.52e-05	1.23e-05	1.25e-05	8.98e-06	1.96e-05
K00012	0.000703393	0.00059286	0.000608033	0.00070633	0.00060826	0.000555437	0.0006506	0.00063496	0.00049795	0.000586639	0.000886571	0.00078821	0.00081613	0.00064105	0.000646194	0.00070064	0.000583549	0.000839879	0.000776358	0.000702537	0.00110292	0.000959088	0.00100733	0.000818749	0.00110418	0.000870097	0.000888911	0.000904712	0.000969484	0.00111741
K10984	0	4.09e-06	0	9.61e-06	3.48e-06	8.35e-06	0	0	0	0	0	1.17e-05	1.06e-05	0	5.15e-06	3.06e-06	0	0	3.16e-06	0	0	5.3e-06	5.25e-06	0	4.95e-06	5.06e-06	6.17e-06	0	4.49e-06	0
K16122	0	4.09e-06	0	9.61e-06	0	0	0	3.29e-06	0	2.93e-06	3.5e-06	0	0	2.87e-06	2.57e-06	0	0	0	0	0	0	0	0	4.52e-06	0	0	0	6.24e-06	0	0
K19967	3.89e-06	0	0	9.61e-06	0	0	3.9e-06	0	0	0	0	0	0	0	0	0	0	0	0	0	0	0	0	0	0	0	0	0	0	1.31e-05
K01273	0.000520744	0.000506998	0.0004674	0.000485302	0.00051789	0.000434327	0.000514247	0.000500072	0.00049795	0.00050451	0.000374953	0.000437027	0.000468387	0.000474319	0.000512321	0.000477292	0.000565685	0.000429189	0.000504948	0.000519367	0.000265259	0.000307332	0.000346269	0.000361878	0.000282236	0.000419873	0.000419763	0.000405561	0.000372533	0.00031366
K18429	2.72e-05	2.04e-05	3.31e-05	3.36e-05	2.09e-05	3.34e-05	3.12e-05	1.32e-05	1.5e-05	1.47e-05	1.75e-05	1.56e-05	1.77e-05	1.15e-05	2.57e-05	9.18e-06	2.68e-05	1.48e-05	2.52e-05	2.78e-05	1.4e-05	2.12e-05	2.1e-05	1.81e-05	1.49e-05	1.01e-05	1.85e-05	1.87e-05	1.8e-05	3.27e-05
K15662	7.77e-06	1.23e-05	4.14e-06	0	1.04e-05	3.34e-05	7.79e-06	9.87e-06	3.74e-06	1.76e-05	2.45e-05	2.73e-05	7.1e-06	1.15e-05	1.54e-05	9.18e-06	1.79e-05	1.85e-05	9.47e-06	2.32e-05	6.98e-06	5.3e-06	5.25e-06	4.52e-06	9.9e-06	5.06e-06	0	6.24e-06	8.98e-06	2.61e-05
K10236	0	0	0	0	0	0	3.9e-06	0	0	2.93e-06	0	0	3.55e-06	0	0	6.12e-06	2.98e-06	3.7e-06	6.31e-06	2.32e-06	0	0	0	0	4.95e-06	0	6.17e-06	6.24e-06	0	0
K12265	0	0	0	4.8e-06	0	0	0	0	0	0	0	0	0	0	0	0	0	0	0	0	0	0	0	0	0	0	0	0	0	0
K18979	0.000120471	0.000122661	0.000128225	0.000177784	0.000132079	8.77e-05	0.000109083	0.000125018	0.000101088	0.000120261	8.41e-05	0.000128767	6.03e-05	7.47e-05	9.53e-05	9.48e-05	0.000116114	8.88e-05	7.89e-05	9.04e-05	6.28e-05	5.83e-05	9.44e-05	9.05e-05	0.000103982	0.00011635	0.000104941	0.000112309	9.43e-05	9.15e-05
K17316	1.17e-05	1.23e-05	8.27e-06	1.44e-05	3.48e-06	1.25e-05	1.17e-05	6.58e-06	3.74e-06	5.87e-06	0	3.9e-06	3.55e-06	2.87e-06	7.72e-06	0	1.19e-05	3.7e-06	3.16e-06	4.64e-06	0	0	1.05e-05	4.52e-06	0	5.06e-06	1.23e-05	1.25e-05	1.35e-05	0
K02259	0	0	0	0	0	0	0	0	0	0	0	3.9e-06	0	0	0	0	0	0	0	0	0	0	0	0	0	0	0	0	0	1.31e-05
K11604	0	4.09e-06	4.14e-06	9.61e-06	0	4.18e-06	0	0	3.74e-06	0	0	3.9e-06	0	0	2.57e-06	0	0	0	0	2.32e-06	6.98e-06	1.59e-05	5.25e-06	9.05e-06	0	0	0	0	0	6.53e-06
K07280	0	0	0	0	0	0	0	0	0	0	0	0	0	0	0	0	0	0	0	0	6.98e-06	1.59e-05	1.05e-05	4.52e-06	0	0	0	0	0	0
K19048	1.17e-05	1.23e-05	4.14e-06	1.44e-05	6.95e-06	8.35e-06	7.79e-06	9.87e-06	2.25e-05	1.47e-05	3.5e-06	3.9e-06	0	5.75e-06	0	0	2.98e-06	0	6.31e-06	2.32e-06	0	5.3e-06	1.05e-05	4.52e-06	4.95e-06	1.01e-05	1.85e-05	6.24e-06	4.49e-06	6.53e-06
K07664	0	0	0	9.61e-06	0	0	0	3.29e-06	3.74e-06	0	0	3.9e-06	0	0	2.57e-06	0	0	0	0	0	0	0	0	0	0	5.06e-06	0	0	0	0
K00076	7.77e-06	8.18e-06	1.65e-05	9.61e-06	1.74e-05	8.35e-06	1.17e-05	1.32e-05	7.49e-06	2.93e-06	7.01e-06	1.56e-05	7.1e-06	2.87e-06	7.72e-06	6.12e-06	1.19e-05	3.7e-06	3.16e-06	4.64e-06	1.4e-05	1.06e-05	0	0	0	0	0	0	0	0
K01236	7.77e-06	0	2.07e-05	2.4e-05	1.39e-05	1.67e-05	1.95e-05	2.63e-05	0	1.76e-05	0	3.9e-06	1.06e-05	0	2.57e-06	0	0	0	0	2.32e-06	6.98e-06	0	0	1.36e-05	4.95e-06	5.06e-06	0	0	1.35e-05	6.53e-06
K07089	0.000458566	0.000506998	0.000459127	0.000345958	0.000469229	0.00049697	0.000467497	0.000490203	0.000389375	0.000522109	0.000357432	0.000300456	0.000358387	0.000359333	0.000337257	0.000299837	0.000315593	0.000325592	0.000284034	0.000380251	0.000397889	0.000386814	0.000351516	0.00032569	0.000346605	0.00038952	0.00030865	0.000243336	0.000480254	0.000444352
K20460	1.94e-05	4.5e-05	2.07e-05	2.88e-05	2.78e-05	2.92e-05	2.34e-05	2.96e-05	3.74e-05	2.93e-05	3.5e-05	3.9e-05	4.26e-05	2.01e-05	3.35e-05	2.45e-05	2.08e-05	2.22e-05	2.52e-05	2.32e-05	5.58e-05	6.36e-05	8.39e-05	4.98e-05	6.44e-05	7.59e-05	5.56e-05	4.99e-05	5.39e-05	3.92e-05
K09007	4.66e-05	3.68e-05	6.62e-05	9.13e-05	4.87e-05	5.01e-05	5.84e-05	4.93e-05	4.12e-05	3.52e-05	3.15e-05	2.73e-05	2.84e-05	3.74e-05	2.83e-05	2.75e-05	1.19e-05	2.59e-05	3.16e-05	3.25e-05	6.98e-05	4.77e-05	5.77e-05	7.24e-05	4.46e-05	4.05e-05	7.41e-05	6.24e-05	5.39e-05	5.23e-05
K21399	1.17e-05	8.18e-06	8.27e-06	4.8e-06	6.95e-06	1.25e-05	1.56e-05	1.32e-05	7.49e-06	8.8e-06	3.5e-06	3.9e-06	3.55e-06	8.62e-06	5.15e-06	9.18e-06	5.95e-06	0	0	9.27e-06	0	0	0	0	4.95e-06	0	0	0	0	0
K05346	2.33e-05	1.64e-05	1.24e-05	2.4e-05	1.39e-05	4.18e-06	1.17e-05	1.64e-05	7.49e-06	2.05e-05	2.45e-05	3.9e-06	2.48e-05	2.01e-05	1.03e-05	2.45e-05	0	1.48e-05	2.52e-05	2.32e-06	1.4e-05	5.3e-06	2.1e-05	4.52e-06	1.98e-05	2.53e-05	1.23e-05	1.25e-05	8.98e-06	0
K03707	5.83e-05	0.000102217	4.55e-05	6.25e-05	4.87e-05	6.26e-05	3.51e-05	6.25e-05	5.99e-05	7.04e-05	4.91e-05	5.07e-05	4.97e-05	2.87e-05	5.15e-05	7.34e-05	4.76e-05	2.22e-05	5.05e-05	3.25e-05	9.07e-05	9.54e-05	4.72e-05	9.5e-05	7.43e-05	7.08e-05	4.94e-05	3.12e-05	3.59e-05	5.23e-05
K00331	8.16e-05	6.13e-05	6.62e-05	0.000129734	5.56e-05	4.59e-05	7.79e-05	6.91e-05	4.87e-05	5.87e-05	7.36e-05	5.85e-05	2.84e-05	4.31e-05	5.41e-05	4.9e-05	5.66e-05	5.18e-05	5.37e-05	4.17e-05	6.28e-05	2.65e-05	7.87e-05	5.88e-05	8.42e-05	6.58e-05	8.64e-05	5.62e-05	4.49e-05	0.000111088
K00797	0.000163218	0.000110395	0.000103407	0.000110514	0.000111225	0.000146168	0.000144145	0.000108568	0.000108576	0.000164259	0.000143674	0.000109257	0.000117097	9.77e-05	0.000131298	8.87e-05	0.00011016	0.000110997	0.000107302	0.000148391	0.000265259	0.000259643	0.000136409	0.000185462	0.000188157	0.000171996	0.000160498	0.000149745	0.000184022	0.000169899
K13274	0	4.09e-06	0	0	0	4.18e-06	0	0	0	2.93e-06	3.5e-06	0	0	0	0	0	0	0	3.16e-06	2.32e-06	6.98e-06	5.3e-06	5.25e-06	0	0	5.06e-06	0	0	0	0
K02560	0	0	0	9.61e-06	3.48e-06	0	0	0	3.74e-06	0	0	3.9e-06	0	0	5.15e-06	0	0	0	0	0	0	2.12e-05	5.25e-06	4.52e-06	4.95e-06	5.06e-06	0	0	0	1.31e-05
K21135	0	0	0	0	0	0	0	0	0	0	0	0	0	2.87e-06	0	6.12e-06	2.98e-06	0	3.16e-06	6.96e-06	0	0	0	0	0	0	0	0	0	1.31e-05
K00375	0.00060624	0.000666457	0.00061217	0.000571791	0.000594357	0.000593023	0.000615538	0.00068431	0.000688893	0.000639437	0.000455551	0.000530676	0.000564194	0.000583556	0.000597279	0.000584377	0.000634163	0.000469888	0.000517572	0.000595881	0.000851622	0.000874307	0.000619088	0.000723756	0.000539714	0.000693043	0.000679029	0.000661376	0.000655299	0.000607716
K03560	4.66e-05	1.64e-05	2.9e-05	7.21e-05	3.82e-05	4.18e-05	4.29e-05	5.26e-05	2.25e-05	4.99e-05	2.45e-05	1.56e-05	3.55e-05	3.45e-05	3.09e-05	2.75e-05	3.57e-05	3.7e-05	4.42e-05	5.33e-05	4.19e-05	3.18e-05	5.25e-05	6.33e-05	3.96e-05	3.54e-05	4.32e-05	4.37e-05	3.59e-05	8.49e-05
K01525	1.17e-05	1.64e-05	8.27e-06	2.4e-05	3.48e-06	1.25e-05	7.79e-06	1.64e-05	7.49e-06	8.8e-06	1.4e-05	7.8e-06	1.06e-05	1.44e-05	1.03e-05	1.53e-05	5.95e-06	1.11e-05	1.58e-05	9.27e-06	2.79e-05	6.36e-05	2.1e-05	3.62e-05	2.48e-05	1.01e-05	4.32e-05	3.74e-05	1.35e-05	3.92e-05
K16387	0	0	0	0	0	0	0	0	0	0	0	0	0	0	0	0	0	0	0	0	0	0	0	0	4.95e-06	0	0	0	4.49e-06	0
K03491	5.83e-05	9.81e-05	2.9e-05	6.25e-05	1.04e-05	7.52e-05	3.12e-05	5.92e-05	3.74e-05	2.35e-05	0.00018222	0.000273142	0.000262581	0.000106362	9.78e-05	0.000168276	3.57e-05	0.000118397	0.000173576	0.000108974	0.000181493	0.000222551	0.00010493	6.79e-05	0.000108933	9.11e-05	0.000104941	0.000168464	0.00010772	0.000124157
K01491	0.000893815	0.000870891	0.00096789	0.000936968	0.000921079	0.0010357	0.000977848	0.000993565	0.000984668	0.000882892	0.000921614	0.000909172	0.000876452	0.000928516	0.000952557	0.000963763	0.000902119	0.000939777	0.000915219	0.000867158	0.000760876	0.000763031	0.000802716	0.000805178	0.000772434	0.000758806	0.000777797	0.000792403	0.000803415	0.000758011
K09457	0.000128243	0.000118572	9.93e-05	0.000187394	6.95e-05	8.35e-05	0.000105187	0.000108568	8.61e-05	9.97e-05	0.000136665	0.000183395	0.00013129	0.000117861	9.01e-05	0.000152978	0.000122069	9.99e-05	0.000132549	9.74e-05	0.000230357	0.00022785	0.000204614	0.000244268	0.000247575	0.000212466	0.000222228	0.000243336	0.000192999	0.000267918
K13051	3.89e-06	8.18e-06	8.27e-06	1.44e-05	0	4.18e-06	0	6.58e-06	3.74e-06	2.93e-06	7.01e-06	1.17e-05	3.55e-06	2.87e-06	0	3.06e-06	2.98e-06	1.11e-05	3.16e-06	0	2.79e-05	5.3e-06	5.25e-06	0	0	1.52e-05	0	6.24e-06	4.49e-06	1.96e-05
K21993	0.000349754	0.000257588	0.000293676	0.000259468	0.000326722	0.00034245	0.000292186	0.000305965	0.000254591	0.00029332	0.000224271	0.000171689	0.000188065	0.000241472	0.00024715	0.000238646	0.000273911	0.000255294	0.000189356	0.000236498	0.000230357	0.000196057	0.0002256	0.000217127	0.000133691	0.000202348	0.000228401	0.000199661	0.000282766	0.000150295
K15667	7.77e-06	2.86e-05	1.65e-05	2.88e-05	3.13e-05	5.85e-05	3.51e-05	1.64e-05	1.87e-05	5.57e-05	3.5e-05	1.56e-05	7.1e-06	8.62e-06	2.06e-05	3.06e-06	5.95e-06	1.48e-05	6.31e-06	2.78e-05	0	2.12e-05	3.15e-05	1.36e-05	4.95e-06	2.02e-05	6.17e-06	2.5e-05	2.24e-05	0
K03727	3.89e-06	4.09e-06	4.96e-05	4.8e-06	3.82e-05	1.67e-05	2.34e-05	2.96e-05	4.49e-05	5.87e-06	7.01e-06	7.8e-06	7.1e-06	2.87e-06	1.03e-05	9.18e-06	1.49e-05	2.22e-05	1.26e-05	0	6.98e-06	2.65e-05	2.62e-05	1.36e-05	4.95e-06	0	0	0	0	3.27e-05
K09943	3.89e-06	4.09e-06	4.14e-06	4.8e-06	3.48e-06	4.18e-06	3.9e-06	3.29e-06	7.49e-06	0	3.5e-06	3.9e-06	3.55e-06	2.87e-06	5.15e-06	6.12e-06	2.98e-06	3.7e-06	3.16e-06	2.32e-06	1.4e-05	1.06e-05	5.25e-06	0	0	0	0	0	0	0
K21022	3.89e-06	0	0	0	0	0	7.79e-06	3.29e-06	0	0	0	0	0	2.87e-06	0	0	2.98e-06	0	0	2.32e-06	0	0	0	0	0	0	0	0	0	0
K10112	0.00115807	0.00125114	0.00122434	0.000956188	0.00137293	0.00123616	0.00117264	0.00128637	0.00126172	0.00125834	0.000872554	0.000745287	0.00104678	0.000965886	0.00110703	0.00113816	0.000967619	0.00113957	0.0011961	0.0010341	0.000614285	0.000551078	0.000828948	0.000832319	0.000881367	0.000966213	0.000888911	0.000867276	0.000929089	0.00054237
K07470	0	0	4.14e-06	9.61e-06	3.48e-06	4.18e-06	0	0	3.74e-06	0	0	0	0	0	0	0	0	0	0	0	0	5.3e-06	0	4.52e-06	0	0	0	0	0	0
K04021	7.77e-06	1.23e-05	0	1.92e-05	6.95e-06	4.18e-06	7.79e-06	6.58e-06	7.49e-06	2.93e-06	0	0	0	5.75e-06	2.57e-06	6.12e-06	2.98e-06	1.11e-05	9.47e-06	6.96e-06	0	0	0	9.05e-06	0	3.04e-05	0	6.24e-06	1.8e-05	0
K02693	0	0	0	0	0	0	0	0	0	2.93e-06	0	0	3.55e-06	0	0	0	0	0	0	0	0	0	0	0	0	0	0	0	0	0
K02878	0.000528517	0.000466111	0.000595625	0.000566986	0.000601308	0.000559613	0.000494768	0.000529682	0.000546622	0.000536775	0.000515123	0.00055799	0.000525162	0.000557684	0.000563811	0.000575198	0.000565685	0.000543886	0.000508104	0.000554146	0.000516558	0.000445101	0.000508911	0.000484012	0.000510005	0.000521047	0.000555569	0.000542827	0.000525137	0.000522766
K06857	2.33e-05	3.68e-05	3.31e-05	3.36e-05	2.09e-05	4.18e-06	3.51e-05	2.3e-05	2.62e-05	2.05e-05	7.01e-06	1.56e-05	7.1e-06	8.62e-06	1.8e-05	1.53e-05	1.49e-05	3.7e-06	9.47e-06	1.16e-05	0	0	5.25e-06	4.52e-06	4.95e-06	2.02e-05	1.85e-05	6.24e-06	8.98e-06	0
K02753	3.89e-06	0	0	4.8e-06	0	4.18e-06	0	3.29e-06	3.74e-06	0	1.05e-05	7.8e-06	3.55e-06	5.75e-06	1.29e-05	3.06e-06	2.98e-06	3.7e-06	9.47e-06	1.39e-05	2.09e-05	2.65e-05	1.05e-05	2.26e-05	1.98e-05	1.01e-05	1.23e-05	1.25e-05	0	6.53e-06
K08221	0	0	0	4.8e-06	0	0	0	3.29e-06	0	5.87e-06	0	0	0	0	0	0	0	0	0	0	0	0	0	0	0	0	0	0	0	0
K10555	2.72e-05	1.64e-05	8.27e-06	2.88e-05	1.04e-05	1.25e-05	2.34e-05	1.64e-05	1.12e-05	1.17e-05	3.5e-06	1.17e-05	3.55e-06	5.75e-06	1.03e-05	9.18e-06	0	3.7e-06	6.31e-06	4.64e-06	1.4e-05	2.65e-05	2.62e-05	9.05e-06	9.9e-06	3.04e-05	1.85e-05	2.5e-05	1.35e-05	2.61e-05
K11710	0	0	0	0	0	0	0	0	0	0	0	0	0	0	2.57e-06	0	2.98e-06	0	0	0	0	5.3e-06	1.05e-05	4.52e-06	0	0	0	0	0	0
K02518	1.55e-05	8.18e-06	2.07e-05	9.61e-06	1.74e-05	8.35e-06	1.56e-05	1.32e-05	7.49e-06	0	7.01e-06	1.95e-05	1.06e-05	2.87e-06	1.29e-05	3.06e-06	8.93e-06	3.7e-06	0	6.96e-06	2.79e-05	2.12e-05	0	1.36e-05	1.49e-05	0	1.23e-05	0	0	6.53e-06
K14982	1.17e-05	0	8.27e-06	4.8e-06	3.48e-06	1.25e-05	3.9e-06	6.58e-06	1.12e-05	1.17e-05	2.8e-05	1.95e-05	1.77e-05	1.72e-05	1.54e-05	1.22e-05	8.93e-06	3.33e-05	9.47e-06	1.62e-05	6.98e-06	1.59e-05	1.05e-05	1.81e-05	4.95e-06	1.52e-05	6.17e-06	6.24e-06	2.24e-05	3.27e-05
K03793	0	0	0	0	0	0	0	0	0	0	0	0	0	5.75e-06	0	0	2.98e-06	3.7e-06	3.16e-06	0	0	0	0	0	0	0	0	0	0	0
K18815	3.89e-06	0	4.14e-06	4.8e-06	6.95e-06	0	0	3.29e-06	0	5.87e-06	3.5e-06	0	0	0	0	0	0	0	0	2.32e-06	0	0	0	0	0	0	6.17e-06	6.24e-06	0	0
K07043	0.000443021	0.000466111	0.000475672	0.000427642	0.000462277	0.00049697	0.00040906	0.000444143	0.000509182	0.000478111	0.000529139	0.00053848	0.000500323	0.000580682	0.000484002	0.000510947	0.000485298	0.000551286	0.000479701	0.000537916	0.000439772	0.00040801	0.000472186	0.000524723	0.000505053	0.000480577	0.00047532	0.0004118	0.0004623	0.000431282
K18554	1.17e-05	8.18e-06	1.24e-05	4.8e-06	1.04e-05	2.09e-05	1.56e-05	1.32e-05	1.5e-05	1.17e-05	0	0	0	2.87e-06	2.57e-06	3.06e-06	5.95e-06	7.4e-06	6.31e-06	2.32e-06	0	0	0	0	0	5.06e-06	1.23e-05	0	0	0
K03112	0	0	4.14e-06	9.61e-06	0	0	0	3.29e-06	3.74e-06	0	3.5e-06	3.9e-06	7.1e-06	0	2.57e-06	6.12e-06	0	3.7e-06	3.16e-06	0	1.4e-05	1.06e-05	1.57e-05	9.05e-06	9.9e-06	1.01e-05	1.23e-05	1.87e-05	8.98e-06	6.53e-06
K15896	0	4.09e-06	0	0	3.48e-06	4.18e-06	3.9e-06	6.58e-06	3.74e-06	5.87e-06	7.01e-06	7.8e-06	3.55e-06	5.75e-06	7.72e-06	1.22e-05	5.95e-06	3.7e-06	6.31e-06	4.64e-06	6.98e-06	5.3e-06	0	0	4.95e-06	0	0	0	0	0
K07486	7e-05	4.91e-05	4.14e-05	2.4e-05	5.21e-05	7.1e-05	7.01e-05	7.24e-05	4.49e-05	5.57e-05	9.81e-05	8.97e-05	5.32e-05	8.62e-05	7.47e-05	0.000104025	6.25e-05	7.77e-05	0.00010099	6.72e-05	0.00013961	0.000132471	9.44e-05	0.000131181	7.92e-05	9.61e-05	9.88e-05	9.36e-05	8.98e-05	5.88e-05
K08384	0.00160498	0.00143513	0.00152629	0.00103787	0.00161276	0.00173313	0.00190116	0.00166471	0.00156873	0.00171885	0.00154887	0.00127596	0.00142645	0.0016673	0.00162965	0.00138598	0.00139635	0.00153176	0.00129078	0.00175982	0.00140308	0.00146777	0.00115423	0.0013299	0.00112894	0.00122421	0.000993852	0.000942148	0.00146769	0.0012285
K18022	0	0	0	0	0	0	0	0	0	0	0	0	0	0	2.57e-06	3.06e-06	2.98e-06	0	0	2.32e-06	0	0	0	0	0	0	0	0	0	0
K01848	1.55e-05	8.18e-06	2.9e-05	3.36e-05	3.13e-05	2.51e-05	2.34e-05	2.96e-05	3.37e-05	1.47e-05	3.15e-05	7.8e-06	1.77e-05	2.01e-05	2.06e-05	1.22e-05	1.19e-05	7.4e-06	1.58e-05	1.16e-05	3.49e-05	3.18e-05	1.57e-05	2.71e-05	1.49e-05	1.52e-05	1.23e-05	4.37e-05	1.8e-05	6.53e-06
K00245	1.55e-05	1.64e-05	1.24e-05	2.88e-05	1.39e-05	8.35e-06	1.17e-05	1.64e-05	1.87e-05	5.87e-06	7.01e-06	1.95e-05	1.42e-05	1.72e-05	1.54e-05	1.84e-05	1.49e-05	1.11e-05	9.47e-06	6.96e-06	4.89e-05	3.71e-05	1.57e-05	2.26e-05	1.98e-05	2.02e-05	3.09e-05	1.87e-05	1.35e-05	2.61e-05
K13018	1.94e-05	4.09e-05	1.24e-05	2.4e-05	1.39e-05	2.09e-05	1.95e-05	2.96e-05	1.87e-05	1.17e-05	2.1e-05	1.95e-05	3.19e-05	2.3e-05	2.06e-05	2.14e-05	2.08e-05	2.59e-05	1.58e-05	2.09e-05	6.98e-06	1.59e-05	3.67e-05	1.81e-05	1.49e-05	2.53e-05	1.23e-05	1.87e-05	2.69e-05	1.31e-05
K10824	1.55e-05	1.64e-05	4.14e-06	1.92e-05	6.95e-06	8.35e-06	1.17e-05	2.3e-05	1.12e-05	1.17e-05	1.4e-05	1.95e-05	2.13e-05	8.62e-06	2.06e-05	2.14e-05	2.08e-05	1.85e-05	1.26e-05	1.62e-05	4.19e-05	1.59e-05	5.25e-06	1.81e-05	1.49e-05	1.01e-05	1.23e-05	2.5e-05	1.35e-05	1.31e-05
K18820	0	0	0	4.8e-06	0	0	0	0	0	0	0	0	0	0	0	0	0	0	0	0	0	0	0	0	0	0	0	0	0	0
K07660	3.89e-06	4.09e-06	1.24e-05	9.61e-06	3.48e-06	4.18e-06	0	3.29e-06	3.74e-06	2.93e-06	3.5e-06	3.9e-06	7.1e-06	0	2.57e-06	6.12e-06	2.98e-06	3.7e-06	3.16e-06	2.32e-06	6.98e-06	5.3e-06	0	0	0	0	0	0	0	0
K07339	0	0	0	0	0	0	0	0	0	0	0	0	0	0	0	0	0	0	0	0	0	0	0	4.52e-06	4.95e-06	0	0	0	0	0
K18425	0	0	4.14e-06	0	0	4.18e-06	0	0	0	0	0	0	0	0	0	0	0	0	0	0	0	0	0	0	0	0	0	0	0	0
K11750	0	0	8.27e-06	1.44e-05	0	0	0	0	7.49e-06	0	3.5e-06	7.8e-06	7.1e-06	2.87e-06	2.57e-06	3.06e-06	0	3.7e-06	3.16e-06	4.64e-06	2.79e-05	2.12e-05	1.05e-05	2.26e-05	9.9e-06	1.52e-05	6.17e-06	6.24e-06	1.35e-05	1.96e-05
K13069	0	0	0	1.44e-05	3.48e-06	0	3.9e-06	0	0	0	7.01e-06	0	0	5.75e-06	2.57e-06	3.06e-06	2.98e-06	3.7e-06	0	0	0	5.3e-06	0	4.52e-06	0	1.01e-05	6.17e-06	6.24e-06	4.49e-06	0
K12217	7.77e-06	8.18e-06	8.27e-06	1.92e-05	6.95e-06	4.18e-06	3.9e-06	9.87e-06	1.12e-05	2.93e-06	7.01e-06	1.17e-05	3.55e-06	5.75e-06	1.29e-05	6.12e-06	5.95e-06	3.7e-06	0	4.64e-06	6.98e-06	5.3e-06	1.05e-05	0	4.95e-06	5.06e-06	1.23e-05	0	0	6.53e-06
K09809	0.000349754	0.000306652	0.000264722	0.000206614	0.000285013	0.000354979	0.000385685	0.000358605	0.000295775	0.000305052	0.000311877	0.000280946	0.000269678	0.000261594	0.000213682	0.000214169	0.000113137	0.000262693	0.000205135	0.00021563	0.000286201	0.000254344	0.000183628	0.000199033	0.000188157	0.000212466	0.000166671	0.000155985	0.000264813	0.000182968
K00014	0.00072671	0.000727787	0.000636987	0.00070633	0.000677775	0.000664019	0.000689558	0.000766558	0.000700125	0.000733299	0.000721872	0.000753091	0.000745162	0.000822153	0.00074145	0.000734295	0.000791959	0.00081398	0.000852101	0.000748909	0.000712012	0.000826617	0.000718771	0.000732803	0.000812046	0.00074363	0.000679029	0.000773685	0.000664276	0.00062732
K09023	0	0	0	4.8e-06	0	0	0	0	0	0	0	0	0	0	0	0	0	0	0	0	0	0	0	0	0	0	0	0	0	0
K19648	0	0	0	0	0	0	0	3.29e-06	0	0	0	0	0	0	0	0	0	0	0	0	0	0	0	0	0	0	0	0	0	0
K09140	1.55e-05	1.64e-05	1.24e-05	9.61e-06	6.95e-06	1.25e-05	1.17e-05	1.32e-05	1.12e-05	1.17e-05	1.4e-05	7.8e-06	1.06e-05	5.75e-06	7.72e-06	3.06e-06	5.95e-06	1.11e-05	3.16e-06	6.96e-06	0	0	1.05e-05	4.52e-06	4.95e-06	1.01e-05	1.23e-05	6.24e-06	4.49e-06	6.53e-06
K22597	0	0	0	4.8e-06	3.48e-06	0	0	0	0	0	3.5e-06	3.9e-06	0	0	2.57e-06	0	0	0	0	0	0	0	0	0	0	0	0	0	8.98e-06	0
K07543	3.89e-06	0	0	0	0	0	0	0	0	0	3.5e-06	0	0	2.87e-06	0	0	0	0	0	0	0	0	0	0	0	5.06e-06	0	0	0	0
K01432	0	0	4.14e-06	4.8e-06	3.48e-06	0	0	3.29e-06	0	0	3.5e-06	3.9e-06	3.55e-06	0	2.57e-06	0	0	0	0	0	6.98e-06	5.3e-06	5.25e-06	4.52e-06	0	0	0	6.24e-06	0	6.53e-06
K18650	2.72e-05	8.18e-06	4.14e-06	1.44e-05	1.04e-05	2.92e-05	1.17e-05	9.87e-06	1.5e-05	2.35e-05	7.01e-06	3.9e-06	2.13e-05	1.44e-05	7.72e-06	3.06e-06	1.19e-05	7.4e-06	6.31e-06	6.96e-06	1.4e-05	1.59e-05	2.1e-05	2.26e-05	1.49e-05	1.01e-05	1.85e-05	1.25e-05	1.8e-05	1.96e-05
K01443	0.000785003	0.000911778	0.000972026	0.000845674	0.000861991	0.000735015	0.000798641	0.000871837	0.000846141	0.000938623	0.000574695	0.000729679	0.000684839	0.000712916	0.000746599	0.000816903	0.000940823	0.000665983	0.000741643	0.000672395	0.00041185	0.000513986	0.000760744	0.000624239	0.000638744	0.00074363	0.000679029	0.000673854	0.000686718	0.000431282
K06446	0	0	4.14e-06	0	3.48e-06	4.18e-06	3.9e-06	0	1.12e-05	2.93e-06	0	3.9e-06	0	2.87e-06	0	0	0	0	0	0	0	0	0	4.52e-06	0	0	0	0	4.49e-06	0
K13890	1.94e-05	4.09e-06	1.24e-05	1.92e-05	1.04e-05	8.35e-06	1.56e-05	1.32e-05	1.12e-05	1.17e-05	0	3.9e-06	1.06e-05	1.72e-05	1.29e-05	9.18e-06	5.95e-06	7.4e-06	1.58e-05	0	6.98e-06	2.12e-05	1.57e-05	9.05e-06	4.95e-06	2.02e-05	2.47e-05	1.25e-05	1.35e-05	6.53e-06
K09769	0.000431363	0.000294386	0.000483945	0.000345958	0.00042752	0.00040927	0.000397373	0.000430983	0.000434302	0.000445846	0.000329398	0.000382399	0.000337097	0.000402453	0.000383597	0.000443637	0.000431707	0.000421789	0.000403959	0.000461402	0.000153571	0.00018016	0.000215107	0.000226174	0.000183206	0.000283288	0.000327169	0.000274533	0.000291743	0.000176434
K04082	3.89e-06	8.18e-06	0	1.44e-05	3.48e-06	4.18e-06	3.9e-06	3.29e-06	3.74e-06	2.93e-06	0	7.8e-06	1.06e-05	5.75e-06	2.57e-06	3.06e-06	2.98e-06	7.4e-06	0	6.96e-06	2.79e-05	2.12e-05	1.57e-05	4.52e-06	4.95e-06	5.06e-06	1.85e-05	1.25e-05	4.49e-06	6.53e-06
K11785	1.17e-05	1.64e-05	1.65e-05	1.92e-05	1.04e-05	1.25e-05	1.17e-05	1.32e-05	1.12e-05	2.93e-06	1.4e-05	1.17e-05	3.55e-06	8.62e-06	1.03e-05	9.18e-06	8.93e-06	7.4e-06	6.31e-06	4.64e-06	2.09e-05	1.06e-05	0	0	0	5.06e-06	0	0	4.49e-06	0
K13482	3.89e-06	0	2.07e-05	0	1.04e-05	1.67e-05	7.79e-06	3.29e-06	1.5e-05	2.93e-06	0	3.9e-06	0	2.87e-06	2.57e-06	0	8.93e-06	0	3.16e-06	4.64e-06	0	0	1.57e-05	1.36e-05	4.95e-06	5.06e-06	1.23e-05	3.74e-05	8.98e-06	1.96e-05
K02066	0.000217624	0.00015537	0.000169588	0.000336348	0.00015641	0.000137815	0.000183103	0.000200687	0.000138527	0.000158393	0.000210254	0.000206807	0.00022	0.000204101	0.000193086	0.000229467	0.000205433	0.000207195	0.000252474	0.000206356	0.00027922	0.000249045	0.000283311	0.000266885	0.000311945	0.0002327	0.000283958	0.000293251	0.000264813	0.000333264
K02372	0.00030312	0.000318918	0.000173724	0.000326738	0.000264159	0.000229692	0.000257123	0.000302675	0.000232127	0.000299186	0.000294356	0.000234122	0.000237742	0.000204101	0.000244576	0.000241706	0.00025307	0.000210895	0.000261942	0.00023186	0.000376948	0.00040801	0.000278065	0.000361878	0.000287187	0.000328816	0.000339515	0.000343167	0.000323161	0.000365937
K05337	0	0	0	0	3.48e-06	0	0	0	0	0	7.01e-06	3.9e-06	3.55e-06	0	2.57e-06	0	2.98e-06	7.4e-06	0	2.32e-06	0	0	0	0	0	0	0	6.24e-06	4.49e-06	1.31e-05
K01265	0.00105703	0.000899512	0.000918255	0.000855284	0.000900225	0.00101482	0.00100512	0.000963955	0.00101088	0.000932756	0.00103375	0.00102233	0.000922581	0.000917017	0.000955132	0.00098212	0.000899141	0.000984175	0.000959402	0.000971495	0.00106802	0.00104387	0.000965357	0.00102683	0.000970494	0.000925743	0.00101237	0.000960867	0.00100988	0.00102593
K05884	3.89e-06	1.23e-05	8.27e-06	1.44e-05	0	4.18e-06	3.9e-06	6.58e-06	3.74e-06	2.93e-06	1.05e-05	1.17e-05	7.1e-06	8.62e-06	5.15e-06	6.12e-06	5.95e-06	1.11e-05	3.16e-06	1.39e-05	6.98e-06	5.3e-06	1.05e-05	0	9.9e-06	5.06e-06	6.17e-06	1.25e-05	8.98e-06	1.31e-05
K02121	0.000174877	0.000175814	0.00021095	0.000182589	0.000159885	0.000141991	0.000148041	0.000154628	0.000160991	0.000143727	0.000154186	0.000202905	0.000212903	0.000186853	0.000157043	0.000217229	0.000229251	0.000247894	0.000201979	0.000180851	8.38e-05	9.54e-05	0.000152149	0.000140228	0.000148545	0.000177055	0.000197536	0.000262055	0.000215441	0.000130692
K02692	3.89e-06	0	0	0	0	0	0	0	0	0	3.5e-06	0	0	0	0	0	5.95e-06	3.7e-06	0	0	0	5.3e-06	0	0	0	0	0	0	0	0
K15771	0.000431363	0.000310741	0.000264722	0.000336348	0.000302392	0.000304864	0.000370102	0.000352025	0.000381887	0.000343184	0.000248801	0.000171689	0.000301613	0.000163856	0.000205958	0.000217229	0.000133978	0.000244194	0.000227227	0.00021563	0.000369967	0.00036032	0.000414474	0.000443301	0.000287187	0.000475518	0.000432109	0.000393082	0.000390486	0.000379006
K21970	3.89e-06	1.23e-05	8.27e-06	1.92e-05	1.39e-05	1.25e-05	1.56e-05	1.32e-05	1.5e-05	1.17e-05	1.05e-05	7.8e-06	7.1e-06	1.15e-05	7.72e-06	1.22e-05	8.93e-06	1.48e-05	9.47e-06	9.27e-06	1.4e-05	1.06e-05	1.05e-05	9.05e-06	1.98e-05	2.02e-05	1.23e-05	4.99e-05	1.35e-05	1.96e-05
K22545	0	0	4.14e-06	0	3.48e-06	4.18e-06	3.9e-06	3.29e-06	7.49e-06	2.93e-06	0	0	0	0	0	0	0	0	0	0	0	0	0	0	0	0	0	0	0	0
K01146	0	0	4.14e-06	9.61e-06	3.48e-06	0	0	3.29e-06	3.74e-06	0	0	3.9e-06	3.55e-06	0	2.57e-06	0	0	0	0	2.32e-06	6.98e-06	5.3e-06	0	0	0	5.06e-06	0	0	8.98e-06	0
K02987	1.55e-05	2.04e-05	8.27e-06	1.44e-05	6.95e-06	8.35e-06	1.17e-05	6.58e-06	1.12e-05	8.8e-06	1.4e-05	7.8e-06	1.06e-05	1.15e-05	1.29e-05	6.12e-06	2.98e-06	1.48e-05	6.31e-06	6.96e-06	0	0	2.1e-05	4.52e-06	4.95e-06	1.52e-05	1.23e-05	3.12e-05	1.8e-05	3.92e-05
K12583	0	0	0	0	0	0	0	0	0	2.93e-06	0	0	0	0	0	0	0	0	0	0	0	0	0	0	0	0	0	0	0	0
K11893	7.77e-06	8.18e-06	2.07e-05	1.92e-05	1.74e-05	1.25e-05	7.79e-06	1.32e-05	2.25e-05	2.93e-06	7.01e-06	7.8e-06	7.1e-06	1.15e-05	1.54e-05	9.18e-06	5.95e-06	1.48e-05	1.58e-05	6.96e-06	2.09e-05	2.65e-05	1.05e-05	1.36e-05	2.48e-05	1.52e-05	6.17e-06	6.24e-06	4.49e-06	2.61e-05
K07452	0.000287575	0.000302563	0.000310221	0.000312323	0.00033715	0.000400917	0.000405164	0.000279646	0.000269567	0.000243455	0.000515123	0.000628226	0.000503871	0.000494442	0.000422215	0.000416101	0.000223297	0.000499488	0.000467077	0.000359384	0.000481655	0.0004504	0.000424967	0.00042973	0.000480296	0.00038952	0.000462974	0.000467954	0.000359068	0.000548905
K06953	1.55e-05	1.64e-05	8.27e-06	9.61e-06	6.95e-06	4.18e-06	7.79e-06	1.32e-05	7.49e-06	2.05e-05	1.4e-05	0	7.1e-06	8.62e-06	7.72e-06	6.12e-06	8.93e-06	7.4e-06	1.26e-05	6.96e-06	0	0	1.05e-05	0	0	0	1.23e-05	2.5e-05	4.49e-06	6.53e-06
K09999	0	4.09e-06	4.14e-06	9.61e-06	0	4.18e-06	0	3.29e-06	3.74e-06	0	0	0	0	0	0	3.06e-06	0	0	0	2.32e-06	1.4e-05	5.3e-06	0	4.52e-06	0	0	0	0	0	0
K12371	0	0	4.14e-06	4.8e-06	0	4.18e-06	0	0	3.74e-06	2.93e-06	3.5e-06	3.9e-06	3.55e-06	0	0	6.12e-06	2.98e-06	0	0	2.32e-06	6.98e-06	1.59e-05	5.25e-06	0	4.95e-06	5.06e-06	6.17e-06	6.24e-06	8.98e-06	6.53e-06
K15660	0	0	4.14e-06	4.8e-06	0	0	0	0	3.74e-06	0	3.5e-06	0	0	0	0	0	0	0	0	0	0	5.3e-06	0	0	4.95e-06	0	6.17e-06	0	0	0
K01278	0.000272031	0.000245322	0.000244041	0.000413227	0.000225925	0.000192106	0.00024154	0.000190817	0.000202175	0.00014666	0.000420508	0.000515068	0.000408065	0.000221349	0.00024715	0.000382445	0.00041682	0.00041439	0.000413427	0.000248091	0.000607304	0.000439803	0.000566623	0.000461394	0.000584277	0.00042999	0.000543223	0.000549067	0.000377021	0.000673062
K01834	0.000128243	0.000139016	0.000161315	0.000249858	0.000142507	0.000192106	0.000140249	0.000134888	0.000175967	0.000111461	0.000178716	0.000171689	0.000134839	0.000106362	0.000105554	0.000116263	8.34e-05	0.000188695	0.000110457	0.000108974	0.000111688	0.00013777	0.000178381	0.000158322	0.00019806	0.000126468	0.000148152	0.000149745	0.000152604	0.000182968
K00630	0	0	0	0	0	0	0	0	0	0	0	0	0	0	0	0	0	0	0	0	0	0	0	0	0	0	0	0	0	6.53e-06
K03706	0.000205966	0.000167636	7.86e-05	0.000158564	0.000118176	0.000129463	0.000190895	0.000174367	0.000146015	0.000167192	0.000105127	8.19e-05	0.000120645	0.000106362	9.01e-05	7.95e-05	4.76e-05	7.03e-05	9.78e-05	8.35e-05	0.000181493	0.000233148	0.000146902	0.000149275	0.000128739	0.000161879	0.000117287	0.000155985	0.000175046	0.000137226
K00374	3.89e-06	4.09e-06	4.14e-06	2.88e-05	3.48e-06	4.18e-06	0	3.29e-06	3.74e-06	0	0	3.9e-06	3.55e-06	0	0	0	2.98e-06	0	0	0	0	2.12e-05	0	9.05e-06	1.98e-05	1.01e-05	6.17e-06	0	4.49e-06	1.96e-05
K13830	0	0	0	0	0	0	0	3.29e-06	0	0	3.5e-06	0	0	0	0	0	0	0	0	0	0	0	0	0	4.95e-06	0	0	0	0	0
K03469	0.000594581	0.000511086	0.000603897	0.00066789	0.00060826	0.000638962	0.000541518	0.000579031	0.000632734	0.000583706	0.00062025	0.000632129	0.000560646	0.000600804	0.000602428	0.000621091	0.000634163	0.000562386	0.000552287	0.000547191	0.000488636	0.000423906	0.000514158	0.000474965	0.000519908	0.000490695	0.000518531	0.000561545	0.000471277	0.000483559
K08697	0	0	0	0	0	0	0	0	0	0	0	0	0	0	0	0	0	3.7e-06	0	2.32e-06	0	0	0	0	0	0	0	0	0	0
K11927	0.000124357	0.000171725	0.000227496	0.000139344	0.00018074	0.000175401	0.000159728	0.000203977	0.000202175	0.000120261	0.000133161	8.97e-05	0.00011	9.77e-05	0.00014932	7.34e-05	0.000119092	5.18e-05	8.21e-05	0.000118249	0.000118669	0.000174861	0.000152149	0.000153798	0.000173303	0.000121409	0.000104941	0.000118548	0.00010772	0.000215641
K02470	0.00279414	0.00233055	0.00274236	0.00224392	0.0026972	0.00293588	0.00301146	0.00262867	0.00269193	0.00272201	0.00253006	0.00264557	0.00265774	0.00266481	0.00278559	0.00258533	0.00277483	0.00271943	0.00270463	0.00295622	0.00197548	0.00207714	0.00218779	0.00217127	0.00200041	0.00200831	0.00200005	0.00195917	0.00226213	0.00219562
K05800	3.89e-06	0	0	4.8e-06	0	0	0	3.29e-06	7.49e-06	2.93e-06	3.5e-06	0	0	2.87e-06	0	6.12e-06	2.98e-06	3.7e-06	0	0	0	0	0	0	4.95e-06	0	0	0	0	0
K12240	7.77e-06	3.27e-05	8.27e-06	4.8e-06	1.39e-05	4.18e-06	3.12e-05	9.87e-06	1.5e-05	8.8e-06	1.4e-05	2.34e-05	1.06e-05	0	5.15e-06	6.12e-06	2.98e-06	1.85e-05	1.89e-05	6.96e-06	7.68e-05	3.18e-05	4.2e-05	1.36e-05	1.49e-05	3.54e-05	3.7e-05	4.99e-05	1.35e-05	3.27e-05
K01915	0.00201303	0.00232647	0.00205987	0.00191238	0.00204375	0.00215075	0.00200634	0.00217466	0.00196185	0.00201804	0.00212006	0.00234902	0.00231355	0.0023256	0.00227842	0.00232221	0.00261704	0.00221254	0.0024774	0.00229542	0.00217094	0.00197646	0.00199892	0.00209437	0.00212419	0.00202854	0.00201857	0.00220874	0.00209606	0.00212374
K19597	0	0	0	0	3.48e-06	0	0	0	0	0	0	0	0	0	0	0	0	3.7e-06	0	0	0	0	0	0	0	0	0	1.25e-05	0	0
K10193	3.5e-05	4.91e-05	2.48e-05	1.44e-05	3.82e-05	2.51e-05	2.73e-05	5.26e-05	2.25e-05	4.4e-05	3.85e-05	4.68e-05	7.81e-05	4.31e-05	6.44e-05	4.9e-05	3.87e-05	4.81e-05	5.05e-05	4.41e-05	0.000118669	0.000111275	8.39e-05	6.79e-05	0.000123788	9.11e-05	8.02e-05	9.36e-05	7.63e-05	7.84e-05
K09967	3.11e-05	2.04e-05	1.24e-05	9.61e-06	2.09e-05	3.76e-05	2.34e-05	6.58e-06	0	8.8e-06	1.4e-05	1.17e-05	1.77e-05	8.62e-06	2.57e-05	1.84e-05	1.79e-05	3.33e-05	2.21e-05	1.39e-05	3.49e-05	4.24e-05	0	9.05e-06	1.98e-05	2.53e-05	4.32e-05	2.5e-05	2.24e-05	2.61e-05
K06156	3.89e-06	0	1.65e-05	1.92e-05	1.39e-05	0	7.79e-06	9.87e-06	7.49e-06	1.76e-05	5.61e-05	4.68e-05	4.97e-05	2.3e-05	2.83e-05	2.75e-05	2.68e-05	2.59e-05	3.47e-05	1.85e-05	8.38e-05	7.95e-05	4.2e-05	6.33e-05	7.43e-05	9.61e-05	5.56e-05	4.37e-05	3.59e-05	3.27e-05
K01451	0	4.09e-06	2.07e-05	9.61e-06	3.48e-06	0	0	9.87e-06	7.49e-06	2.93e-06	0	3.9e-06	3.55e-06	2.87e-06	5.15e-06	3.06e-06	0	3.7e-06	6.31e-06	2.32e-06	1.4e-05	0	0	9.05e-06	9.9e-06	5.06e-06	0	0	4.49e-06	0
K00034	7.77e-06	2.04e-05	2.07e-05	4.8e-06	1.04e-05	8.35e-06	3.9e-06	1.32e-05	2.25e-05	8.8e-06	2.1e-05	1.56e-05	1.77e-05	1.72e-05	2.83e-05	6.12e-06	2.08e-05	2.22e-05	1.26e-05	1.85e-05	2.09e-05	2.12e-05	1.05e-05	1.36e-05	9.9e-06	3.54e-05	6.17e-06	1.87e-05	2.24e-05	6.53e-06
K09704	0.000186535	0.000224878	0.000169588	0.000230638	0.000149458	0.00012111	0.000190895	0.000118438	0.000138527	0.000155459	0.000105127	9.36e-05	7.81e-05	7.47e-05	6.69e-05	8.57e-05	7.74e-05	8.51e-05	0.000119925	6.26e-05	4.19e-05	5.3e-05	0.000115423	7.69e-05	0.000103982	9.61e-05	0.000117287	0.000137267	8.08e-05	4.57e-05
K21759	0	0	0	0	0	0	0	3.29e-06	0	0	0	0	0	0	0	0	0	0	0	0	0	0	0	0	0	0	0	0	0	0
K20423	0	0	0	4.8e-06	0	0	0	0	0	0	0	0	0	0	0	0	0	0	0	0	0	0	0	0	0	0	0	0	0	0
K10227	3.89e-06	0	0	4.8e-06	0	0	3.9e-06	3.29e-06	3.74e-06	2.93e-06	0	0	7.1e-06	0	0	6.12e-06	8.93e-06	0	3.16e-06	2.32e-06	0	0	5.25e-06	9.05e-06	0	5.06e-06	1.23e-05	0	4.49e-06	6.53e-06
K19802	0.000159332	0.000163548	0.000157179	0.000197004	0.000149458	0.000108582	0.000163624	0.000154628	0.000164735	0.000131994	9.81e-05	0.000105355	0.00011	7.47e-05	9.01e-05	9.18e-05	0.000104205	0.000110997	8.21e-05	6.49e-05	9.07e-05	0.000116574	0.000110177	0.000108563	0.000148545	0.000111292	0.000117287	9.98e-05	8.08e-05	9.8e-05
K02469	0.00322162	0.0027476	0.00310221	0.00274364	0.00341321	0.00357484	0.00363089	0.00326034	0.00327973	0.00326758	0.00320638	0.00305919	0.00302323	0.00308739	0.00340604	0.00312075	0.00297729	0.00315232	0.00321589	0.00349877	0.00233847	0.00241626	0.00252882	0.00258743	0.00240643	0.00240794	0.00236426	0.00234601	0.0026212	0.00245047
K18988	0	4.09e-06	4.14e-06	9.61e-06	6.95e-06	0	0	6.58e-06	1.12e-05	0	0	7.8e-06	3.55e-06	5.75e-06	2.57e-06	3.06e-06	5.95e-06	3.7e-06	0	2.32e-06	6.98e-06	0	0	4.52e-06	9.9e-06	0	0	0	0	0
K03287	0	0	0	0	3.48e-06	0	7.79e-06	3.29e-06	7.49e-06	0	0	0	3.55e-06	2.87e-06	2.57e-06	3.06e-06	2.98e-06	3.7e-06	3.16e-06	2.32e-06	0	5.3e-06	0	4.52e-06	4.95e-06	5.06e-06	1.23e-05	6.24e-06	8.98e-06	0
K16898	0.00180317	0.00178676	0.00177033	0.00140785	0.00195338	0.00202547	0.00212322	0.00203977	0.00192067	0.0020591	0.00175562	0.00165446	0.00172807	0.00200939	0.0019772	0.00168276	0.0017566	0.00182775	0.0017326	0.00221427	0.00131932	0.00142538	0.00136934	0.00143394	0.001327	0.0014215	0.00127164	0.00127284	0.0015036	0.00133959
K01872	0.00221122	0.00204435	0.00226255	0.00191238	0.00236005	0.00248067	0.00248553	0.00218782	0.0022726	0.00233482	0.0022357	0.00216953	0.00227097	0.00219624	0.00218831	0.0022396	0.00227465	0.00215335	0.00223124	0.00237889	0.00166136	0.00184929	0.00186251	0.00199938	0.00207963	0.00185149	0.00183955	0.00184686	0.00183125	0.00182968
K07661	0	8.18e-06	8.27e-06	4.8e-06	3.48e-06	4.18e-06	0	3.29e-06	7.49e-06	0	3.5e-06	7.8e-06	3.55e-06	0	5.15e-06	3.06e-06	2.98e-06	0	0	0	6.98e-06	0	1.57e-05	0	9.9e-06	1.01e-05	0	6.24e-06	8.98e-06	0
K19190	0	0	0	0	0	0	0	0	0	0	3.5e-06	0	3.55e-06	2.87e-06	0	0	8.93e-06	7.4e-06	0	0	0	0	0	0	0	0	0	0	0	0
K00360	0	0	0	0	0	0	0	3.29e-06	0	0	0	0	0	0	0	0	0	0	0	0	0	0	0	0	0	0	0	0	0	0
K01392	3.89e-06	4.09e-06	2.07e-05	9.61e-06	1.39e-05	8.35e-06	1.17e-05	6.58e-06	7.49e-06	1.47e-05	0	3.9e-06	0	5.75e-06	5.15e-06	1.22e-05	2.98e-06	0	0	2.32e-06	0	0	5.25e-06	3.17e-05	1.98e-05	2.53e-05	2.47e-05	3.12e-05	1.8e-05	1.31e-05
K13796	0	8.18e-06	0	0	0	0	0	3.29e-06	0	0	3.5e-06	7.8e-06	7.1e-06	2.87e-06	5.15e-06	6.12e-06	2.98e-06	3.7e-06	6.31e-06	4.64e-06	0	0	5.25e-06	0	9.9e-06	1.01e-05	6.17e-06	1.25e-05	0	6.53e-06
K18430	7e-05	3.27e-05	4.96e-05	8.17e-05	3.48e-05	6.26e-05	6.23e-05	6.58e-05	3e-05	2.93e-05	2.8e-05	5.07e-05	1.42e-05	1.44e-05	1.54e-05	1.53e-05	3.28e-05	4.81e-05	3.47e-05	1.62e-05	3.49e-05	2.65e-05	3.67e-05	1.36e-05	2.97e-05	1.52e-05	1.23e-05	2.5e-05	2.69e-05	1.31e-05
K19430	1.55e-05	4.09e-06	4.14e-06	9.61e-06	1.04e-05	2.51e-05	2.34e-05	1.32e-05	1.5e-05	1.17e-05	1.4e-05	7.8e-06	1.06e-05	1.72e-05	3.6e-05	2.45e-05	1.79e-05	2.22e-05	2.52e-05	2.32e-05	0	0	1.05e-05	1.36e-05	2.97e-05	1.52e-05	1.23e-05	6.24e-06	8.98e-06	0
K05297	0	0	0	0	0	0	0	0	0	2.93e-06	0	0	0	0	0	3.06e-06	0	0	0	0	0	0	0	0	0	0	0	0	0	0
K02771	0	0	0	4.8e-06	0	0	0	0	0	0	0	0	0	0	0	0	0	0	0	2.32e-06	0	0	5.25e-06	0	9.9e-06	5.06e-06	0	0	0	0
K18120	6.22e-05	9.4e-05	9.51e-05	6.25e-05	9.38e-05	3.34e-05	5.84e-05	7.57e-05	8.24e-05	8.51e-05	9.81e-05	7.02e-05	9.23e-05	0.000117861	9.01e-05	0.000100966	0.000139933	0.000103597	8.84e-05	0.000106656	0.000104708	0.000105977	5.77e-05	6.33e-05	5.45e-05	0.000101174	9.88e-05	5.62e-05	8.98e-05	8.49e-05
K02086	1.94e-05	8.18e-06	4.14e-05	9.61e-06	5.21e-05	6.26e-05	1.95e-05	2.63e-05	5.99e-05	2.93e-05	0.000101623	8.19e-05	6.39e-05	6.9e-05	7.47e-05	6.73e-05	8.93e-06	0.000140596	3.79e-05	8.12e-05	3.49e-05	3.71e-05	7.35e-05	3.17e-05	6.93e-05	3.54e-05	3.09e-05	5.62e-05	8.08e-05	4.57e-05
K05349	0.00313612	0.00389244	0.00352825	0.00353645	0.00305868	0.00347879	0.00391139	0.0035038	0.002954	0.00376916	0.00349022	0.00380448	0.00406645	0.00338348	0.00404708	0.0034879	0.00420989	0.00360001	0.00437096	0.00377933	0.00388116	0.00365089	0.0039821	0.00377258	0.00377304	0.00383956	0.0037038	0.00351278	0.00350091	0.00367897
K11475	0	0	0	0	0	0	0	0	0	0	0	0	0	0	2.57e-06	0	0	0	0	0	0	5.3e-06	0	0	0	0	0	0	0	0
K06997	0.00065676	0.000682812	0.000661805	0.00065828	0.000729912	0.000647314	0.000673975	0.00067115	0.000673918	0.000718633	0.000574695	0.00059701	0.000574839	0.000632426	0.000574109	0.000660866	0.000649049	0.000606785	0.000640653	0.000570377	0.000558441	0.000593469	0.00054039	0.000556387	0.000579326	0.000652573	0.000641991	0.000673854	0.000520649	0.000601181
K19775	0	4.09e-06	4.14e-06	9.61e-06	0	0	0	0	3.74e-06	0	0	3.9e-06	0	0	0	0	0	0	0	0	6.98e-06	5.3e-06	0	9.05e-06	0	5.06e-06	0	6.24e-06	0	6.53e-06
K00833	9.33e-05	0.000110395	0.000115816	0.000177784	0.000107749	8.35e-05	8.96e-05	0.000101988	6.74e-05	9.09e-05	6.31e-05	4.29e-05	9.23e-05	7.47e-05	8.24e-05	0.000110144	9.23e-05	7.77e-05	5.68e-05	7.88e-05	0.000202435	0.000196057	0.000136409	0.000176416	0.000123788	0.000161879	0.000135806	0.000143506	0.000179534	0.000117622
K02745	3.89e-06	1.64e-05	8.27e-06	9.61e-06	6.95e-06	8.35e-06	1.17e-05	6.58e-06	7.49e-06	2.93e-06	1.05e-05	1.17e-05	7.1e-06	2.87e-06	0	6.12e-06	2.98e-06	3.7e-06	6.31e-06	0	1.4e-05	2.65e-05	1.57e-05	2.71e-05	1.49e-05	5.06e-06	1.23e-05	1.87e-05	8.98e-06	1.31e-05
K06606	1.17e-05	4.5e-05	8.27e-06	2.4e-05	1.74e-05	1.67e-05	1.17e-05	1.64e-05	2.62e-05	2.93e-05	1.05e-05	2.34e-05	2.13e-05	3.74e-05	1.29e-05	3.06e-06	2.08e-05	1.11e-05	3.16e-06	2.32e-05	1.4e-05	2.12e-05	1.57e-05	4.52e-06	1.98e-05	2.02e-05	1.23e-05	1.25e-05	1.8e-05	1.96e-05
K11738	3.89e-06	0	2.07e-05	9.61e-06	1.04e-05	1.25e-05	7.79e-06	1.97e-05	2.62e-05	0	7.01e-06	1.17e-05	1.42e-05	5.75e-06	7.72e-06	9.18e-06	5.95e-06	7.4e-06	6.31e-06	4.64e-06	1.4e-05	1.06e-05	5.25e-06	9.05e-06	1.49e-05	5.06e-06	0	1.25e-05	0	1.96e-05
K01494	5.44e-05	4.5e-05	6.62e-05	5.29e-05	3.13e-05	5.01e-05	4.67e-05	6.58e-05	5.99e-05	4.99e-05	0.000112136	0.000105355	7.81e-05	0.000106362	8.24e-05	9.48e-05	5.95e-05	7.77e-05	7.26e-05	6.72e-05	4.19e-05	6.89e-05	4.72e-05	4.52e-05	4.46e-05	3.54e-05	3.7e-05	5.62e-05	3.59e-05	5.23e-05
K00065	7e-05	9.81e-05	7.86e-05	5.77e-05	4.87e-05	6.26e-05	6.23e-05	0.000101988	5.24e-05	7.63e-05	3.85e-05	6.24e-05	6.39e-05	4.89e-05	0.000100405	7.95e-05	6.85e-05	6.66e-05	6.63e-05	9.74e-05	8.38e-05	9.54e-05	7.35e-05	9.5e-05	9.41e-05	5.56e-05	7.41e-05	8.74e-05	5.83e-05	5.88e-05
K02853	0	8.18e-06	4.14e-06	9.61e-06	3.48e-06	0	0	6.58e-06	3.74e-06	0	0	7.8e-06	3.55e-06	0	0	3.06e-06	0	0	0	2.32e-06	1.4e-05	5.3e-06	0	9.05e-06	4.95e-06	0	0	6.24e-06	4.49e-06	1.31e-05
K16426	0	0	0	0	0	0	0	0	0	0	0	0	0	0	0	0	0	0	0	0	0	0	5.25e-06	0	4.95e-06	5.06e-06	6.17e-06	0	4.49e-06	0
K22441	3.89e-06	8.18e-06	0	2.4e-05	1.04e-05	1.67e-05	1.17e-05	1.64e-05	1.5e-05	5.87e-06	3.5e-06	3.9e-06	7.1e-06	8.62e-06	1.54e-05	9.18e-06	1.19e-05	0	9.47e-06	1.39e-05	1.4e-05	1.06e-05	1.57e-05	1.81e-05	9.9e-06	1.01e-05	1.23e-05	1.87e-05	8.98e-06	1.96e-05
K12299	0	0	0	4.8e-06	0	0	0	0	0	0	0	0	0	0	0	0	0	0	0	0	0	0	0	0	0	0	0	0	0	0
K14052	3.89e-06	8.18e-06	8.27e-06	9.61e-06	0	0	0	9.87e-06	7.49e-06	8.8e-06	7.01e-06	7.8e-06	0	5.75e-06	5.15e-06	6.12e-06	0	7.4e-06	3.16e-06	6.96e-06	0	1.06e-05	0	4.52e-06	4.95e-06	0	0	0	0	6.53e-06
K01610	0.000816092	0.000740053	0.000732122	0.000821649	0.000681251	0.000705781	0.000786954	0.000766558	0.000752541	0.000730366	0.000704351	0.000702365	0.000642258	0.000603679	0.000659067	0.000715938	0.000699663	0.000562386	0.000766891	0.000637616	0.000767856	0.000731238	0.00087092	0.000882078	0.000836804	0.00074363	0.000740759	0.000742488	0.000691206	0.000673062
K03300	8.55e-05	0.000147193	5.38e-05	9.13e-05	5.21e-05	7.93e-05	7.4e-05	5.92e-05	8.24e-05	8.51e-05	0.000101623	0.000132669	0.000120645	8.05e-05	0.00012615	5.2e-05	6.25e-05	4.44e-05	8.52e-05	8.58e-05	0.000174513	0.000196057	0.000125916	0.000185462	0.000123788	0.000121409	0.000117287	0.000112309	0.000103232	7.19e-05
K09693	0.000264258	0.000273942	0.000173724	0.000168174	0.000198119	0.00022134	0.000303873	0.000263196	0.000217151	0.000290386	0.00018222	0.000148277	0.00019871	0.000158106	0.000136447	0.000125442	7.15e-05	0.000155396	0.000135705	0.000178533	0.000328084	0.00036032	0.000173135	0.000298549	0.000188157	0.000212466	0.000166671	0.000174703	0.000318673	0.000241779
K14082	0	0	0	0	0	4.18e-06	0	0	0	0	3.5e-06	0	0	0	0	0	0	0	0	0	0	0	0	0	0	0	0	0	0	0
K02874	0.000540175	0.000486554	0.000541853	0.000538156	0.000514414	0.000555437	0.000486976	0.000513232	0.000524158	0.000519176	0.000536148	0.000546284	0.000525162	0.000517439	0.000489151	0.000547662	0.000467434	0.000551286	0.000508104	0.000510093	0.000474675	0.000397412	0.000566623	0.000479488	0.000500102	0.000526105	0.000555569	0.000611461	0.000520649	0.000529301
K03101	0.000750027	0.000650102	0.000707304	0.00070633	0.000712533	0.000622257	0.000677871	0.000707339	0.000703869	0.000689301	0.000623754	0.000636031	0.00063871	0.00072154	0.00062045	0.000673104	0.000663936	0.000721482	0.000675369	0.000677032	0.000614285	0.000625262	0.000624334	0.000560911	0.000584277	0.000601986	0.000691375	0.000648897	0.000655299	0.000588112
K12264	0	0	0	4.8e-06	0	0	0	0	0	0	0	0	0	0	0	0	0	0	0	0	0	0	0	0	0	0	0	0	0	0
K00203	3.89e-06	4.09e-06	4.14e-06	4.8e-06	0	4.18e-06	3.9e-06	0	0	2.93e-06	3.5e-06	3.9e-06	7.1e-06	2.87e-06	2.57e-06	3.06e-06	2.98e-06	7.4e-06	0	2.32e-06	0	0	0	4.52e-06	4.95e-06	5.06e-06	6.17e-06	6.24e-06	4.49e-06	6.53e-06
K18691	8.55e-05	9e-05	8.69e-05	0.000206614	4.87e-05	3.76e-05	8.57e-05	7.24e-05	6.36e-05	5.87e-05	0.000140169	0.000183395	0.000120645	7.47e-05	8.75e-05	0.00014074	0.000113137	0.000129497	0.000142017	6.96e-05	0.000202435	0.000196057	0.000204614	0.000167369	0.000203012	0.000187172	0.000228401	0.000180942	0.000139139	0.000241779
K03649	0	8.18e-06	4.14e-06	9.61e-06	1.04e-05	0	3.9e-06	6.58e-06	1.12e-05	8.8e-06	3.5e-06	7.8e-06	3.55e-06	1.15e-05	7.72e-06	6.12e-06	2.98e-06	3.7e-06	3.16e-06	2.32e-06	6.98e-06	5.3e-06	5.25e-06	4.52e-06	0	1.52e-05	6.17e-06	1.25e-05	1.35e-05	1.31e-05
K19712	1.17e-05	1.23e-05	8.27e-06	9.61e-06	3.48e-06	8.35e-06	3.9e-06	6.58e-06	3.74e-06	8.8e-06	1.05e-05	3.9e-06	1.06e-05	5.75e-06	5.15e-06	3.06e-06	8.93e-06	1.11e-05	3.16e-06	4.64e-06	0	0	1.05e-05	0	4.95e-06	1.01e-05	1.23e-05	1.25e-05	8.98e-06	6.53e-06
K09915	0	4.09e-06	0	9.61e-06	3.48e-06	4.18e-06	3.9e-06	3.29e-06	3.74e-06	0	0	0	0	0	0	0	0	0	0	0	0	5.3e-06	0	0	0	0	0	0	0	6.53e-06
K09987	1.17e-05	4.09e-06	4.14e-06	1.44e-05	6.95e-06	4.18e-06	1.17e-05	1.32e-05	3.74e-06	1.47e-05	1.75e-05	3.9e-06	1.42e-05	1.44e-05	7.72e-06	1.22e-05	1.79e-05	2.59e-05	1.89e-05	1.39e-05	0	0	1.57e-05	9.05e-06	0	5.06e-06	0	0	8.98e-06	1.31e-05
K00954	0.00065676	0.000556062	0.000591488	0.000643865	0.000604784	0.000597199	0.000568788	0.000615221	0.000561598	0.00057784	0.00050461	0.00055799	0.000571291	0.00055481	0.000512321	0.000547662	0.000568662	0.000573486	0.00061225	0.00048227	0.000453733	0.00049809	0.00055613	0.000493059	0.000529811	0.000551399	0.000567915	0.000586503	0.000480254	0.000522766
K05275	0	0	0	4.8e-06	0	0	0	0	0	0	0	0	0	0	0	0	0	0	0	0	0	0	0	0	0	0	0	0	0	0
K07169	0	4.09e-06	8.27e-06	1.92e-05	6.95e-06	4.18e-06	0	3.29e-06	7.49e-06	2.93e-06	0	7.8e-06	3.55e-06	0	2.57e-06	3.06e-06	0	0	0	0	1.4e-05	5.3e-06	0	9.05e-06	4.95e-06	5.06e-06	0	0	4.49e-06	6.53e-06
K10228	0	0	0	0	0	0	0	0	0	0	0	0	0	0	0	0	0	0	0	2.32e-06	0	0	0	0	0	0	0	0	0	0
K18324	0	4.09e-06	4.14e-06	1.44e-05	0	4.18e-06	0	3.29e-06	3.74e-06	0	3.5e-06	3.9e-06	0	0	2.57e-06	3.06e-06	0	0	0	0	6.98e-06	0	0	0	4.95e-06	5.06e-06	0	0	4.49e-06	0
K00412	1.17e-05	1.23e-05	8.27e-06	9.61e-06	2.09e-05	8.35e-06	2.34e-05	1.97e-05	1.12e-05	5.87e-06	1.05e-05	1.17e-05	7.1e-06	5.75e-06	1.54e-05	1.22e-05	5.95e-06	1.11e-05	3.16e-06	6.96e-06	4.19e-05	4.77e-05	0	9.05e-06	4.95e-06	5.06e-06	6.17e-06	1.25e-05	0	6.53e-06
K07492	7.77e-06	4.09e-06	0	4.8e-06	0	4.18e-06	3.9e-06	6.58e-06	3.74e-06	2.93e-06	0	0	0	0	2.57e-06	0	0	0	0	2.32e-06	0	5.3e-06	0	0	0	0	0	1.25e-05	4.49e-06	6.53e-06
K07009	0.000229283	0.00018808	0.000231632	0.000163369	0.00024678	0.000208811	0.000206478	0.000233586	0.000254591	0.000217057	0.000290851	0.000284848	0.00022	0.000310463	0.000254873	0.000226408	0.000244138	0.000247894	0.000246162	0.000287507	0.000111688	0.00013777	0.000188874	0.000217127	0.000222818	0.000177055	0.00018519	0.000199661	0.000242371	0.000150295
K02124	0.000268144	0.000273942	0.000318494	0.000264273	0.000260683	0.000254749	0.000210374	0.000246746	0.000288287	0.000263988	0.00023128	0.00028875	0.000283871	0.000330586	0.000260022	0.000333492	0.000431707	0.000325592	0.000325061	0.000306056	0.00013961	0.000164264	0.000199367	0.000212603	0.000222818	0.000263053	0.000240747	0.00030573	0.000287254	0.000215641
K05997	0	4.09e-06	4.14e-06	9.61e-06	0	0	0	0	3.74e-06	2.93e-06	0	3.9e-06	0	0	0	3.06e-06	2.98e-06	0	0	2.32e-06	0	0	0	4.52e-06	4.95e-06	5.06e-06	0	6.24e-06	0	6.53e-06
K06874	3.89e-06	4.09e-06	8.27e-06	4.8e-06	1.04e-05	4.18e-06	7.79e-06	6.58e-06	7.49e-06	2.93e-06	3.5e-06	3.9e-06	7.1e-06	2.87e-06	2.57e-06	3.06e-06	0	7.4e-06	0	2.32e-06	0	0	0	4.52e-06	4.95e-06	5.06e-06	6.17e-06	6.24e-06	4.49e-06	6.53e-06
K21313	3.89e-06	4.09e-06	0	0	0	0	3.9e-06	3.29e-06	3.74e-06	2.93e-06	7.01e-06	7.8e-06	3.55e-06	5.75e-06	0	0	0	0	3.16e-06	9.27e-06	6.98e-06	0	0	0	0	0	0	0	0	0
K00666	0.0002526	0.000224878	0.000343311	0.000211419	0.000316295	0.000321569	0.00033504	0.000263196	0.000299519	0.000313852	0.000220767	0.000238024	0.000227097	0.00029609	0.000257448	0.000244765	0.00031857	0.000247894	0.000236695	0.000310693	5.58e-05	6.36e-05	0.000110177	7.69e-05	5.94e-05	0.000121409	9.88e-05	0.000149745	0.000139139	0.000104553
K02194	3.89e-06	4.09e-06	4.14e-06	1.92e-05	3.48e-06	1.25e-05	3.9e-06	6.58e-06	3.74e-06	2.93e-06	0	3.9e-06	0	5.75e-06	0	0	0	0	0	2.32e-06	0	2.65e-05	2.1e-05	9.05e-06	1.49e-05	5.06e-06	1.23e-05	1.25e-05	4.49e-06	1.96e-05
K12531	0	0	0	0	0	0	0	0	0	0	0	0	0	0	0	0	0	3.7e-06	0	0	0	0	0	0	0	0	0	0	0	0
K11104	0.000163218	9.81e-05	0.00014477	0.000168174	0.000142507	0.000133639	0.000105187	0.000167787	0.000142271	0.000123194	0.000217263	0.000171689	0.000202258	0.00016673	0.000167341	0.000171336	0.000151842	0.000147996	0.000217759	0.000150709	0.000293181	0.000275539	0.000246586	0.000199033	0.000203012	0.00015682	0.000179017	0.000193421	0.000228906	0.000241779
K03892	4.66e-05	2.86e-05	3.72e-05	5.29e-05	4.52e-05	1.67e-05	4.29e-05	4.93e-05	3.37e-05	3.81e-05	7.01e-05	4.68e-05	7.1e-05	6.04e-05	4.89e-05	4.9e-05	2.98e-05	5.92e-05	6.63e-05	3.71e-05	8.38e-05	7.95e-05	4.2e-05	5.43e-05	8.91e-05	6.07e-05	3.09e-05	8.11e-05	4.04e-05	9.8e-05
K03719	0.000155446	0.000126749	0.000128225	0.000182589	9.73e-05	9.61e-05	8.57e-05	0.000141468	0.000138527	0.000131994	0.000175212	0.000195101	0.000138387	0.000137984	0.000136447	0.000143799	0.000151842	0.000151696	0.000135705	0.000125205	0.000369967	0.000323228	0.000251832	0.000280455	0.000302042	0.000222583	0.000203709	0.000255815	0.000237883	0.000320194
K14591	3.89e-06	1.23e-05	4.14e-06	9.61e-06	3.48e-06	4.18e-06	0	6.58e-06	1.12e-05	0	3.5e-06	7.8e-06	1.06e-05	2.87e-06	2.57e-06	3.06e-06	5.95e-06	3.7e-06	0	4.64e-06	0	1.06e-05	5.25e-06	2.26e-05	1.49e-05	1.52e-05	1.85e-05	1.87e-05	1.8e-05	0
K07033	0.00015156	0.000126749	0.000157179	0.000105709	0.000159885	0.000217163	0.000194791	0.000154628	0.000146015	0.000205324	0.000185724	0.000163885	0.000138387	0.000155232	0.000136447	0.000122383	0.00011016	0.000162796	0.000138861	0.000204037	0.000118669	0.000116574	9.44e-05	0.000162845	9.41e-05	0.000171996	6.17e-05	6.24e-05	0.000206464	0.000117622
K14083	2.33e-05	3.68e-05	1.24e-05	1.92e-05	0.000194643	0.000275631	5.45e-05	7.9e-05	0.000224639	0.00014666	2.45e-05	2.73e-05	2.13e-05	0.000100613	3.35e-05	2.14e-05	2.08e-05	7.4e-05	4.1e-05	5.1e-05	6.98e-06	1.06e-05	5.25e-06	0	9.9e-06	1.01e-05	4.94e-05	6.86e-05	2.24e-05	3.27e-05
K02552	1.17e-05	1.23e-05	8.27e-06	1.44e-05	1.39e-05	8.35e-06	7.79e-06	9.87e-06	7.49e-06	5.87e-06	3.5e-06	0	0	1.15e-05	0	0	0	3.7e-06	0	4.64e-06	6.98e-06	4.24e-05	1.05e-05	1.81e-05	9.9e-06	5.06e-06	1.85e-05	6.24e-06	0	2.61e-05
K03417	3.89e-06	8.18e-06	1.24e-05	9.61e-06	1.74e-05	0	3.9e-06	9.87e-06	1.12e-05	5.87e-06	7.01e-06	1.56e-05	1.42e-05	5.75e-06	1.03e-05	1.53e-05	1.19e-05	7.4e-06	6.31e-06	9.27e-06	6.98e-06	5.3e-06	1.05e-05	4.52e-06	0	0	0	2.5e-05	4.49e-06	1.31e-05
K06223	0.000715052	0.000670545	0.000707304	0.00074477	0.000709057	0.000730838	0.000662288	0.000602061	0.000715101	0.000701034	0.000830504	0.000784308	0.000734517	0.000810655	0.000831557	0.00083832	0.000586526	0.000936077	0.000795294	0.000753546	0.00055146	0.000545779	0.000739758	0.000601622	0.000613986	0.000682925	0.000746932	0.000636418	0.000677741	0.000581578
K18350	0.000143788	0.000139016	8.69e-05	9.61e-05	0.000135555	0.000150344	0.00012077	0.000111858	0.00011232	0.000102662	0.000101623	8.19e-05	6.03e-05	6.9e-05	7.47e-05	6.73e-05	5.95e-05	8.51e-05	6e-05	6.49e-05	8.38e-05	0.000105977	0.000131163	9.95e-05	7.92e-05	0.00015682	9.88e-05	0.000118548	0.000179534	8.49e-05
K21586	0	0	0	0	0	0	0	0	0	0	0	3.9e-06	0	0	0	3.06e-06	0	3.7e-06	3.16e-06	0	0	0	0	0	0	0	0	0	0	0
K09142	3.89e-06	4.09e-06	4.14e-06	4.8e-06	3.48e-06	4.18e-06	3.9e-06	0	0	2.93e-06	3.5e-06	3.9e-06	7.1e-06	2.87e-06	5.15e-06	0	2.98e-06	7.4e-06	0	2.32e-06	0	0	1.05e-05	4.52e-06	4.95e-06	5.06e-06	6.17e-06	6.24e-06	4.49e-06	1.31e-05
K03615	0.0011231	0.00121434	0.00114575	0.00103787	0.00120262	0.00100229	0.00116485	0.00110542	0.0012767	0.00110288	0.000788453	0.000850642	0.000954517	0.000919892	0.000931962	0.00097906	0.00107778	0.000858379	0.000905751	0.00094599	0.000746915	0.000667652	0.000776483	0.00075542	0.000802143	0.000844804	0.000827181	0.000861036	0.00084381	0.000764546
K16959	3.89e-05	4.5e-05	3.31e-05	4.8e-05	3.13e-05	5.43e-05	3.9e-05	3.95e-05	4.87e-05	4.69e-05	4.21e-05	3.9e-05	3.55e-05	4.6e-05	3.86e-05	5.2e-05	3.28e-05	2.96e-05	1.89e-05	2.32e-05	6.98e-05	8.48e-05	5.25e-05	8.14e-05	6.93e-05	5.06e-05	1.85e-05	1.25e-05	4.94e-05	8.49e-05
K11934	1.17e-05	1.64e-05	1.24e-05	1.44e-05	6.95e-06	4.18e-06	7.79e-06	1.32e-05	7.49e-06	8.8e-06	7.01e-06	3.9e-06	3.55e-06	0	5.15e-06	3.06e-06	5.95e-06	0	3.16e-06	0	6.98e-06	5.3e-06	1.57e-05	9.05e-06	9.9e-06	1.01e-05	1.23e-05	0	1.35e-05	1.31e-05
K13010	2.33e-05	8.18e-06	2.9e-05	1.92e-05	1.04e-05	8.35e-06	1.17e-05	1.97e-05	7.49e-06	1.47e-05	3.15e-05	1.17e-05	1.77e-05	1.44e-05	1.29e-05	6.12e-06	2.98e-06	1.48e-05	1.58e-05	1.85e-05	2.09e-05	1.06e-05	3.15e-05	4.52e-06	4.95e-06	1.52e-05	3.09e-05	1.25e-05	8.98e-06	1.96e-05
K22110	0	0	0	9.61e-06	0	0	0	0	0	0	0	0	0	0	0	0	0	0	0	0	0	0	0	0	0	0	0	0	0	0
K20859	1.17e-05	2.04e-05	8.27e-06	9.61e-06	6.95e-06	0	3.9e-06	3.29e-06	3.74e-06	2.05e-05	1.4e-05	3.9e-06	1.06e-05	5.75e-06	0	0	2.98e-06	7.4e-06	6.31e-06	9.27e-06	6.98e-06	1.59e-05	5.25e-06	9.05e-06	0	1.52e-05	6.17e-06	6.24e-06	8.98e-06	0
K03048	3.89e-06	1.23e-05	2.07e-05	3.84e-05	6.95e-06	2.92e-05	7.79e-06	2.3e-05	1.5e-05	5.87e-06	3.5e-05	3.12e-05	4.61e-05	2.3e-05	2.32e-05	3.06e-05	2.98e-06	3.7e-05	3.47e-05	3.01e-05	2.79e-05	3.71e-05	3.15e-05	3.62e-05	4.95e-05	3.04e-05	5.56e-05	3.74e-05	2.69e-05	3.92e-05
K16176	3.5e-05	4.91e-05	4.14e-06	2.88e-05	1.74e-05	1.25e-05	1.17e-05	2.63e-05	1.5e-05	3.23e-05	3.85e-05	1.56e-05	2.13e-05	3.16e-05	2.83e-05	2.14e-05	2.68e-05	2.59e-05	2.84e-05	2.32e-05	0	0	2.1e-05	0	0	2.53e-05	1.85e-05	5.62e-05	2.69e-05	3.27e-05
K13926	3.89e-06	0	1.24e-05	9.61e-06	1.04e-05	0	3.9e-06	6.58e-06	0	2.93e-06	0	3.9e-06	3.55e-06	1.15e-05	2.57e-06	9.18e-06	0	7.4e-06	6.31e-06	9.27e-06	6.98e-06	1.06e-05	1.05e-05	9.05e-06	1.98e-05	0	6.17e-06	1.87e-05	4.49e-06	6.53e-06
K21816	0	0	0	0	0	0	0	0	0	0	3.5e-06	0	3.55e-06	2.87e-06	2.57e-06	6.12e-06	0	0	3.16e-06	2.32e-06	0	0	0	0	4.95e-06	5.06e-06	0	6.24e-06	0	0
K04338	0	0	0	4.8e-06	0	0	0	0	0	0	0	0	0	0	0	0	0	0	0	0	0	0	0	0	0	0	0	0	0	0
K02010	0.00045468	0.000433401	0.000409492	0.000461277	0.000424044	0.000313216	0.000346727	0.000292806	0.000408094	0.00034905	0.00029786	0.00034728	0.000432904	0.00042545	0.000375874	0.000406922	0.000419798	0.00039959	0.000413427	0.000375614	0.000314123	0.000312631	0.000398735	0.000402589	0.000346605	0.000465401	0.000469147	0.000474194	0.00038151	0.000326729
K03093	1.17e-05	8.18e-06	1.24e-05	9.61e-06	6.95e-06	1.67e-05	7.79e-06	6.58e-06	7.49e-06	5.87e-06	7.01e-06	3.9e-06	3.55e-06	1.44e-05	1.03e-05	9.18e-06	8.93e-06	3.7e-06	6.31e-06	1.16e-05	6.98e-06	1.59e-05	1.57e-05	9.05e-06	9.9e-06	1.52e-05	3.09e-05	2.5e-05	8.98e-06	0
K03269	0.000120471	0.000106306	0.00011168	0.000197004	7.3e-05	6.68e-05	8.57e-05	9.21e-05	9.73e-05	7.92e-05	0.000147178	0.000179493	0.000127742	9.49e-05	0.000102979	0.000131561	0.000145887	0.000144296	0.000151485	7.65e-05	0.000230357	0.000206654	0.000199367	0.000189986	0.000232721	0.000161879	0.000209882	0.0002059	0.000152604	0.000267918
K02755	0.000178763	0.000273942	0.000124088	0.000163369	0.000128604	0.000192106	0.000198686	0.000286226	0.000183455	0.000231723	0.000641275	0.00053848	0.000606775	0.000273093	0.00039647	0.00028148	0.000381093	0.000303392	0.000366088	0.00028287	0.00068409	0.00067825	0.000367255	0.000389019	0.00059418	0.000349051	0.000333342	0.000361885	0.000417417	0.000496628
K03815	3.89e-06	4.09e-06	8.27e-06	1.44e-05	3.48e-06	8.35e-06	0	6.58e-06	3.74e-06	2.93e-06	3.5e-06	0	3.55e-06	2.87e-06	0	3.06e-06	2.98e-06	0	0	0	0	5.3e-06	0	4.52e-06	0	5.06e-06	0	0	8.98e-06	6.53e-06
K02860	0.000602353	0.000560151	0.000690759	0.000562181	0.000590881	0.000647314	0.000584372	0.00063825	0.000561598	0.00063357	0.00068683	0.000604814	0.000620968	0.000669796	0.000610152	0.000645568	0.000580571	0.000614185	0.000624874	0.000591244	0.000572402	0.000556377	0.00055613	0.000542817	0.000579326	0.000581751	0.000586434	0.000586503	0.000547579	0.000614251
K13695	7.77e-06	1.23e-05	1.24e-05	2.4e-05	2.43e-05	1.25e-05	1.17e-05	1.97e-05	2.25e-05	5.87e-06	1.75e-05	1.17e-05	1.42e-05	8.62e-06	1.54e-05	3.06e-06	8.93e-06	1.11e-05	1.26e-05	1.16e-05	0	1.06e-05	0	0	4.95e-06	5.06e-06	0	1.25e-05	8.98e-06	0
K16120	0	4.09e-06	4.14e-06	0	1.04e-05	8.35e-06	7.79e-06	6.58e-06	7.49e-06	5.87e-06	0	7.8e-06	3.55e-06	0	5.15e-06	3.06e-06	0	0	0	6.96e-06	6.98e-06	5.3e-06	0	4.52e-06	0	0	0	0	4.49e-06	1.31e-05
K07221	4.66e-05	4.09e-05	4.96e-05	0.000105709	3.48e-05	4.18e-05	3.9e-05	3.62e-05	4.12e-05	2.93e-05	4.21e-05	3.51e-05	3.9e-05	3.16e-05	1.03e-05	2.75e-05	2.98e-05	4.81e-05	3.16e-05	1.39e-05	4.89e-05	3.18e-05	3.15e-05	1.36e-05	3.47e-05	3.54e-05	3.09e-05	2.5e-05	3.14e-05	5.88e-05
K01572	0.00118139	0.0011939	0.00110852	0.000956188	0.00108792	0.00116516	0.00112978	0.00109555	0.00117561	0.00113808	0.000890076	0.000967703	0.000950968	0.000977385	0.00103237	0.00104331	0.00124748	0.000984175	0.00112035	0.0010712	0.000774837	0.000789525	0.000834195	0.00085946	0.000836804	0.000956095	0.000956814	0.00107942	0.000861763	0.000849496
K03813	0	4.09e-06	4.14e-06	4.8e-06	3.48e-06	0	3.9e-06	3.29e-06	7.49e-06	0	0	0	0	2.87e-06	0	0	2.98e-06	0	0	4.64e-06	1.4e-05	1.59e-05	1.05e-05	9.05e-06	0	1.01e-05	1.23e-05	6.24e-06	4.49e-06	1.31e-05
K15303	3.89e-06	0	0	0	6.95e-06	1.25e-05	7.79e-06	6.58e-06	0	5.87e-06	3.5e-06	7.8e-06	3.55e-06	0	5.15e-06	3.06e-06	2.98e-06	0	0	2.32e-06	0	0	0	0	0	0	0	0	4.49e-06	0
K10201	0.000128243	0.000143104	0.000190269	0.000163369	0.00015641	0.000137815	0.000159728	0.000187527	0.000153503	0.000173059	0.000112136	0.000101453	6.03e-05	0.000178229	0.000100405	0.000192753	0.000160774	0.000173896	0.000198823	9.27e-05	2.09e-05	4.24e-05	4.72e-05	2.71e-05	8.42e-05	5.56e-05	3.7e-05	5.62e-05	6.73e-05	6.53e-06
K01154	0.00223454	0.00204026	0.00222946	0.00206614	0.00218973	0.00210481	0.0022323	0.00195752	0.00192441	0.00216763	0.00292604	0.00297725	0.00301258	0.00280279	0.00265429	0.00264652	0.00129214	0.00317822	0.00301707	0.00252264	0.00233847	0.00247455	0.00288033	0.00279098	0.00309964	0.00301499	0.0030865	0.00293875	0.00243269	0.00302551
K01708	1.94e-05	1.23e-05	3.31e-05	2.88e-05	1.74e-05	8.35e-06	7.79e-06	1.64e-05	2.25e-05	3.23e-05	2.45e-05	3.12e-05	4.61e-05	2.01e-05	3.09e-05	2.75e-05	2.98e-05	2.59e-05	2.84e-05	3.25e-05	6.28e-05	5.83e-05	2.1e-05	2.26e-05	5.45e-05	2.02e-05	2.47e-05	4.37e-05	2.69e-05	3.92e-05
K03764	0	0	0	4.8e-06	0	0	0	0	3.74e-06	0	0	0	0	0	0	0	0	0	0	0	0	5.3e-06	0	0	0	5.06e-06	0	0	0	0
K02293	0	0	4.14e-06	4.8e-06	0	0	0	0	7.49e-06	2.93e-06	0	0	0	0	0	0	0	0	0	0	0	0	0	0	0	0	0	0	0	1.31e-05
K11191	0	0	0	4.8e-06	0	0	0	0	0	0	0	0	0	0	0	0	0	0	0	0	0	0	0	0	4.95e-06	0	0	0	0	0
K21747	0	0	0	0	0	0	0	0	0	0	0	0	0	0	0	3.06e-06	2.98e-06	0	0	2.32e-06	0	0	0	0	0	0	0	0	0	0
K15036	3.89e-06	0	0	4.8e-06	3.48e-06	4.18e-06	3.9e-06	0	0	0	3.5e-06	0	0	2.87e-06	0	0	2.98e-06	0	3.16e-06	2.32e-06	0	0	0	0	0	0	0	0	0	0
K07018	1.94e-05	4.09e-06	8.27e-06	1.44e-05	6.95e-06	4.18e-06	7.79e-06	1.64e-05	0	1.76e-05	1.4e-05	0	7.1e-06	2.01e-05	7.72e-06	1.84e-05	2.38e-05	2.22e-05	2.52e-05	3.01e-05	6.98e-06	0	2.62e-05	1.36e-05	0	5.06e-06	0	6.24e-06	1.35e-05	1.31e-05
K02586	7.77e-05	6.13e-05	3.72e-05	0.000100904	5.91e-05	0.000100229	6.23e-05	9.87e-05	5.24e-05	4.4e-05	3.85e-05	4.29e-05	3.19e-05	2.59e-05	1.29e-05	3.37e-05	2.38e-05	2.22e-05	4.1e-05	3.71e-05	6.98e-05	6.36e-05	4.72e-05	8.14e-05	3.96e-05	4.05e-05	4.32e-05	2.5e-05	4.94e-05	1.96e-05
K09733	3.89e-06	4.09e-06	4.14e-06	4.8e-06	0	4.18e-06	3.9e-06	3.29e-06	3.74e-06	2.93e-06	3.5e-06	3.9e-06	7.1e-06	2.87e-06	2.57e-06	3.06e-06	0	7.4e-06	0	4.64e-06	0	0	0	4.52e-06	4.95e-06	5.06e-06	6.17e-06	6.24e-06	4.49e-06	6.53e-06
K07180	3.11e-05	3.27e-05	1.24e-05	2.4e-05	1.04e-05	0	1.17e-05	9.87e-06	7.49e-06	5.87e-06	1.4e-05	2.34e-05	2.13e-05	5.75e-06	2.57e-06	6.12e-06	0	2.22e-05	1.58e-05	0	1.4e-05	3.18e-05	1.05e-05	3.17e-05	3.47e-05	3.54e-05	0	3.74e-05	1.8e-05	1.31e-05
K17816	0	4.09e-06	0	0	0	0	0	0	0	0	0	0	0	2.87e-06	2.57e-06	3.06e-06	0	0	0	0	0	0	0	0	0	0	0	0	0	0
K06160	0	0	0	4.8e-06	3.48e-06	0	0	3.29e-06	0	0	3.5e-06	0	3.55e-06	0	0	0	0	0	0	0	0	0	1.05e-05	0	0	0	0	0	8.98e-06	0
K11084	0	4.09e-06	4.14e-06	4.8e-06	6.95e-06	4.18e-06	0	3.29e-06	0	0	0	3.9e-06	0	0	5.15e-06	0	0	0	0	0	0	5.3e-06	0	4.52e-06	4.95e-06	5.06e-06	0	0	0	6.53e-06
K07000	3.89e-05	1.64e-05	1.24e-05	3.84e-05	1.74e-05	2.09e-05	1.17e-05	1.64e-05	1.5e-05	2.05e-05	2.1e-05	3.51e-05	2.13e-05	2.3e-05	2.32e-05	1.84e-05	3.28e-05	2.59e-05	3.16e-05	1.85e-05	0.000104708	7.95e-05	8.92e-05	0.00010404	0.000123788	0.00011635	0.000154325	8.11e-05	0.000112209	0.000124157
K19162	0	0	4.14e-06	9.61e-06	0	4.18e-06	0	0	0	2.93e-06	0	0	0	0	0	0	0	0	0	0	0	0	0	0	0	0	0	0	0	0
K16322	0	8.18e-06	8.27e-06	1.92e-05	3.48e-06	0	0	3.29e-06	1.12e-05	2.93e-06	3.5e-06	7.8e-06	3.55e-06	0	0	0	0	0	0	0	0	5.3e-06	5.25e-06	9.05e-06	0	1.01e-05	0	6.24e-06	0	6.53e-06
K11719	7.77e-06	1.23e-05	8.27e-06	1.92e-05	3.48e-06	8.35e-06	0	9.87e-06	7.49e-06	8.8e-06	7.01e-06	1.17e-05	7.1e-06	2.01e-05	0	1.22e-05	1.49e-05	1.11e-05	9.47e-06	4.64e-06	2.09e-05	2.12e-05	1.57e-05	1.81e-05	4.95e-06	1.01e-05	6.17e-06	1.25e-05	8.98e-06	1.31e-05
K06968	2.72e-05	8.18e-06	1.65e-05	4.32e-05	3.48e-05	2.92e-05	2.73e-05	2.3e-05	1.87e-05	1.76e-05	2.45e-05	3.12e-05	2.48e-05	2.3e-05	2.83e-05	1.53e-05	1.49e-05	1.11e-05	1.58e-05	2.09e-05	1.4e-05	1.59e-05	2.1e-05	9.05e-06	1.49e-05	1.01e-05	1.85e-05	3.12e-05	2.24e-05	3.27e-05
K21401	0	0	4.14e-06	4.8e-06	3.48e-06	0	3.9e-06	0	0	0	7.01e-06	1.17e-05	7.1e-06	1.15e-05	2.57e-06	3.06e-06	5.95e-06	1.11e-05	6.31e-06	4.64e-06	0	0	0	0	0	0	0	0	8.98e-06	0
K07590	1.17e-05	8.18e-06	1.65e-05	9.61e-06	1.74e-05	1.25e-05	7.79e-06	3.29e-06	7.49e-06	5.87e-06	1.4e-05	1.17e-05	1.77e-05	8.62e-06	1.54e-05	1.22e-05	1.49e-05	1.48e-05	1.26e-05	1.62e-05	0	0	2.62e-05	2.71e-05	0	1.01e-05	1.85e-05	1.25e-05	0	0
K12295	0	0	0	0	0	0	0	0	0	0	3.5e-06	0	7.1e-06	0	2.57e-06	3.06e-06	0	3.7e-06	0	4.64e-06	0	0	1.05e-05	1.36e-05	4.95e-06	5.06e-06	0	0	4.49e-06	0
K06297	4.27e-05	4.09e-05	8.69e-05	4.8e-05	8.34e-05	0.000116934	6.23e-05	3.29e-05	6.36e-05	7.04e-05	0.000147178	0.000101453	6.74e-05	0.000120736	9.01e-05	5.51e-05	6.25e-05	0.000133197	4.73e-05	0.000122886	6.28e-05	6.36e-05	7.87e-05	6.33e-05	5.94e-05	6.07e-05	4.32e-05	4.37e-05	7.18e-05	6.53e-05
K03569	0.00130186	0.00114483	0.00129879	0.00114358	0.00128951	0.00127792	0.0013986	0.00123702	0.00131414	0.0014402	0.00129306	0.00120182	0.00117807	0.00127348	0.00127694	0.00118099	0.00114626	0.00121357	0.00107617	0.00125436	0.0011448	0.00107566	0.00099159	0.00120777	0.00114875	0.00103703	0.00100003	0.00109189	0.00125225	0.00108474
K01609	0.000229283	0.000216701	0.000169588	0.000288298	0.000163361	0.000200459	0.000194791	0.000227007	0.000172223	0.000199457	0.00023128	0.00028875	0.000227097	0.000235722	0.000198235	0.000238646	0.000226274	0.000184995	0.000217759	0.000192444	0.000481655	0.000455699	0.000382995	0.000334737	0.000341654	0.000338933	0.000364207	0.000299491	0.000403952	0.000346333
K00826	0.000699507	0.000748231	0.000665941	0.000672695	0.000684727	0.000668195	0.000716829	0.000700759	0.000737565	0.000721566	0.000669309	0.000624324	0.000631613	0.000675546	0.000697684	0.000651687	0.000690731	0.000573486	0.000656433	0.0006979	0.000718993	0.000747135	0.000718771	0.000732803	0.000826901	0.000809393	0.000814835	0.000786164	0.000704671	0.000744942
K12990	4.66e-05	1.23e-05	1.65e-05	4.32e-05	2.43e-05	2.92e-05	2.73e-05	2.96e-05	3e-05	3.52e-05	9.46e-05	9.36e-05	8.87e-05	5.17e-05	4.63e-05	8.26e-05	2.38e-05	9.25e-05	7.57e-05	5.56e-05	0.000146591	0.000111275	8.92e-05	4.98e-05	0.000113885	7.59e-05	6.79e-05	4.37e-05	8.08e-05	9.15e-05
K03387	1.55e-05	2.45e-05	2.48e-05	4.32e-05	6.95e-06	8.35e-06	2.73e-05	1.97e-05	1.87e-05	1.47e-05	2.45e-05	3.9e-06	7.1e-06	1.44e-05	2.57e-06	1.53e-05	2.98e-06	3.7e-06	3.16e-06	4.64e-06	1.4e-05	2.65e-05	5.25e-06	4.52e-06	1.98e-05	1.01e-05	3.09e-05	2.5e-05	1.35e-05	4.57e-05
K10711	3.89e-06	0	4.14e-06	0	0	0	3.9e-06	3.29e-06	0	0	0	0	3.55e-06	2.87e-06	2.57e-06	0	2.98e-06	3.7e-06	0	0	0	5.3e-06	5.25e-06	0	9.9e-06	1.01e-05	6.17e-06	6.24e-06	8.98e-06	0
K09859	2.33e-05	3.68e-05	3.31e-05	4.8e-05	4.17e-05	2.51e-05	3.51e-05	3.95e-05	4.12e-05	2.35e-05	3.5e-05	3.12e-05	4.61e-05	3.45e-05	3.6e-05	3.67e-05	4.76e-05	5.55e-05	3.47e-05	4.87e-05	2.79e-05	3.18e-05	2.1e-05	2.26e-05	4.46e-05	5.06e-05	3.09e-05	6.24e-05	5.83e-05	4.57e-05
K01470	0.000120471	0.000179902	0.000132361	0.000105709	0.000128604	8.35e-05	0.000109083	0.000108568	0.000101088	0.000108528	4.91e-05	6.63e-05	7.1e-05	9.49e-05	8.5e-05	9.18e-05	7.74e-05	8.14e-05	8.84e-05	6.03e-05	0.000146591	0.00013777	0.000141656	0.000140228	8.42e-05	0.000121409	0.000117287	0.000131027	9.87e-05	7.84e-05
K22551	0	0	4.14e-06	0	3.48e-06	0	0	0	3.74e-06	0	0	0	0	2.87e-06	0	0	0	0	0	2.32e-06	0	0	0	0	4.95e-06	0	6.17e-06	6.24e-06	4.49e-06	0
K09935	0.000104926	0.000106306	0.00011168	9.13e-05	7.99e-05	0.000100229	0.000112979	9.54e-05	9.36e-05	0.000102662	0.000140169	0.000113159	0.000113548	0.000120736	0.000123575	0.000122383	9.53e-05	0.000136897	0.00010099	0.000118249	0.000146591	0.000132471	0.00010493	9.5e-05	7.92e-05	0.000101174	8.64e-05	0.000112309	0.00010772	4.57e-05
K00260	3.89e-06	8.18e-06	8.27e-06	9.61e-06	3.48e-06	8.35e-06	3.9e-06	3.29e-06	1.12e-05	2.93e-06	7.01e-06	7.8e-06	1.42e-05	8.62e-06	7.72e-06	1.84e-05	5.95e-06	3.7e-06	1.89e-05	6.96e-06	2.09e-05	1.59e-05	1.57e-05	1.81e-05	1.49e-05	2.53e-05	1.23e-05	2.5e-05	8.98e-06	1.31e-05
K01252	0	0	4.14e-06	4.8e-06	3.48e-06	0	0	6.58e-06	3.74e-06	0	0	7.8e-06	0	0	0	0	0	0	0	0	0	5.3e-06	0	0	0	0	0	6.24e-06	0	0
K04117	0	0	0	0	0	0	0	0	0	0	0	0	0	0	0	0	0	0	0	0	0	0	0	0	0	0	0	6.24e-06	0	0
K11915	3.89e-06	0	4.14e-06	4.8e-06	0	0	0	0	0	0	0	0	3.55e-06	0	0	3.06e-06	0	0	0	0	0	0	0	4.52e-06	0	0	0	0	4.49e-06	0
K05712	0	0	0	0	3.48e-06	0	0	0	3.74e-06	0	0	0	0	0	0	0	0	0	0	0	0	0	0	0	4.95e-06	0	0	1.25e-05	0	0
K07285	0	4.09e-06	4.14e-06	9.61e-06	3.48e-06	0	0	0	3.74e-06	0	0	0	0	0	0	0	0	0	0	2.32e-06	0	5.3e-06	0	4.52e-06	4.95e-06	5.06e-06	0	6.24e-06	0	0
K21416	5.05e-05	0.000134927	8.69e-05	8.17e-05	9.04e-05	6.68e-05	3.9e-05	4.93e-05	6.36e-05	8.51e-05	4.91e-05	5.85e-05	9.94e-05	0.000100613	8.5e-05	7.34e-05	8.93e-05	5.55e-05	8.84e-05	7.65e-05	2.09e-05	2.12e-05	4.2e-05	5.43e-05	2.97e-05	7.08e-05	5.56e-05	2.5e-05	5.83e-05	1.96e-05
K07447	0.000602353	0.000453845	0.000591488	0.000581401	0.00051789	0.000588847	0.000541518	0.000585611	0.000595294	0.000589572	0.000550165	0.000565794	0.00052871	0.000574932	0.000556088	0.000569079	0.000538889	0.000573486	0.000605938	0.000544872	0.000537499	0.000466297	0.000561376	0.000524723	0.000539714	0.00047046	0.000506185	0.00051787	0.000511672	0.000450886
K10039	3.11e-05	4.09e-05	3.31e-05	5.77e-05	3.13e-05	3.76e-05	5.06e-05	5.26e-05	3.37e-05	6.75e-05	9.81e-05	6.24e-05	6.39e-05	4.02e-05	7.21e-05	3.98e-05	6.55e-05	5.92e-05	4.42e-05	5.56e-05	0.000174513	0.000132471	0.000110177	0.000122134	0.000113885	0.000121409	0.000111114	0.000112309	8.98e-05	0.000130692
K19271	0.000136015	0.00028212	0.00014477	0.000144149	0.000145982	0.000129463	0.000112979	0.000144758	0.000134784	0.000170125	0.000248801	0.000265338	0.000372581	0.000393829	0.0003733	0.000342671	0.000404911	0.000355191	0.000378711	0.000343153	0.000111688	0.000132471	0.000288558	0.000271408	0.000277284	0.000323757	0.000425936	0.000368124	0.000323161	0.00015683
K07723	0	0	0	0	0	0	0	0	0	2.93e-06	0	0	0	0	2.57e-06	0	2.98e-06	3.7e-06	0	0	0	0	0	0	0	0	0	0	0	0
K10805	0	4.09e-06	1.24e-05	9.61e-06	1.74e-05	4.18e-06	3.9e-06	9.87e-06	1.87e-05	2.93e-06	7.01e-06	1.17e-05	1.06e-05	2.87e-06	2.57e-06	6.12e-06	5.95e-06	7.4e-06	6.31e-06	0	6.98e-06	2.12e-05	1.05e-05	9.05e-06	9.9e-06	5.06e-06	0	0	4.49e-06	2.61e-05
K06180	0.00226951	0.00204435	0.002337	0.00216224	0.00226968	0.0023011	0.00216607	0.00232599	0.00230255	0.00238762	0.00216912	0.00222806	0.00212548	0.00222499	0.00229901	0.00231915	0.0023074	0.00235314	0.0020766	0.0022931	0.00182191	0.00193937	0.00213533	0.00199938	0.00205487	0.00196784	0.00206178	0.00200285	0.00206015	0.00199958
K08659	5.05e-05	7.77e-05	9.1e-05	0.000120124	3.82e-05	7.1e-05	7.4e-05	7.9e-05	0.000101088	2.64e-05	0.000255809	0.000159983	0.000223549	0.000135109	0.000213682	0.000152978	0.000160774	0.000151696	0.000179888	0.000136798	0.000342045	0.00036032	0.000272818	0.000330214	0.000287187	0.000207407	0.000259266	0.000249576	0.000170557	0.000248314
K02083	1.17e-05	2.86e-05	3.72e-05	1.44e-05	1.74e-05	2.09e-05	1.56e-05	1.97e-05	1.87e-05	1.47e-05	2.1e-05	1.95e-05	1.42e-05	5.75e-06	2.32e-05	1.53e-05	2.98e-06	3.7e-06	2.21e-05	1.85e-05	4.89e-05	8.48e-05	6.3e-05	5.43e-05	3.47e-05	6.58e-05	9.26e-05	4.99e-05	6.28e-05	6.53e-05
K02389	0.000108812	7.77e-05	7.45e-05	0.000100904	0.000100797	0.000108582	0.000151937	9.87e-05	8.61e-05	0.000108528	8.06e-05	3.12e-05	7.45e-05	6.32e-05	6.44e-05	4.9e-05	5.66e-05	7.4e-05	6.31e-05	8.58e-05	0.00013263	0.000143068	7.35e-05	9.05e-05	6.44e-05	8.6e-05	8.64e-05	8.11e-05	0.000112209	5.23e-05
K10939	0	0	0	4.8e-06	0	0	0	0	0	0	0	0	0	0	0	0	0	0	0	0	0	0	0	0	0	0	0	0	0	0
K07655	0	0	0	0	0	0	0	0	0	0	0	0	0	0	0	0	0	0	0	0	0	0	1.05e-05	0	0	0	0	0	0	0
K07238	0.000672304	0.000776851	0.000794166	0.000581401	0.000702106	0.00071831	0.000642809	0.0006876	0.000700125	0.000809562	0.000816487	0.000671149	0.000684839	0.000698543	0.00071828	0.0007037	0.000634163	0.000725182	0.000577535	0.000704856	0.000732954	0.000683549	0.000839441	0.000818749	0.000732822	0.000915626	0.000802489	0.0008236	0.000920112	0.000633854
K06374	0.000349754	0.000327095	0.000380538	0.000273883	0.000371907	0.000367507	0.000342831	0.000375054	0.000378143	0.000404781	0.00029786	0.000280946	0.000283871	0.00038233	0.000411917	0.000388565	0.00038407	0.000344091	0.000309281	0.000380251	0.000202435	0.000238447	0.000278065	0.000275932	0.000113885	0.0002327	0.00024692	0.000199661	0.000300719	0.000169899
K19954	0.00010104	6.95e-05	6.62e-05	7.21e-05	8.69e-05	8.77e-05	6.23e-05	6.91e-05	9.36e-05	6.45e-05	6.31e-05	6.63e-05	6.39e-05	8.05e-05	6.18e-05	6.12e-05	8.34e-05	7.03e-05	5.37e-05	6.03e-05	0.000104708	0.000111275	7.35e-05	7.24e-05	7.43e-05	9.61e-05	6.79e-05	0.000131027	5.83e-05	6.53e-05
K03449	1.17e-05	4.09e-05	2.48e-05	2.88e-05	2.43e-05	1.67e-05	1.17e-05	1.32e-05	2.25e-05	8.8e-06	1.75e-05	1.95e-05	3.55e-06	2.01e-05	7.72e-06	1.53e-05	1.49e-05	2.59e-05	9.47e-06	1.62e-05	2.09e-05	3.18e-05	1.57e-05	3.62e-05	1.98e-05	2.53e-05	1.85e-05	1.87e-05	8.98e-06	3.27e-05
K03980	0.000272031	0.000253499	0.000335039	0.000336348	0.000319771	0.000296512	0.000237644	0.000325705	0.000333215	0.00027572	0.000283843	0.000292652	0.000230645	0.000310463	0.000285767	0.00027842	0.000267956	0.000303392	0.000293501	0.000296781	0.000167532	0.000196057	0.000257079	0.000185462	0.000178254	0.000217524	0.000179017	0.000193421	0.000206464	0.000202572
K06926	0.000341981	0.000302563	0.000256449	0.000221028	0.000316295	0.000325745	0.000381789	0.000381634	0.000307007	0.000296253	0.000487089	0.00051897	0.000400968	0.00042545	0.000440236	0.000443637	0.000139933	0.000628984	0.000429206	0.000405756	0.000439772	0.000466297	0.0004512	0.000515676	0.000415926	0.000450225	0.000364207	0.000399321	0.000426393	0.000392075
K20534	0.00035364	0.000290297	0.000268858	0.000235443	0.000243304	0.00034245	0.00036231	0.000299385	0.000232127	0.000287453	0.000381962	0.000277044	0.000333549	0.000347834	0.000296065	0.000299837	0.000259024	0.000321892	0.000290345	0.000324605	0.00040487	0.000344424	0.000356762	0.000402589	0.000341654	0.000419873	0.000302477	0.000399321	0.00040844	0.000339798
K13643	7.77e-06	8.18e-06	8.27e-06	9.61e-06	0	8.35e-06	0	9.87e-06	1.12e-05	1.17e-05	3.5e-06	7.8e-06	7.1e-06	8.62e-06	7.72e-06	9.18e-06	5.95e-06	3.7e-06	6.31e-06	2.32e-06	1.4e-05	1.06e-05	5.25e-06	9.05e-06	4.95e-06	5.06e-06	6.17e-06	1.25e-05	0	1.31e-05
K06397	0.000365298	0.000412958	0.000388811	0.000297908	0.000424044	0.000455208	0.000366206	0.000414534	0.000449278	0.000448779	0.000343415	0.000351183	0.000337097	0.000408202	0.000399044	0.000367148	0.000404911	0.00038479	0.00034084	0.000394163	0.000286201	0.000238447	0.000267572	0.000294026	0.00029709	0.000252935	0.00030865	0.000249576	0.000278278	0.000196037
K04518	0.000155446	0.000130838	0.00014477	0.000201809	9.73e-05	0.000116934	0.000155832	0.000141468	9.73e-05	0.000117328	0.000143674	0.000136571	0.000106452	9.49e-05	0.000110703	0.000128502	0.000136955	0.000140596	0.000157796	0.000106656	0.000167532	0.00018016	0.000236093	0.000176416	0.000183206	0.00015682	0.00018519	0.000168464	0.000152604	0.000248314
K15653	0	0	0	0	0	0	0	3.29e-06	0	0	0	0	0	0	2.57e-06	0	0	0	0	0	0	0	0	0	0	0	0	0	0	0
K21400	1.94e-05	3.27e-05	1.65e-05	4.8e-06	2.09e-05	2.09e-05	2.34e-05	3.29e-05	1.12e-05	2.05e-05	1.75e-05	2.34e-05	1.06e-05	2.01e-05	3.09e-05	2.14e-05	2.68e-05	2.22e-05	1.58e-05	2.32e-05	0	0	0	0	4.95e-06	5.06e-06	0	0	0	0
K05574	0	0	0	0	3.48e-06	0	3.9e-06	3.29e-06	3.74e-06	0	3.5e-06	3.9e-06	3.55e-06	0	7.72e-06	0	0	0	0	9.27e-06	6.98e-06	5.3e-06	5.25e-06	4.52e-06	4.95e-06	0	6.17e-06	0	4.49e-06	6.53e-06
K18537	0	4.09e-06	0	0	0	0	0	0	0	2.93e-06	0	0	0	0	0	0	0	0	3.16e-06	0	0	0	0	0	0	0	0	0	0	0
K12973	1.55e-05	0	4.14e-06	2.4e-05	6.95e-06	4.18e-06	7.79e-06	9.87e-06	3.74e-06	8.8e-06	3.5e-06	0	3.55e-06	1.15e-05	0	9.18e-06	1.19e-05	7.4e-06	1.26e-05	1.16e-05	1.4e-05	1.06e-05	2.1e-05	9.05e-06	4.95e-06	5.06e-06	6.17e-06	6.24e-06	1.35e-05	2.61e-05
K03264	1.17e-05	1.23e-05	4.14e-06	9.61e-06	6.95e-06	8.35e-06	1.17e-05	6.58e-06	3.74e-06	8.8e-06	1.05e-05	7.8e-06	1.06e-05	5.75e-06	7.72e-06	9.18e-06	5.95e-06	1.11e-05	3.16e-06	4.64e-06	0	0	5.25e-06	9.05e-06	4.95e-06	1.01e-05	6.17e-06	1.25e-05	1.8e-05	3.27e-05
K03225	0	0	0	4.8e-06	0	0	0	0	0	0	0	0	0	0	0	3.06e-06	0	0	0	2.32e-06	6.98e-06	1.06e-05	5.25e-06	4.52e-06	0	0	6.17e-06	6.24e-06	0	1.31e-05
K17623	0	0	1.24e-05	0	1.39e-05	0	3.9e-06	6.58e-06	3.74e-06	0	0	0	0	0	0	0	0	0	0	0	0	0	0	0	0	0	0	0	4.49e-06	6.53e-06
K02663	0	0	0	0	3.48e-06	0	3.9e-06	3.29e-06	3.74e-06	2.93e-06	3.5e-06	0	3.55e-06	2.87e-06	2.57e-06	0	2.98e-06	3.7e-06	3.16e-06	2.32e-06	0	0	0	4.52e-06	0	0	6.17e-06	1.25e-05	4.49e-06	0
K07709	0	8.18e-06	8.27e-06	9.61e-06	0	8.35e-06	0	3.29e-06	3.74e-06	2.93e-06	0	0	0	2.87e-06	0	0	2.98e-06	0	0	0	0	5.3e-06	5.25e-06	0	4.95e-06	5.06e-06	6.17e-06	0	4.49e-06	0
K02435	3.5e-05	4.09e-05	3.31e-05	2.4e-05	3.13e-05	4.18e-05	4.29e-05	3.29e-05	5.24e-05	2.64e-05	4.56e-05	4.68e-05	1.77e-05	4.02e-05	3.6e-05	3.06e-05	2.68e-05	4.07e-05	4.1e-05	3.48e-05	2.09e-05	2.65e-05	4.2e-05	1.81e-05	3.47e-05	2.02e-05	2.47e-05	2.5e-05	2.69e-05	3.92e-05
K21039	3.89e-06	8.18e-06	8.27e-06	9.61e-06	6.95e-06	8.35e-06	0	6.58e-06	7.49e-06	0	3.5e-06	7.8e-06	3.55e-06	2.87e-06	5.15e-06	9.18e-06	5.95e-06	7.4e-06	9.47e-06	4.64e-06	2.09e-05	1.59e-05	1.05e-05	1.36e-05	9.9e-06	1.01e-05	1.23e-05	1.87e-05	1.35e-05	1.96e-05
K09826	0	0	0	0	0	0	0	3.29e-06	0	2.93e-06	0	0	0	5.75e-06	0	3.06e-06	5.95e-06	1.11e-05	3.16e-06	4.64e-06	0	0	5.25e-06	4.52e-06	0	5.06e-06	6.17e-06	1.25e-05	4.49e-06	0
K13381	0	0	0	4.8e-06	0	0	0	0	0	0	0	0	0	2.87e-06	0	0	0	0	0	0	0	0	0	0	0	0	0	6.24e-06	0	0
K17209	0	1.23e-05	0	4.8e-06	0	0	0	0	0	2.93e-06	0	3.9e-06	0	2.87e-06	2.57e-06	0	0	0	0	2.32e-06	0	0	1.05e-05	0	0	5.06e-06	6.17e-06	0	0	0
K00884	0	4.09e-06	4.14e-06	4.8e-06	6.95e-06	0	0	0	3.74e-06	0	7.01e-06	7.8e-06	0	0	0	0	0	0	0	2.32e-06	6.98e-06	2.12e-05	0	0	0	0	0	0	4.49e-06	0
K00261	3.5e-05	2.86e-05	3.72e-05	4.8e-05	3.48e-05	2.92e-05	7.79e-06	3.29e-05	4.12e-05	2.93e-05	5.26e-05	5.46e-05	5.68e-05	5.75e-05	2.32e-05	3.67e-05	3.87e-05	2.96e-05	5.37e-05	3.48e-05	9.07e-05	7.42e-05	5.25e-05	4.07e-05	6.44e-05	4.05e-05	6.79e-05	4.99e-05	8.08e-05	8.49e-05
K07893	3.89e-06	4.09e-06	3.31e-05	4.8e-06	2.78e-05	4.18e-06	1.17e-05	6.58e-06	1.12e-05	2.93e-06	3.5e-06	0	0	0	0	0	0	0	0	0	0	0	0.000183628	9.05e-06	9.9e-06	5.06e-06	0	1.25e-05	8.98e-06	0.000130692
K05299	0	0	0	9.61e-06	3.48e-06	0	0	6.58e-06	0	2.93e-06	0	0	0	0	0	0	0	0	0	0	6.98e-06	0	0	0	0	0	0	0	0	0
K21787	0	0	0	0	0	0	0	0	0	0	3.5e-06	0	3.55e-06	0	0	0	0	3.7e-06	0	0	0	0	0	0	0	0	0	0	0	0
K14333	0	8.18e-06	0	4.8e-06	3.48e-06	1.25e-05	1.95e-05	6.58e-06	0	0	0	0	0	0	0	0	0	0	0	2.32e-06	0	5.3e-06	5.25e-06	0	0	0	0	0	0	0
K09921	3.89e-06	4.09e-06	4.14e-06	9.61e-06	3.48e-06	0	0	6.58e-06	7.49e-06	2.93e-06	3.5e-06	0	0	0	2.57e-06	0	0	0	0	0	0	0	0	0	0	5.06e-06	0	1.25e-05	0	0
K01223	0.000310892	0.0004702	0.000181996	0.000355568	0.000208546	0.000380036	0.000350623	0.000549422	0.000239615	0.000252255	0.000897084	0.00082723	0.000791291	0.000485818	0.000509747	0.00049259	0.000342388	0.000373691	0.000669057	0.000452128	0.00121461	0.00126642	0.000566623	0.000592575	0.000965543	0.000561516	0.000746932	0.000848557	0.000525137	0.000790684
K05873	4.66e-05	3.68e-05	5.79e-05	2.4e-05	3.48e-05	5.43e-05	5.45e-05	3.62e-05	3.37e-05	4.11e-05	9.11e-05	5.85e-05	6.03e-05	6.32e-05	7.47e-05	3.98e-05	1.49e-05	0.000107297	4.1e-05	6.96e-05	5.58e-05	4.24e-05	6.3e-05	6.33e-05	7.92e-05	4.55e-05	5.56e-05	8.74e-05	7.63e-05	8.49e-05
K01998	0.000730596	0.000973109	0.000951345	0.000922554	0.0009037	0.000780953	0.000763579	0.000842227	0.000992156	0.000797829	0.000602728	0.000741385	0.000752259	0.000853775	0.000865025	0.000905631	0.00117008	0.000732582	0.000848945	0.000867158	0.000453733	0.000519285	0.000729264	0.000660427	0.000574374	0.000854921	0.000716067	0.00081736	0.000637346	0.000568509
K02888	0.000481883	0.000449756	0.000504626	0.000504521	0.000486608	0.000501146	0.000424643	0.000457303	0.000453022	0.000507443	0.000420508	0.000433125	0.000376129	0.000448447	0.00041964	0.000431398	0.000419798	0.00041439	0.00042605	0.000357065	0.000376948	0.000328527	0.000409228	0.000402589	0.000450587	0.000450225	0.000456801	0.000455476	0.000426393	0.000405144
K02558	2.33e-05	2.86e-05	1.24e-05	4.8e-05	3.48e-05	2.92e-05	1.56e-05	2.96e-05	2.62e-05	2.05e-05	2.1e-05	3.51e-05	4.61e-05	4.02e-05	3.35e-05	3.06e-05	2.68e-05	2.96e-05	4.1e-05	2.32e-05	5.58e-05	6.89e-05	7.35e-05	5.88e-05	5.45e-05	7.08e-05	4.94e-05	6.24e-05	7.18e-05	4.57e-05
K06324	0	0	0	9.61e-06	0	0	0	6.58e-06	0	0	0	0	0	0	0	0	0	0	0	0	0	0	0	0	0	0	0	0	0	0
K00754	1.17e-05	1.23e-05	1.65e-05	1.92e-05	2.09e-05	4.18e-06	1.95e-05	2.63e-05	1.12e-05	1.17e-05	2.8e-05	2.73e-05	1.77e-05	2.01e-05	1.29e-05	9.18e-06	5.95e-06	2.22e-05	1.89e-05	9.27e-06	1.4e-05	5.3e-06	5.25e-06	2.26e-05	2.48e-05	1.01e-05	3.09e-05	1.87e-05	3.14e-05	1.96e-05
K01687	0.000761686	0.00107124	0.000827256	0.000922554	0.000910652	0.000810187	0.000892141	0.000924476	0.000763773	0.000841827	0.000798966	0.000702365	0.000723871	0.000672671	0.000787791	0.000645568	0.000833641	0.000632684	0.000729019	0.000772095	0.00131234	0.00129291	0.000981097	0.00121229	0.00113389	0.00108256	0.00109879	0.00101078	0.00103681	0.00119583
K14056	0	0	4.14e-06	4.8e-06	0	4.18e-06	0	0	0	0	0	0	0	0	2.57e-06	3.06e-06	0	0	0	2.32e-06	0	5.3e-06	0	0	0	0	0	0	0	0
K15834	0	0	0	4.8e-06	0	0	0	0	0	0	3.5e-06	0	0	2.87e-06	0	3.06e-06	2.98e-06	3.7e-06	0	2.32e-06	0	0	0	0	4.95e-06	0	0	0	0	0
K01589	7.77e-06	1.23e-05	1.65e-05	5.77e-05	6.95e-06	8.35e-06	1.56e-05	2.3e-05	3e-05	1.47e-05	2.1e-05	1.95e-05	1.77e-05	1.44e-05	2.32e-05	2.75e-05	1.79e-05	2.96e-05	1.58e-05	1.85e-05	3.49e-05	7.42e-05	4.72e-05	5.88e-05	2.97e-05	4.05e-05	3.7e-05	3.74e-05	2.24e-05	3.27e-05
K08688	0	8.18e-06	0	0	0	4.18e-06	3.9e-06	3.29e-06	0	0	0	0	3.55e-06	0	2.57e-06	0	0	0	0	0	0	5.3e-06	0	0	0	0	0	6.24e-06	0	0
K01069	2.72e-05	1.23e-05	8.27e-06	3.36e-05	1.74e-05	1.25e-05	3.9e-06	1.64e-05	2.62e-05	1.47e-05	7.01e-06	7.8e-06	1.06e-05	1.15e-05	7.72e-06	9.18e-06	1.19e-05	7.4e-06	1.26e-05	1.39e-05	1.4e-05	1.59e-05	1.05e-05	2.26e-05	0	2.53e-05	6.17e-06	1.25e-05	8.98e-06	3.27e-05
K03683	0	0	4.14e-06	9.61e-06	3.48e-06	0	0	0	0	2.93e-06	1.05e-05	0	1.06e-05	2.87e-06	2.57e-06	3.06e-06	0	7.4e-06	9.47e-06	2.32e-06	1.4e-05	2.65e-05	1.05e-05	1.81e-05	1.49e-05	0	6.17e-06	6.24e-06	4.49e-06	1.96e-05
K02361	6.61e-05	5.32e-05	7.45e-05	0.000144149	3.82e-05	3.76e-05	5.06e-05	6.58e-05	4.12e-05	4.11e-05	0.000122648	0.000120963	7.45e-05	4.6e-05	5.15e-05	7.34e-05	6.85e-05	6.66e-05	8.52e-05	3.48e-05	0.000181493	0.000132471	0.000152149	0.00011761	0.000173303	0.00011635	0.000141979	0.000112309	9.87e-05	0.000196037
K02585	5.05e-05	5.32e-05	3.72e-05	4.32e-05	4.17e-05	7.52e-05	3.9e-05	4.28e-05	4.49e-05	4.11e-05	2.45e-05	2.34e-05	4.61e-05	3.16e-05	2.83e-05	3.06e-05	3.57e-05	3.33e-05	2.84e-05	3.25e-05	3.49e-05	3.71e-05	4.2e-05	4.52e-05	2.48e-05	4.05e-05	1.85e-05	5.62e-05	3.59e-05	6.53e-06
K01075	3.89e-06	0	0	4.8e-06	0	0	0	0	0	0	0	3.9e-06	3.55e-06	2.87e-06	0	3.06e-06	2.98e-06	3.7e-06	3.16e-06	2.32e-06	0	5.3e-06	5.25e-06	0	4.95e-06	0	0	0	4.49e-06	6.53e-06
K21567	7.77e-06	8.18e-06	8.27e-06	1.44e-05	1.04e-05	1.25e-05	1.17e-05	1.32e-05	3.74e-06	1.17e-05	2.8e-05	1.56e-05	1.42e-05	5.75e-06	1.8e-05	1.22e-05	1.19e-05	1.48e-05	1.26e-05	6.96e-06	0	5.3e-06	0	4.52e-06	4.95e-06	1.52e-05	1.23e-05	6.24e-06	8.98e-06	1.31e-05
K12205	0	4.09e-06	0	4.8e-06	0	0	0	0	0	0	0	0	0	0	0	0	0	0	0	0	0	0	5.25e-06	0	0	0	0	0	0	0
K04017	0	0	0	4.8e-06	0	0	0	0	0	0	0	0	0	0	0	0	0	0	0	0	0	1.06e-05	0	0	0	0	0	0	0	0
K01436	3.5e-05	3.27e-05	2.9e-05	7.21e-05	3.13e-05	4.59e-05	2.73e-05	5.26e-05	4.87e-05	2.93e-05	4.21e-05	4.29e-05	2.13e-05	5.17e-05	4.63e-05	3.98e-05	2.98e-05	2.59e-05	4.73e-05	3.48e-05	5.58e-05	6.89e-05	2.1e-05	4.07e-05	5.45e-05	6.07e-05	3.09e-05	2.5e-05	6.73e-05	2.61e-05
K01799	1.17e-05	3.27e-05	1.24e-05	3.36e-05	1.04e-05	1.67e-05	1.17e-05	6.58e-06	1.12e-05	0	3.5e-06	1.56e-05	1.42e-05	2.01e-05	1.8e-05	2.45e-05	2.08e-05	1.11e-05	9.47e-06	1.62e-05	2.09e-05	2.65e-05	1.05e-05	9.05e-06	9.9e-06	2.53e-05	6.17e-06	1.25e-05	1.8e-05	1.31e-05
K07120	1.94e-05	6.13e-05	1.65e-05	3.84e-05	6.95e-06	1.25e-05	3.9e-06	6.58e-06	3.74e-06	1.47e-05	7.01e-06	1.17e-05	1.77e-05	1.15e-05	7.72e-06	1.22e-05	2.08e-05	1.11e-05	1.58e-05	9.27e-06	2.09e-05	1.06e-05	2.1e-05	1.81e-05	1.49e-05	4.05e-05	2.47e-05	1.87e-05	3.59e-05	6.53e-06
K00852	0.00042359	0.000609215	0.000562534	0.000494912	0.000500511	0.000371684	0.000373998	0.000384924	0.00049795	0.000460512	0.000402987	0.00049946	0.000535807	0.000494442	0.000514896	0.000550721	0.000607367	0.000566086	0.000621718	0.000466039	0.00027224	0.000339125	0.000398735	0.000398066	0.00029709	0.000490695	0.000444455	0.000449236	0.000345603	0.000248314
K22233	3.89e-06	1.23e-05	4.14e-06	4.8e-06	3.48e-06	0	3.9e-06	3.29e-06	0	2.93e-06	0	0	1.06e-05	1.15e-05	2.57e-06	3.06e-06	5.95e-06	7.4e-06	9.47e-06	4.64e-06	6.98e-06	1.06e-05	0	4.52e-06	0	5.06e-06	0	6.24e-06	0	0
K13979	2.33e-05	1.64e-05	1.65e-05	2.88e-05	1.74e-05	8.35e-06	2.34e-05	1.97e-05	1.5e-05	1.76e-05	2.1e-05	1.95e-05	2.13e-05	1.15e-05	1.29e-05	2.75e-05	2.08e-05	2.22e-05	1.26e-05	9.27e-06	6.28e-05	5.3e-05	4.72e-05	1.81e-05	1.98e-05	1.52e-05	2.47e-05	3.12e-05	1.35e-05	7.19e-05
K03619	0	4.09e-06	0	9.61e-06	3.48e-06	0	3.9e-06	0	0	2.93e-06	3.5e-06	3.9e-06	3.55e-06	2.87e-06	2.57e-06	3.06e-06	2.98e-06	3.7e-06	3.16e-06	4.64e-06	1.4e-05	1.06e-05	5.25e-06	4.52e-06	4.95e-06	0	6.17e-06	6.24e-06	0	6.53e-06
K18331	0.000396387	0.000363894	0.000488081	0.000374787	0.000583929	0.000597199	0.000568788	0.000477043	0.000509182	0.000498643	0.000385466	0.000323868	0.000333549	0.000416826	0.000424789	0.000397743	0.000482321	0.00041439	0.000479701	0.000452128	2.79e-05	6.89e-05	0.000167888	0.000144751	0.000173303	0.000278229	0.000191363	0.000149745	0.000278278	7.84e-05
K14587	3.89e-06	4.09e-06	4.14e-06	4.8e-06	1.04e-05	4.18e-06	3.9e-06	3.29e-06	3.74e-06	0	0	0	3.55e-06	2.87e-06	0	3.06e-06	0	7.4e-06	0	2.32e-06	0	0	5.25e-06	0	0	5.06e-06	0	6.24e-06	0	0
K01547	1.94e-05	8.59e-05	6.2e-05	8.17e-05	4.17e-05	3.76e-05	1.95e-05	4.61e-05	3.37e-05	3.52e-05	3.5e-06	1.17e-05	0	0	2.57e-06	1.22e-05	2.98e-06	7.4e-06	0	6.96e-06	4.89e-05	3.71e-05	4.2e-05	2.26e-05	3.47e-05	8.6e-05	4.32e-05	2.5e-05	9.43e-05	3.92e-05
K00112	4.66e-05	5.32e-05	5.38e-05	0.000110514	3.82e-05	4.18e-05	4.67e-05	4.61e-05	4.49e-05	3.23e-05	3.85e-05	6.63e-05	3.55e-05	4.89e-05	4.38e-05	5.81e-05	6.55e-05	6.29e-05	3.79e-05	3.48e-05	2.79e-05	3.71e-05	4.72e-05	4.52e-05	7.92e-05	5.06e-05	6.79e-05	7.49e-05	4.04e-05	4.57e-05
K19702	0	0	0	0	3.48e-06	8.35e-06	7.79e-06	0	3.74e-06	0	0	0	0	0	0	0	0	0	0	0	0	0	0	0	0	0	0	0	0	0
K11784	1.55e-05	2.86e-05	8.27e-06	2.88e-05	6.95e-06	2.09e-05	7.79e-06	1.64e-05	1.87e-05	5.87e-06	1.05e-05	1.95e-05	3.55e-06	1.15e-05	7.72e-06	2.14e-05	1.79e-05	7.4e-06	1.26e-05	6.96e-06	6.98e-06	1.59e-05	0	9.05e-06	0	5.06e-06	6.17e-06	0	8.98e-06	0
K05887	0	0	0	4.8e-06	0	0	0	0	0	0	3.5e-06	0	0	0	2.57e-06	0	0	0	0	0	0	0	0	0	0	0	0	0	4.49e-06	0
K21440	7.77e-06	4.09e-06	0	4.8e-06	0	4.18e-06	3.9e-06	3.29e-06	3.74e-06	0	0	3.9e-06	3.55e-06	2.87e-06	0	6.12e-06	0	0	3.16e-06	0	6.98e-06	1.06e-05	5.25e-06	4.52e-06	4.95e-06	0	1.23e-05	1.25e-05	4.49e-06	1.31e-05
K11051	0.000139901	0.000167636	0.000223359	0.000124929	0.000208546	0.000137815	0.00016752	0.000174367	0.000164735	0.000199457	0.000224271	0.000179493	0.000227097	0.000275968	0.000257448	0.000247825	0.000294752	0.000210895	0.000284034	0.000257365	8.38e-05	0.000100678	0.000146902	0.000135704	0.000113885	0.000192231	0.000172844	0.000155985	0.000175046	9.15e-05
K03725	3.89e-06	4.09e-06	8.27e-06	4.8e-06	0	1.25e-05	1.17e-05	0	7.49e-06	2.93e-06	3.5e-06	3.9e-06	1.06e-05	2.87e-06	1.03e-05	3.06e-06	5.95e-06	7.4e-06	0	4.64e-06	0	0	1.05e-05	9.05e-06	4.95e-06	5.06e-06	6.17e-06	6.24e-06	4.49e-06	1.31e-05
K07052	0.000913246	0.000789118	0.000752803	0.000826454	0.000806379	0.000885359	0.000775266	0.000779718	0.000872349	0.000897558	0.000728881	0.000682855	0.000691936	0.000692794	0.00064362	0.000709819	0.000750277	0.000721482	0.000634342	0.000651528	0.000649187	0.000725939	0.000703032	0.000633286	0.000772434	0.000799276	0.000827181	0.000686333	0.000902158	0.000561974
K09960	3.5e-05	1.64e-05	1.65e-05	5.29e-05	3.82e-05	2.92e-05	2.34e-05	3.95e-05	3.74e-05	4.4e-05	5.26e-05	5.46e-05	4.97e-05	4.89e-05	5.15e-05	7.04e-05	5.36e-05	2.59e-05	2.84e-05	3.25e-05	3.49e-05	3.18e-05	2.62e-05	5.43e-05	3.47e-05	4.05e-05	2.47e-05	7.49e-05	2.69e-05	4.57e-05
K02236	2.72e-05	4.09e-06	2.9e-05	9.61e-06	3.82e-05	2.51e-05	2.34e-05	2.63e-05	4.12e-05	1.76e-05	6.31e-05	4.68e-05	4.26e-05	5.75e-05	4.63e-05	4.59e-05	8.93e-06	9.25e-05	2.84e-05	6.72e-05	2.09e-05	1.06e-05	6.3e-05	2.71e-05	2.48e-05	1.01e-05	2.47e-05	1.87e-05	4.49e-05	3.27e-05
K03530	7e-05	7.36e-05	7.45e-05	9.13e-05	6.26e-05	5.43e-05	5.45e-05	6.25e-05	6.74e-05	6.45e-05	7.36e-05	5.85e-05	7.1e-05	6.61e-05	7.98e-05	9.79e-05	8.04e-05	5.18e-05	5.68e-05	7.65e-05	0.000118669	0.000111275	5.25e-05	5.43e-05	9.41e-05	4.05e-05	6.79e-05	7.49e-05	3.14e-05	7.84e-05
K08680	7.77e-06	1.23e-05	8.27e-06	1.44e-05	3.48e-06	1.25e-05	7.79e-06	9.87e-06	7.49e-06	8.8e-06	0	3.9e-06	0	5.75e-06	5.15e-06	0	0	0	0	0	6.98e-06	2.12e-05	5.25e-06	9.05e-06	0	5.06e-06	6.17e-06	0	0	0
K02639	7.77e-06	0	0	0	0	0	0	0	0	2.93e-06	3.5e-06	0	0	0	2.57e-06	0	0	0	0	0	6.98e-06	5.3e-06	0	0	0	0	0	0	0	6.53e-06
K04565	0.000112698	9.4e-05	8.69e-05	8.17e-05	9.38e-05	0.000100229	7.79e-05	8.88e-05	0.000101088	0.000114395	5.96e-05	5.85e-05	6.39e-05	5.46e-05	5.41e-05	6.12e-05	5.36e-05	4.44e-05	4.42e-05	4.17e-05	5.58e-05	3.18e-05	4.2e-05	3.17e-05	2.48e-05	5.56e-05	7.41e-05	5.62e-05	0.000103232	5.23e-05
K00392	2.72e-05	8.18e-06	1.24e-05	6.73e-05	2.09e-05	1.25e-05	1.17e-05	1.32e-05	1.5e-05	2.93e-06	5.61e-05	9.36e-05	6.03e-05	4.02e-05	2.83e-05	5.2e-05	4.47e-05	4.07e-05	8.84e-05	3.25e-05	9.07e-05	7.42e-05	3.67e-05	3.17e-05	6.93e-05	3.04e-05	2.47e-05	1.87e-05	2.24e-05	0.000111088
K05989	0.00109589	0.00168045	0.00179101	0.00143669	0.00173441	0.00156608	0.00149989	0.00133901	0.0016174	0.00167192	0.00129306	0.00158812	0.00179903	0.00164431	0.0016348	0.00169194	0.00193822	0.00153546	0.00179888	0.00138652	0.000844642	0.00067825	0.00099159	0.000800655	0.000995252	0.000834687	0.00104324	0.00105446	0.000982949	0.000869099
K02018	0.000116585	0.000220789	0.000136497	0.000129734	0.000104273	7.1e-05	7.4e-05	0.000131598	0.000134784	0.00013786	9.81e-05	0.000152179	0.000141936	0.000126485	0.00017249	0.00014074	0.000163751	9.25e-05	0.000119925	0.000108974	0.000188474	0.000217252	0.000136409	0.000189986	0.000178254	0.000166937	0.000129633	0.000187182	0.000148116	0.000111088
K00197	0.00015156	0.000171725	0.000223359	0.000172979	0.000170313	0.000141991	0.000136353	0.000138178	0.000183455	0.000164259	9.46e-05	0.000109257	0.000152581	9.49e-05	0.000139022	0.000143799	0.000128023	0.000155396	0.000176732	0.000166939	4.89e-05	6.36e-05	0.000115423	9.95e-05	5.45e-05	0.000136585	0.00012346	9.98e-05	6.73e-05	6.53e-05
K04691	0	0	4.14e-06	2.4e-05	3.48e-06	4.18e-06	3.9e-06	3.29e-06	7.49e-06	2.93e-06	3.5e-06	7.8e-06	1.06e-05	5.75e-06	1.54e-05	1.22e-05	2.98e-06	7.4e-06	6.31e-06	1.39e-05	4.89e-05	3.18e-05	1.57e-05	1.36e-05	2.48e-05	1.01e-05	3.09e-05	1.25e-05	1.35e-05	2.61e-05
K07172	0	0	4.14e-06	0	0	0	3.9e-06	3.29e-06	3.74e-06	2.93e-06	3.5e-06	3.9e-06	0	0	2.57e-06	6.12e-06	2.98e-06	3.7e-06	3.16e-06	4.64e-06	6.98e-06	5.3e-06	5.25e-06	4.52e-06	0	1.01e-05	6.17e-06	6.24e-06	4.49e-06	0
K07107	0.000411932	0.000335273	0.000301949	0.000514131	0.000330198	0.000380036	0.000323352	0.000322415	0.000262079	0.000319718	0.000346919	0.00034728	0.000248387	0.000238597	0.000208533	0.000275361	0.00028582	0.000318192	0.000296657	0.0001994	0.000516558	0.000445101	0.000356762	0.000389019	0.000445635	0.000384462	0.000450628	0.000480433	0.000394975	0.000588112
K22452	0	4.09e-06	0	0	0	0	0	0	0	2.93e-06	0	3.9e-06	3.55e-06	0	2.57e-06	3.06e-06	2.98e-06	0	0	0	0	5.3e-06	1.05e-05	9.05e-06	1.98e-05	1.52e-05	6.17e-06	1.87e-05	1.35e-05	6.53e-06
K18827	3.89e-06	1.23e-05	0	4.8e-06	1.04e-05	1.67e-05	0	3.29e-06	3.74e-06	1.47e-05	0	3.9e-06	7.1e-06	1.72e-05	1.54e-05	9.18e-06	1.19e-05	7.4e-06	3.16e-06	1.39e-05	0	0	5.25e-06	0	0	0	0	6.24e-06	4.49e-06	0
K08304	3.11e-05	1.64e-05	2.07e-05	3.84e-05	1.04e-05	1.25e-05	1.56e-05	1.97e-05	1.12e-05	2.05e-05	1.75e-05	1.17e-05	1.06e-05	2.87e-05	1.29e-05	1.84e-05	2.38e-05	4.07e-05	3.16e-05	2.78e-05	3.49e-05	4.24e-05	3.15e-05	2.71e-05	4.95e-06	3.04e-05	3.09e-05	1.87e-05	2.24e-05	4.57e-05
K04744	7.38e-05	5.72e-05	4.14e-05	0.000120124	3.48e-05	3.34e-05	3.51e-05	6.25e-05	5.24e-05	3.23e-05	7.01e-05	4.68e-05	5.68e-05	6.32e-05	4.12e-05	7.65e-05	5.06e-05	7.4e-05	7.89e-05	4.87e-05	0.000118669	0.000143068	7.87e-05	9.05e-05	9.9e-05	9.61e-05	7.41e-05	6.86e-05	8.08e-05	0.000104553
K07315	0.000225397	0.000196257	0.000239904	0.000245053	0.000267634	0.000271454	0.000218165	0.000233586	0.000209663	0.000252255	0.000441534	0.000452635	0.000500323	0.000457071	0.000453108	0.000397743	0.000485298	0.000473588	0.000438674	0.000452128	0.000237337	0.000158965	0.00020986	0.000212603	0.000173303	0.000202348	0.000135806	0.000237097	0.000291743	0.000209107
K07646	0.000512972	0.000756408	0.000517035	0.000542961	0.000563075	0.000467737	0.00052983	0.000542842	0.000505438	0.00063357	0.000374953	0.000331672	0.000372581	0.000390954	0.000442811	0.000409982	0.000458503	0.00041439	0.000394491	0.000426623	0.000600324	0.000572273	0.000524651	0.000542817	0.000445635	0.000728454	0.000753105	0.000505391	0.000646322	0.000307125
K09913	0	4.09e-06	0	0	3.48e-06	0	0	0	0	0	3.5e-06	3.9e-06	1.06e-05	5.75e-06	1.29e-05	6.12e-06	1.19e-05	7.4e-06	9.47e-06	9.27e-06	6.98e-06	5.3e-06	0	4.52e-06	4.95e-06	0	0	1.25e-05	0	0
K00661	0.000509086	0.000453845	0.0004674	0.000576596	0.00042752	0.000413446	0.000451914	0.000444143	0.000389375	0.000425313	0.000560678	0.000546284	0.000539355	0.000563434	0.000530343	0.000501768	0.000509116	0.000573486	0.000631186	0.00051473	0.000530519	0.00054048	0.000466939	0.00042973	0.000480296	0.000465401	0.00041359	0.000393082	0.000444347	0.000581578
K02242	1.17e-05	1.64e-05	2.07e-05	2.4e-05	1.39e-05	2.09e-05	1.95e-05	1.64e-05	3.37e-05	1.17e-05	6.66e-05	3.51e-05	3.9e-05	2.59e-05	4.38e-05	3.98e-05	1.49e-05	4.81e-05	2.52e-05	2.78e-05	2.79e-05	2.65e-05	3.15e-05	3.17e-05	4.95e-05	4.05e-05	3.7e-05	4.99e-05	3.14e-05	3.27e-05
K03412	0.000190421	0.000106306	0.000103407	0.000172979	0.00015641	0.000200459	0.00021427	0.000177657	0.000149759	0.000190658	7.71e-05	7.8e-05	7.45e-05	0.000100613	8.5e-05	7.65e-05	0.00011016	8.14e-05	6.63e-05	0.000127523	0.000202435	0.000222551	0.000157395	0.000153798	8.42e-05	0.000151761	0.00012346	0.000124788	0.000201976	0.000163365
K04750	0	2.04e-05	8.27e-06	9.61e-06	6.95e-06	4.18e-06	3.9e-06	6.58e-06	1.12e-05	8.8e-06	3.5e-06	3.9e-06	0	0	0	0	0	0	0	0	0	0	0	0	0	1.01e-05	6.17e-06	0	4.49e-06	0
K12238	0	0	0	0	0	0	0	0	3.74e-06	0	0	0	0	0	0	0	0	0	0	0	0	0	0	0	0	5.06e-06	0	0	0	0
K03316	2.72e-05	2.04e-05	8.27e-05	5.77e-05	5.91e-05	6.68e-05	5.45e-05	6.91e-05	7.11e-05	2.35e-05	1.75e-05	1.95e-05	1.77e-05	2.3e-05	7.72e-06	1.53e-05	8.93e-06	1.48e-05	9.47e-06	6.96e-06	4.19e-05	5.83e-05	4.72e-05	5.88e-05	3.47e-05	3.54e-05	1.23e-05	2.5e-05	4.49e-06	3.92e-05
K17206	4.66e-05	3.27e-05	3.72e-05	5.77e-05	3.82e-05	1.67e-05	5.45e-05	2.96e-05	3.74e-05	2.93e-05	7.01e-06	2.34e-05	1.77e-05	4.89e-05	4.38e-05	3.06e-05	3.87e-05	2.96e-05	5.05e-05	3.71e-05	0	1.59e-05	2.62e-05	9.05e-06	1.49e-05	2.02e-05	2.47e-05	1.25e-05	3.14e-05	0
K00963	0.000182649	0.000163548	0.000239904	0.000221028	0.000212022	0.000217163	0.000163624	0.000203977	0.000213407	0.00021999	0.000287347	0.000241926	0.000248387	0.000281717	0.000203384	0.000302897	0.000294752	0.000277493	0.000299813	0.000238816	0.000216396	0.000238447	0.000178381	0.000230697	0.000237672	0.000202348	0.000172844	0.000218379	0.000206464	0.000209107
K04774	0	8.18e-06	4.14e-06	9.61e-06	0	0	0	3.29e-06	3.74e-06	2.93e-06	3.5e-06	3.9e-06	3.55e-06	2.87e-06	5.15e-06	3.06e-06	0	7.4e-06	3.16e-06	2.32e-06	2.79e-05	1.59e-05	1.05e-05	1.36e-05	1.49e-05	1.01e-05	6.17e-06	6.24e-06	8.98e-06	2.61e-05
K06204	2.72e-05	1.64e-05	2.07e-05	4.32e-05	1.04e-05	1.25e-05	1.95e-05	2.3e-05	1.87e-05	1.47e-05	2.1e-05	1.17e-05	2.13e-05	2.3e-05	1.03e-05	2.45e-05	2.98e-05	2.96e-05	3.16e-05	1.85e-05	3.49e-05	4.24e-05	3.67e-05	3.17e-05	2.48e-05	2.02e-05	1.85e-05	2.5e-05	2.69e-05	4.57e-05
K04789	0	0	0	0	0	0	3.9e-06	0	0	0	0	0	0	0	0	3.06e-06	0	0	0	0	0	0	0	0	0	0	0	0	0	0
K03921	0	0	0	0	0	0	0	0	0	0	0	0	0	0	0	0	0	0	0	0	0	0	0	0	0	0	6.17e-06	0	0	1.96e-05
K02472	0.000116585	7.36e-05	0.000128225	0.000148954	0.000132079	5.43e-05	0.000109083	0.000108568	9.36e-05	0.000114395	0.000119144	0.000148277	0.000127742	9.77e-05	0.000115852	0.000131561	0.000128023	0.000125797	0.000151485	0.000102019	6.98e-05	0.000116574	0.00010493	0.000126657	0.000128739	0.000101174	0.00018519	0.000112309	0.00010772	7.84e-05
K07397	1.17e-05	8.18e-06	1.65e-05	2.4e-05	6.95e-06	8.35e-06	3.9e-06	1.32e-05	7.49e-06	8.8e-06	0	0	3.55e-06	0	0	0	2.98e-06	0	0	2.32e-06	6.98e-06	1.06e-05	1.57e-05	1.81e-05	4.95e-06	1.52e-05	6.17e-06	3.12e-05	8.98e-06	0
K09820	7.77e-06	8.18e-06	4.14e-06	9.61e-06	3.48e-06	8.35e-06	3.9e-06	6.58e-06	3.74e-06	8.8e-06	3.5e-06	3.9e-06	3.55e-06	2.87e-06	2.57e-06	6.12e-06	2.98e-06	3.7e-06	3.16e-06	2.32e-06	0	0	0	4.52e-06	9.9e-06	0	0	6.24e-06	0	0
K02495	3.5e-05	3.68e-05	2.48e-05	2.88e-05	2.78e-05	3.76e-05	3.9e-05	2.3e-05	4.49e-05	2.64e-05	2.1e-05	2.73e-05	2.13e-05	1.72e-05	3.6e-05	1.53e-05	2.38e-05	2.22e-05	2.84e-05	2.09e-05	9.07e-05	7.95e-05	3.67e-05	1.81e-05	3.96e-05	2.53e-05	5.56e-05	2.5e-05	3.14e-05	5.88e-05
K15526	0	0	0	0	0	0	0	0	0	0	0	0	0	0	0	0	0	0	0	0	0	5.3e-06	0	4.52e-06	0	0	0	0	0	0
K01903	6.61e-05	6.13e-05	7.03e-05	0.000139344	5.21e-05	5.85e-05	5.45e-05	5.59e-05	5.62e-05	5.28e-05	6.31e-05	4.29e-05	6.03e-05	7.19e-05	4.63e-05	6.12e-05	6.85e-05	5.92e-05	6.31e-05	6.49e-05	7.68e-05	7.42e-05	7.35e-05	5.43e-05	8.42e-05	6.58e-05	5.56e-05	4.37e-05	5.39e-05	9.8e-05
K06370	0	0	0	0	0	0	3.9e-06	0	0	0	0	0	0	0	0	0	0	0	3.16e-06	2.32e-06	0	0	0	0	0	0	0	0	0	0
K19310	1.17e-05	8.18e-06	4.14e-06	0	0	1.25e-05	7.79e-06	1.64e-05	7.49e-06	8.8e-06	2.45e-05	1.95e-05	2.13e-05	1.72e-05	7.72e-06	1.22e-05	8.93e-06	1.85e-05	1.58e-05	9.27e-06	0	1.59e-05	5.25e-06	4.52e-06	1.49e-05	1.01e-05	1.85e-05	1.87e-05	1.8e-05	1.31e-05
K13689	1.17e-05	1.64e-05	1.65e-05	9.61e-06	3.48e-06	1.67e-05	1.56e-05	1.32e-05	1.5e-05	0	3.5e-06	0	0	2.87e-06	0	6.12e-06	5.95e-06	0	0	4.64e-06	1.4e-05	1.06e-05	0	0	0	0	0	0	0	0
K11961	2.72e-05	1.64e-05	2.48e-05	9.61e-06	1.74e-05	1.67e-05	1.56e-05	2.63e-05	1.87e-05	2.05e-05	2.1e-05	1.56e-05	3.9e-05	5.75e-06	2.32e-05	1.84e-05	2.08e-05	2.22e-05	1.58e-05	3.01e-05	9.77e-05	7.95e-05	6.3e-05	7.24e-05	4.46e-05	4.55e-05	5.56e-05	3.74e-05	9.43e-05	5.88e-05
K11755	0.000384729	0.000380248	0.000293676	0.000326738	0.000309344	0.000350802	0.000420748	0.000404664	0.000336959	0.00035785	0.000269826	0.00026924	0.000255484	0.00025297	0.000213682	0.000217229	0.000172683	0.000188695	0.00027141	0.000229542	0.000474675	0.000487492	0.000335776	0.000348308	0.000406023	0.00038952	0.000320996	0.000374364	0.00040844	0.000444352
K11264	0	0	0	0	0	0	0	0	0	0	0	0	0	0	0	0	0	0	0	0	6.98e-06	5.3e-06	0	0	0	0	0	0	0	6.53e-06
K07311	0	0	0	4.8e-06	0	0	0	0	0	0	0	0	0	0	2.57e-06	0	0	0	0	2.32e-06	2.09e-05	1.06e-05	0	9.05e-06	0	0	6.17e-06	1.25e-05	0	1.31e-05
K03275	0	4.09e-06	8.27e-06	1.44e-05	1.04e-05	4.18e-06	0	6.58e-06	7.49e-06	2.93e-06	7.01e-06	0	3.55e-06	0	2.57e-06	9.18e-06	0	0	0	0	0	1.59e-05	5.25e-06	4.52e-06	0	0	6.17e-06	1.87e-05	0	6.53e-06
K02077	3.89e-06	8.18e-06	2.07e-05	1.44e-05	1.74e-05	1.67e-05	1.17e-05	2.63e-05	3.37e-05	5.87e-06	3.5e-05	2.34e-05	1.77e-05	5.75e-06	5.15e-06	1.53e-05	1.49e-05	1.85e-05	1.26e-05	0	3.49e-05	5.3e-05	2.62e-05	1.36e-05	2.48e-05	5.06e-06	6.17e-06	1.25e-05	8.98e-06	2.61e-05
K06928	6.22e-05	5.72e-05	4.96e-05	3.36e-05	5.91e-05	3.34e-05	5.45e-05	5.59e-05	4.12e-05	5.57e-05	4.21e-05	5.46e-05	6.74e-05	7.19e-05	7.21e-05	8.87e-05	0.000119092	7.4e-05	8.84e-05	6.96e-05	0	0	2.62e-05	2.26e-05	1.49e-05	3.04e-05	3.7e-05	3.74e-05	3.14e-05	1.96e-05
K00850	0.000800547	0.000703255	0.000723849	0.000739965	0.000712533	0.000747543	0.000709038	0.000750109	0.000696381	0.000718633	0.000697343	0.000714071	0.000681291	0.000724415	0.000759472	0.00069758	0.000788982	0.000673383	0.000757423	0.000674714	0.000565421	0.000577572	0.000655813	0.000655904	0.00069321	0.000682925	0.000691375	0.000748727	0.000628369	0.000673062
K15268	3.89e-06	4.09e-06	4.14e-06	9.61e-06	6.95e-06	0	3.9e-06	3.29e-06	7.49e-06	0	0	3.9e-06	0	2.87e-06	0	0	5.95e-06	0	0	0	0	0	0	4.52e-06	0	0	0	0	0	6.53e-06
K10231	4.66e-05	4.09e-05	4.96e-05	3.36e-05	4.87e-05	1.67e-05	1.56e-05	1.97e-05	5.24e-05	3.52e-05	7.01e-06	1.17e-05	2.84e-05	8.62e-06	1.29e-05	9.18e-06	2.08e-05	3.7e-06	1.26e-05	1.39e-05	0	0	3.15e-05	2.26e-05	4.95e-06	3.04e-05	6.17e-05	5.62e-05	4.49e-05	1.31e-05
K07701	0	0	4.14e-06	1.44e-05	6.95e-06	1.67e-05	3.9e-06	9.87e-06	3.74e-06	5.87e-06	3.5e-06	1.17e-05	3.55e-06	0	5.15e-06	6.12e-06	0	3.7e-06	0	2.32e-06	6.98e-06	5.3e-06	0	0	4.95e-06	5.06e-06	0	1.25e-05	1.35e-05	1.31e-05
K02055	3.11e-05	5.72e-05	4.96e-05	6.73e-05	5.91e-05	2.09e-05	2.34e-05	4.61e-05	4.87e-05	5.28e-05	4.21e-05	5.07e-05	3.9e-05	5.75e-05	5.41e-05	3.67e-05	1.49e-05	4.07e-05	3.16e-05	3.94e-05	7.68e-05	8.48e-05	8.92e-05	0.000108563	9.41e-05	5.56e-05	3.09e-05	7.49e-05	5.39e-05	5.23e-05
K11179	3.89e-06	4.09e-06	0	9.61e-06	0	4.18e-06	0	0	3.74e-06	0	3.5e-06	3.9e-06	0	0	2.57e-06	3.06e-06	0	3.7e-06	3.16e-06	0	1.4e-05	1.59e-05	1.05e-05	1.36e-05	1.49e-05	1.52e-05	6.17e-06	6.24e-06	4.49e-06	1.31e-05
K00338	8.16e-05	8.18e-05	7.03e-05	0.000134539	5.56e-05	5.43e-05	7.79e-05	7.24e-05	5.99e-05	7.04e-05	5.96e-05	8.97e-05	3.55e-05	5.17e-05	4.89e-05	5.51e-05	7.44e-05	5.55e-05	6.94e-05	3.48e-05	0.000146591	0.000116574	9.97e-05	9.5e-05	0.000148545	9.61e-05	0.000154325	9.98e-05	8.98e-05	0.000189503
K16784	7.77e-06	1.23e-05	1.24e-05	1.44e-05	1.39e-05	1.25e-05	1.56e-05	1.32e-05	2.25e-05	1.17e-05	2.45e-05	2.34e-05	2.48e-05	1.44e-05	7.72e-06	1.84e-05	1.79e-05	2.59e-05	1.89e-05	1.85e-05	2.09e-05	1.59e-05	1.57e-05	1.36e-05	1.49e-05	2.02e-05	1.23e-05	3.74e-05	2.24e-05	3.27e-05
K03613	0.000567378	0.000560151	0.000562534	0.000470887	0.00054222	0.000513675	0.00052983	0.000526392	0.00053539	0.000563174	0.00050461	0.000495558	0.000567742	0.000517439	0.000556088	0.000547662	0.000649049	0.000514287	0.000498637	0.000542553	0.000495616	0.000503389	0.000393488	0.000479488	0.000579326	0.000541282	0.000592607	0.000542827	0.000507184	0.000496628
K08744	0.000264258	0.000233055	0.00032263	0.000172979	0.000281537	0.000321569	0.000261019	0.000286226	0.000299519	0.000313852	0.000252305	0.000238024	0.000202258	0.000287466	0.000180214	0.000232527	0.000226274	0.000255294	0.000274566	0.000238816	0.000118669	0.00013777	0.000199367	0.000140228	0.000123788	0.000202348	0.000191363	0.000131027	0.000179534	0.000117622
K08978	0.000415818	0.000449756	0.000475672	0.000418032	0.000469229	0.000438503	0.000385685	0.000414534	0.000471742	0.000483977	0.000385466	0.000378497	0.000361936	0.000413951	0.000414491	0.000446696	0.00049423	0.00040329	0.000403959	0.000361702	0.00027224	0.000280838	0.000299051	0.000226174	0.000292139	0.000308581	0.000253093	0.000336927	0.000359068	0.000274452
K02768	0.000275917	0.000302563	0.00014477	0.000297908	0.000222449	0.000254749	0.000268811	0.000233586	0.000205919	0.000258121	0.000357432	0.00028875	0.000337097	0.000293216	0.000272895	0.000244765	0.000288797	0.000251594	0.000290345	0.00028287	0.000718993	0.000720641	0.000472186	0.000502106	0.00055952	0.000404697	0.000376553	0.00051163	0.000403952	0.00062732
K15034	7.77e-06	0	4.14e-06	4.8e-06	1.39e-05	1.25e-05	7.79e-06	6.58e-06	1.12e-05	2.93e-06	7.01e-06	1.56e-05	7.1e-06	5.75e-06	5.15e-06	1.22e-05	5.95e-06	1.11e-05	9.47e-06	6.96e-06	3.49e-05	2.12e-05	1.05e-05	1.36e-05	1.49e-05	1.52e-05	1.23e-05	3.12e-05	8.98e-06	2.61e-05
K15584	3.11e-05	2.86e-05	4.14e-06	3.84e-05	1.39e-05	3.76e-05	3.12e-05	3.62e-05	4.87e-05	2.35e-05	3.15e-05	5.46e-05	3.19e-05	3.16e-05	5.66e-05	4.28e-05	4.17e-05	2.59e-05	3.79e-05	3.01e-05	3.49e-05	5.83e-05	2.62e-05	4.52e-05	3.96e-05	3.54e-05	3.7e-05	4.99e-05	1.8e-05	2.61e-05
K13635	0	4.09e-06	8.27e-06	4.8e-06	0	0	0	3.29e-06	7.49e-06	2.93e-06	3.5e-06	3.9e-06	0	0	2.57e-06	0	0	0	0	2.32e-06	6.98e-06	0	0	4.52e-06	0	0	0	0	4.49e-06	6.53e-06
K00395	4.27e-05	2.86e-05	1.24e-05	5.29e-05	2.78e-05	2.09e-05	1.56e-05	2.96e-05	3e-05	2.35e-05	4.21e-05	4.68e-05	3.55e-05	3.74e-05	2.06e-05	3.37e-05	2.38e-05	2.96e-05	4.1e-05	3.48e-05	4.89e-05	5.3e-05	4.2e-05	4.52e-05	3.47e-05	3.04e-05	5.56e-05	4.37e-05	5.83e-05	3.27e-05
K12523	0	0	0	4.8e-06	0	0	0	0	0	0	0	0	0	0	0	0	0	0	0	0	0	0	0	0	0	0	0	0	0	0
K14287	0	0	8.27e-06	9.61e-06	3.48e-06	0	0	3.29e-06	3.74e-06	0	0	3.9e-06	0	0	2.57e-06	0	2.98e-06	0	0	0	0	5.3e-06	0	4.52e-06	0	1.01e-05	0	6.24e-06	8.98e-06	6.53e-06
K00337	0.000139901	0.000114483	0.000128225	0.000225833	9.38e-05	9.61e-05	0.000116874	0.000121728	8.24e-05	0.000105595	0.000140169	0.000175591	8.16e-05	9.2e-05	0.000108128	9.18e-05	8.63e-05	0.000133197	0.000104146	8.58e-05	0.000223376	0.000164264	0.000162642	0.000185462	0.000247575	0.000166937	0.000234574	0.000199661	0.000152604	0.000267918
K07079	0.00103372	0.00134109	0.000984435	0.00117241	0.00110877	0.000881182	0.000958369	0.000944216	0.0010296	0.00101195	0.000876059	0.000987213	0.0011071	0.00114699	0.00117396	0.00110144	0.00122664	0.00102487	0.00108564	0.00103874	0.000788798	0.000784226	0.000849934	0.00074185	0.000717968	0.000915626	0.00101237	0.000748727	0.000848298	0.000705735
K01989	0.000800547	0.000985375	0.000835529	0.000821649	0.000907176	0.000843596	0.000888245	0.000868547	0.000924765	0.000841827	0.00077794	0.000729679	0.000819678	0.000848025	0.000836706	0.00091175	0.000979528	0.000658584	0.000792138	0.000834697	0.000739934	0.000752433	0.00087092	0.000877554	0.00065855	0.000844804	0.000703721	0.0008236	0.000731601	0.000686131
K19429	1.55e-05	1.64e-05	1.65e-05	1.92e-05	1.74e-05	8.35e-06	1.56e-05	1.97e-05	1.12e-05	1.47e-05	1.4e-05	1.56e-05	7.1e-06	8.62e-06	7.72e-06	9.18e-06	1.19e-05	1.11e-05	6.31e-06	9.27e-06	6.98e-06	1.59e-05	2.1e-05	1.81e-05	2.97e-05	1.52e-05	6.17e-06	1.87e-05	1.8e-05	1.96e-05
K18902	0	0	4.14e-06	0	3.48e-06	0	3.9e-06	3.29e-06	3.74e-06	0	0	3.9e-06	0	0	0	0	0	0	0	4.64e-06	0	0	0	4.52e-06	0	5.06e-06	0	0	0	0
K00151	3.89e-06	4.09e-06	4.14e-06	4.8e-06	3.48e-06	0	0	3.29e-06	3.74e-06	2.93e-06	0	7.8e-06	3.55e-06	2.87e-06	2.57e-06	3.06e-06	0	0	3.16e-06	0	0	5.3e-06	0	4.52e-06	4.95e-06	1.01e-05	0	0	8.98e-06	6.53e-06
K02825	0.000163218	0.000122661	0.000194405	0.000192199	0.000222449	0.000183754	0.000128562	0.000177657	0.000183455	0.000173059	0.000168203	0.000163885	0.000177419	0.000238597	0.000180214	0.000217229	0.000264979	0.000173896	0.000192512	0.000185488	1.4e-05	3.18e-05	6.3e-05	6.79e-05	0.000108933	0.00011635	9.88e-05	0.00010607	9.43e-05	3.27e-05
K00919	0.00077723	0.000740053	0.000798302	0.000821649	0.000782048	0.000739191	0.000732412	0.000789588	0.000760029	0.0007157	0.00071136	0.000749189	0.000702581	0.000770409	0.000731152	0.000758772	0.000854482	0.000710382	0.000754267	0.000693263	0.000663148	0.000736537	0.000724018	0.000701139	0.000727871	0.000687984	0.000703721	0.000798642	0.000664276	0.000712269
K18593	0	0	0	0	0	0	0	0	0	0	0	0	0	0	0	0	0	3.7e-06	0	2.32e-06	0	0	0	0	0	0	0	0	0	0
K07504	3.5e-05	8.18e-06	4.14e-05	2.4e-05	2.09e-05	2.09e-05	2.34e-05	3.29e-05	1.87e-05	2.35e-05	1.75e-05	3.51e-05	2.13e-05	3.74e-05	2.06e-05	3.06e-05	8.93e-06	4.81e-05	4.42e-05	2.09e-05	4.89e-05	4.24e-05	2.62e-05	9.05e-06	4.95e-05	1.52e-05	6.17e-06	1.25e-05	2.69e-05	3.92e-05
K16870	0	0	0	4.8e-06	0	0	3.9e-06	0	0	0	0	0	0	0	0	0	2.98e-06	0	0	0	0	0	5.25e-06	0	0	0	0	0	4.49e-06	0
K07118	6.22e-05	7.77e-05	9.51e-05	0.000134539	8.34e-05	6.68e-05	7.01e-05	7.24e-05	7.86e-05	5.57e-05	0.00018222	0.000179493	0.000138387	0.00016673	0.000159618	0.000168276	0.000223297	0.000188695	0.000183044	0.000146072	3.49e-05	4.77e-05	5.77e-05	3.17e-05	8.42e-05	6.07e-05	7.41e-05	6.86e-05	8.08e-05	9.8e-05
K03524	0.000773344	0.00078094	0.00075694	0.000807234	0.000750766	0.000730838	0.000747996	0.000746819	0.000722589	0.000797829	0.000749906	0.000780406	0.000805484	0.000773284	0.000777493	0.000798546	0.000902119	0.000762181	0.000788982	0.00078137	0.000865583	0.000842514	0.000818455	0.000882078	0.000920979	0.000829628	0.000888911	0.000873515	0.000807903	0.000803753
K22227	0.00020208	0.000233055	0.000115816	0.000120124	0.00015641	0.000133639	0.000183103	0.000157918	0.000187199	0.000173059	9.81e-05	0.000109257	0.000145484	0.000146608	0.000159618	0.000149919	0.000157796	0.000129497	0.000167264	0.000143753	1.4e-05	1.59e-05	6.82e-05	7.24e-05	5.94e-05	0.000146702	0.000166671	6.86e-05	0.000215441	5.23e-05
K01969	3.89e-06	4.09e-06	1.65e-05	0	1.04e-05	4.18e-06	0	9.87e-06	1.5e-05	5.87e-06	0	7.8e-06	0	0	2.57e-06	3.06e-06	0	0	0	0	0	0	0	0	0	0	0	1.25e-05	4.49e-06	6.53e-06
K11073	3.89e-06	0	4.14e-06	4.8e-06	1.04e-05	8.35e-06	0	0	3.74e-06	2.93e-06	1.05e-05	1.17e-05	1.77e-05	5.75e-06	1.29e-05	1.22e-05	0	2.22e-05	1.26e-05	9.27e-06	5.58e-05	4.24e-05	3.15e-05	4.52e-05	4.95e-05	4.05e-05	1.23e-05	1.25e-05	2.24e-05	5.23e-05
K01304	0.00010104	0.000126749	0.000115816	9.13e-05	0.000107749	9.19e-05	0.000105187	0.000108568	0.00013104	9.97e-05	5.96e-05	6.24e-05	7.45e-05	0.000106362	0.000113277	0.000100966	0.000119092	7.77e-05	9.47e-05	9.04e-05	9.07e-05	0.000105977	9.97e-05	0.000122134	8.91e-05	0.000106233	0.000111114	0.000149745	8.08e-05	9.15e-05
K00764	0.00120082	0.00129612	0.00123261	0.00113397	0.00126866	0.00121528	0.00114537	0.00126663	0.00111945	0.00126421	0.00103375	0.00103794	0.000943872	0.000896895	0.000973153	0.000939286	0.00104503	0.00081398	0.000994117	0.000999318	0.00117971	0.0013406	0.00118046	0.00121681	0.00115865	0.00121915	0.00122225	0.00112309	0.00124327	0.00124157
K06881	0.00104149	0.000919956	0.00103821	0.000956188	0.00104968	0.00108164	0.00102849	0.00100344	0.00109324	0.00105595	0.00108982	0.00101843	0.000940323	0.00105788	0.00103237	0.00101272	0.000991437	0.00106557	0.000975182	0.00105496	0.000718993	0.000747135	0.000776483	0.000805178	0.000876416	0.000824569	0.000839527	0.000792403	0.000861763	0.00078415
K21159	0	0	0	0	0	0	0	0	0	0	0	7.8e-06	0	0	0	3.06e-06	2.98e-06	3.7e-06	6.31e-06	2.32e-06	0	0	5.25e-06	0	0	0	0	0	0	0
K03804	3.89e-06	4.09e-06	8.27e-06	9.61e-06	3.48e-06	4.18e-06	0	0	7.49e-06	0	3.5e-06	3.9e-06	0	0	0	3.06e-06	0	0	0	0	0	5.3e-06	0	4.52e-06	0	5.06e-06	0	6.24e-06	4.49e-06	6.53e-06
K02945	0.00147285	0.00140242	0.0013567	0.00131656	0.00151544	0.00153685	0.00155832	0.00150022	0.00152006	0.0013786	0.00137366	0.00132669	0.00126323	0.0013051	0.00130011	0.00130032	0.00133085	0.00133197	0.00144542	0.00134943	0.00113084	0.00114455	0.00119096	0.00131181	0.00125273	0.00124444	0.00127781	0.00130403	0.00134651	0.00118276
K22457	0	0	0	9.61e-06	3.48e-06	0	0	0	3.74e-06	0	0	0	0	0	0	3.06e-06	0	3.7e-06	0	0	0	1.06e-05	0	4.52e-06	0	1.52e-05	0	0	4.49e-06	6.53e-06
K16129	0	0	0	0	0	0	0	0	0	0	0	0	0	0	0	0	0	0	0	0	0	0	5.25e-06	0	0	0	0	0	0	0
K18899	0	0	0	4.8e-06	0	0	0	0	0	0	0	0	0	0	0	0	0	0	0	0	0	0	0	0	0	0	0	0	0	0
K16066	3.89e-06	8.18e-06	1.24e-05	1.92e-05	3.48e-06	4.18e-06	3.9e-06	3.29e-06	7.49e-06	2.93e-06	1.4e-05	1.56e-05	1.06e-05	5.75e-06	1.03e-05	1.22e-05	8.93e-06	7.4e-06	9.47e-06	9.27e-06	1.4e-05	3.71e-05	1.57e-05	1.81e-05	1.49e-05	2.02e-05	6.17e-06	6.24e-06	8.98e-06	6.53e-06
K05576	3.89e-06	0	4.14e-06	9.61e-06	3.48e-06	4.18e-06	7.79e-06	3.29e-06	0	8.8e-06	0	0	3.55e-06	2.87e-06	1.03e-05	0	0	0	0	9.27e-06	6.98e-06	5.3e-06	0	4.52e-06	0	5.06e-06	0	0	0	0
K08139	0	0	4.14e-06	0	1.04e-05	4.18e-06	0	0	7.49e-06	0	0	0	0	0	0	0	0	0	0	0	0	0	0	0	4.95e-06	0	0	1.25e-05	0	1.31e-05
K21487	3.89e-06	0	0	0	3.48e-06	0	0	6.58e-06	0	0	0	0	0	0	0	0	0	0	0	0	0	5.3e-06	0	0	0	0	0	0	4.49e-06	0
K04770	0	4.09e-06	4.14e-06	1.44e-05	3.48e-06	4.18e-06	0	6.58e-06	3.74e-06	0	1.05e-05	7.8e-06	1.06e-05	5.75e-06	5.15e-06	9.18e-06	2.98e-06	7.4e-06	3.16e-06	2.32e-06	4.19e-05	3.71e-05	1.05e-05	2.26e-05	1.98e-05	2.02e-05	1.23e-05	1.87e-05	1.35e-05	2.61e-05
K01371	0	0	0	0	0	0	0	0	0	0	0	0	0	0	2.57e-06	0	0	0	0	0	0	0	0	4.52e-06	0	5.06e-06	0	0	4.49e-06	6.53e-06
K12262	0	0	0	4.8e-06	0	0	0	0	3.74e-06	0	0	0	0	0	0	0	0	0	0	0	6.98e-06	5.3e-06	0	4.52e-06	0	0	0	0	0	0
K01668	3.89e-06	0	4.14e-06	0	3.48e-06	0	7.79e-06	0	0	0	3.5e-06	0	3.55e-06	0	0	3.06e-06	0	0	6.31e-06	0	6.98e-06	1.59e-05	0	9.05e-06	4.95e-06	0	6.17e-06	6.24e-06	4.49e-06	0
K11602	0	0	0	0	0	0	0	0	0	0	0	0	0	0	0	0	0	0	0	0	0	0	0	0	0	0	0	0	0	6.53e-06
K07306	3.11e-05	3.27e-05	2.07e-05	1.44e-05	4.17e-05	2.51e-05	2.73e-05	4.93e-05	6.36e-05	1.76e-05	1.05e-05	7.8e-06	3.55e-06	3.16e-05	1.54e-05	3.37e-05	1.19e-05	0	1.58e-05	3.25e-05	6.28e-05	9.01e-05	4.72e-05	4.52e-05	9.9e-06	5.56e-05	8.02e-05	1.87e-05	1.8e-05	1.96e-05
K07117	0	4.09e-06	2.07e-05	4.8e-06	1.39e-05	4.18e-06	3.9e-06	1.32e-05	1.12e-05	2.93e-06	0	0	3.55e-06	2.87e-06	2.57e-06	3.06e-06	2.98e-06	3.7e-06	6.31e-06	2.32e-06	0	0	2.62e-05	0	0	1.52e-05	1.23e-05	0	1.35e-05	0
K12972	3.89e-06	1.23e-05	0	1.44e-05	1.04e-05	4.18e-06	0	6.58e-06	3.74e-06	0	3.5e-06	7.8e-06	7.1e-06	5.75e-06	0	6.12e-06	0	0	3.16e-06	2.32e-06	1.4e-05	0	0	4.52e-06	0	0	1.85e-05	2.5e-05	0	0
K16920	0	0	0	0	0	0	0	0	0	0	0	0	0	2.87e-06	0	0	2.98e-06	0	0	0	0	0	0	0	0	0	0	0	0	0
K04058	0	8.18e-06	0	4.8e-06	0	0	0	0	0	0	3.5e-06	0	0	0	0	0	0	0	3.16e-06	4.64e-06	6.98e-06	5.3e-06	5.25e-06	4.52e-06	9.9e-06	0	6.17e-06	6.24e-06	0	6.53e-06
K05970	0.000431363	0.000515175	0.000479809	0.000711135	0.000507462	0.00040927	0.000494768	0.000463883	0.000378143	0.000381316	0.000441534	0.000472145	0.000447097	0.000448447	0.000406768	0.000541543	0.000538889	0.000569786	0.000520728	0.0003988	0.00041185	0.000344424	0.000503665	0.00042973	0.00055952	0.000581751	0.000462974	0.000399321	0.000511672	0.000535836
K02291	3.89e-06	8.18e-06	8.27e-06	1.44e-05	3.48e-06	4.18e-06	1.17e-05	9.87e-06	3.74e-06	5.87e-06	3.5e-06	3.9e-06	3.55e-06	2.87e-06	5.15e-06	3.06e-06	5.95e-06	1.11e-05	9.47e-06	6.96e-06	6.98e-06	1.06e-05	5.25e-06	2.26e-05	9.9e-06	2.53e-05	0	1.25e-05	1.35e-05	1.31e-05
K08326	0	0	0	4.8e-06	0	0	0	0	3.74e-06	0	0	0	0	0	0	0	0	0	0	0	0	0	0	0	0	0	0	0	0	0
K02068	3.89e-06	1.23e-05	1.65e-05	4.32e-05	3.48e-06	4.18e-06	3.9e-06	6.58e-06	1.12e-05	0	1.75e-05	1.17e-05	1.42e-05	2.87e-06	1.29e-05	1.84e-05	1.79e-05	7.4e-06	9.47e-06	9.27e-06	3.49e-05	1.59e-05	2.1e-05	1.36e-05	2.97e-05	1.52e-05	1.23e-05	6.24e-06	1.8e-05	3.92e-05
K09388	0	0	0	0	0	0	7.79e-06	3.29e-06	0	2.93e-06	3.5e-06	0	0	2.87e-06	2.57e-06	6.12e-06	0	3.7e-06	3.16e-06	4.64e-06	0	0	0	0	0	0	6.17e-06	0	0	0
K16957	3.5e-05	6.13e-05	4.55e-05	3.84e-05	5.56e-05	4.59e-05	4.29e-05	5.92e-05	4.12e-05	5.28e-05	4.91e-05	5.46e-05	5.32e-05	4.31e-05	3.6e-05	6.12e-05	2.98e-05	4.07e-05	3.47e-05	3.01e-05	8.38e-05	0.000105977	7.35e-05	8.14e-05	5.94e-05	5.56e-05	1.85e-05	1.25e-05	3.59e-05	5.88e-05
K02596	3.89e-06	0	4.14e-06	9.61e-06	3.48e-06	0	3.9e-06	0	3.74e-06	2.93e-06	0	0	0	0	0	0	0	0	0	0	0	0	0	0	0	0	0	0	0	0
K15371	0	0	4.14e-06	0	6.95e-06	1.25e-05	3.9e-06	1.97e-05	1.87e-05	2.93e-06	0	0	0	8.62e-06	0	6.12e-06	2.98e-06	1.11e-05	1.58e-05	0	0	0	1.57e-05	4.52e-06	0	0	0	1.87e-05	0	6.53e-06
K01658	0.000170991	0.000159459	0.000136497	0.000221028	0.000121652	0.00015452	0.000128562	0.000148048	0.000116064	0.000126127	0.000196237	0.000187297	0.000184516	0.000155232	0.000159618	0.000165216	0.000151842	0.000147996	0.000167264	0.000134479	0.000342045	0.00036032	0.00031479	0.000316643	0.000356508	0.000283288	0.000302477	0.000293251	0.000314185	0.000398609
K07678	0	4.09e-06	1.65e-05	2.4e-05	1.04e-05	4.18e-06	0	6.58e-06	1.87e-05	5.87e-06	3.5e-06	1.17e-05	7.1e-06	8.62e-06	2.57e-06	6.12e-06	5.95e-06	3.7e-06	3.16e-06	2.32e-06	2.79e-05	2.65e-05	2.1e-05	1.81e-05	9.9e-06	2.02e-05	6.17e-06	1.25e-05	1.35e-05	1.96e-05
K01932	2.33e-05	6.13e-05	2.07e-05	3.36e-05	1.39e-05	1.25e-05	1.17e-05	2.96e-05	2.25e-05	1.17e-05	3.15e-05	1.56e-05	2.13e-05	3.45e-05	2.83e-05	3.06e-05	4.47e-05	1.11e-05	1.58e-05	2.55e-05	6.98e-06	5.3e-06	1.05e-05	4.52e-06	1.98e-05	1.52e-05	1.23e-05	1.87e-05	8.98e-06	1.96e-05
K06175	0	0	4.14e-06	9.61e-06	3.48e-06	0	1.17e-05	3.29e-06	3.74e-06	2.93e-06	3.5e-06	0	0	0	5.15e-06	0	0	0	0	4.64e-06	6.98e-06	5.3e-06	5.25e-06	0	4.95e-06	0	0	0	0	0
K02549	1.55e-05	2.86e-05	1.24e-05	1.44e-05	2.09e-05	8.35e-06	2.34e-05	2.96e-05	2.25e-05	1.76e-05	5.26e-05	3.12e-05	1.77e-05	3.16e-05	2.06e-05	4.28e-05	1.19e-05	1.48e-05	9.47e-06	9.27e-06	7.68e-05	8.48e-05	2.62e-05	4.07e-05	2.97e-05	1.01e-05	2.47e-05	1.25e-05	2.69e-05	5.88e-05
K16179	3.89e-06	1.23e-05	0	4.8e-06	0	0	0	3.29e-06	0	5.87e-06	0	0	0	0	0	0	0	0	0	0	0	0	5.25e-06	0	0	0	6.17e-06	1.87e-05	0	6.53e-06
K00870	3.89e-06	0	0	0	0	4.18e-06	3.9e-06	3.29e-06	0	2.93e-06	0	0	3.55e-06	5.75e-06	0	0	0	0	0	2.32e-06	0	0	0	9.05e-06	0	0	0	6.24e-06	8.98e-06	0
K00928	0.00119694	0.00130838	0.00121607	0.001158	0.00120957	0.00117769	0.00127783	0.00123373	0.00123177	0.00121728	0.00108631	0.00114329	0.00112484	0.00114412	0.00106584	0.00113204	0.00121771	0.00114697	0.00122766	0.00111989	0.000998213	0.00100148	0.000986343	0.00104492	0.000995252	0.00115844	0.00103089	0.00109813	0.000996414	0.000973653
K00354	0	0	0	4.8e-06	0	0	3.9e-06	0	0	0	0	0	0	2.87e-06	0	0	0	0	3.16e-06	0	0	0	0	4.52e-06	0	5.06e-06	6.17e-06	6.24e-06	0	0
K01744	0.000128243	0.000151282	0.000190269	0.000249858	0.000159885	0.000125287	0.000124666	0.000148048	0.000138527	0.000134927	0.000259313	0.00026924	0.000248387	0.000198352	0.000205958	0.00027842	0.000232229	0.000244194	0.000252474	0.000187807	0.000335064	0.000413309	0.00033053	0.000289502	0.00029709	0.000247877	0.000265439	0.000280773	0.000228906	0.000307125
K10000	0	0	4.14e-06	4.8e-06	0	4.18e-06	0	3.29e-06	0	0	3.5e-06	3.9e-06	0	0	0	0	0	0	0	0	0	1.59e-05	0	0	0	0	0	0	4.49e-06	0
K01881	0.00121248	0.00110395	0.00127398	0.00119163	0.00134165	0.00141156	0.00141807	0.0013423	0.00131788	0.00123194	0.00152434	0.00124865	0.00131645	0.00134534	0.00142626	0.00131255	0.00126237	0.00135047	0.00121819	0.00143522	0.00113782	0.00111805	0.00116472	0.00112634	0.00128244	0.00106233	0.00112349	0.00112309	0.00114453	0.00126117
K01720	3.89e-06	4.09e-06	1.65e-05	9.61e-06	1.04e-05	4.18e-06	0	6.58e-06	7.49e-06	8.8e-06	1.05e-05	1.17e-05	1.77e-05	2.87e-06	1.03e-05	3.06e-06	8.93e-06	1.48e-05	6.31e-06	4.64e-06	2.09e-05	1.06e-05	5.25e-06	1.36e-05	1.98e-05	5.06e-06	6.17e-06	1.25e-05	8.98e-06	6.53e-06
K18200	0	0	0	0	3.48e-06	0	0	0	0	0	0	0	0	0	0	0	0	0	0	2.32e-06	0	0	0	0	0	0	0	0	0	0
K11811	0	4.09e-06	4.14e-06	4.8e-06	6.95e-06	0	0	0	3.74e-06	0	3.5e-06	3.9e-06	3.55e-06	2.87e-06	2.57e-06	3.06e-06	0	0	3.16e-06	0	6.98e-06	5.3e-06	5.25e-06	0	9.9e-06	5.06e-06	0	1.25e-05	0	6.53e-06
K19341	3.89e-06	4.09e-06	0	4.8e-06	0	0	0	3.29e-06	0	2.93e-06	0	0	0	0	0	0	0	0	0	0	0	5.3e-06	5.25e-06	4.52e-06	4.95e-06	0	0	0	0	0
K07649	3.89e-06	8.18e-06	4.14e-06	1.44e-05	3.48e-06	0	0	6.58e-06	3.74e-06	2.93e-06	3.5e-06	7.8e-06	7.1e-06	0	2.57e-06	0	2.98e-06	0	0	0	6.98e-06	1.06e-05	0	4.52e-06	1.49e-05	5.06e-06	0	3.12e-05	4.49e-06	1.31e-05
K17490	0	0	0	0	0	0	0	0	0	0	0	0	0	0	0	0	2.98e-06	0	0	0	0	0	0	0	0	0	0	0	0	0
K03539	3.89e-06	4.09e-06	4.14e-06	4.8e-06	0	4.18e-06	3.9e-06	0	0	2.93e-06	3.5e-06	3.9e-06	3.55e-06	2.87e-06	2.57e-06	0	0	7.4e-06	0	2.32e-06	0	0	5.25e-06	0	4.95e-06	5.06e-06	6.17e-06	6.24e-06	4.49e-06	0
K15731	0	0	4.14e-06	0	3.48e-06	0	0	0	3.74e-06	0	0	0	0	0	0	0	0	0	0	0	0	0	2.1e-05	0	0	0	0	0	0	6.53e-06
K01267	0.000579037	0.000564239	0.000504626	0.000518936	0.000549172	0.000534556	0.000603851	0.000565871	0.000587806	0.000639437	0.000448542	0.000479949	0.000535807	0.00051169	0.00054579	0.000501768	0.00057164	0.000462488	0.000558599	0.000496181	0.000502597	0.00054048	0.000493172	0.00053377	0.000505053	0.000510929	0.000518531	0.000467954	0.000480254	0.00038554
K12343	1.94e-05	1.64e-05	2.48e-05	3.84e-05	6.95e-06	1.25e-05	1.56e-05	1.64e-05	7.49e-06	8.8e-06	2.8e-05	4.29e-05	3.55e-05	2.3e-05	2.06e-05	3.06e-05	4.17e-05	3.7e-05	2.84e-05	2.09e-05	0	0	3.15e-05	1.36e-05	9.9e-06	2.02e-05	2.47e-05	4.37e-05	3.59e-05	6.53e-06
K06974	0	0	0	4.8e-06	0	0	3.9e-06	0	0	2.93e-06	7.01e-06	7.8e-06	7.1e-06	5.75e-06	5.15e-06	6.12e-06	5.95e-06	7.4e-06	6.31e-06	2.32e-06	3.49e-05	2.65e-05	4.2e-05	3.62e-05	3.96e-05	3.54e-05	4.94e-05	3.12e-05	3.14e-05	4.57e-05
K06894	8.94e-05	0.000110395	9.93e-05	0.000168174	0.000118176	0.000137815	0.000179207	0.000171077	0.000138527	8.21e-05	0.00020675	0.000195101	0.000188065	0.000204101	0.000205958	0.000186633	0.000178637	0.000284893	0.000205135	0.00021563	0.000125649	0.000100678	0.000199367	0.00022165	0.000183206	0.000192231	0.000111114	0.000174703	0.000179534	0.000163365
K18220	7e-05	0.000114483	0.000103407	7.21e-05	3.13e-05	3.34e-05	5.06e-05	5.26e-05	1.87e-05	5.28e-05	3.15e-05	3.12e-05	3.55e-05	5.17e-05	3.6e-05	7.34e-05	3.87e-05	4.44e-05	2.21e-05	3.25e-05	0.000111688	0.000111275	8.39e-05	8.14e-05	8.91e-05	0.000101174	8.64e-05	0.00010607	0.000157092	7.84e-05
K00645	0.000458566	0.000494732	0.000351584	0.000466082	0.000417092	0.00037586	0.000393477	0.000437563	0.000385631	0.000478111	0.000462559	0.000479949	0.000457742	0.000385205	0.000424789	0.000397743	0.000473389	0.000381091	0.000448142	0.000405756	0.000809739	0.000731238	0.00055613	0.000597099	0.000609035	0.000637397	0.000561742	0.000574024	0.000628369	0.000712269
K00259	0.000116585	0.000147193	7.86e-05	0.000187394	7.3e-05	6.68e-05	7.4e-05	9.21e-05	6.74e-05	7.92e-05	9.46e-05	5.85e-05	4.61e-05	8.62e-05	5.92e-05	7.04e-05	5.66e-05	5.55e-05	7.57e-05	5.1e-05	0.000118669	0.000127172	0.000141656	9.95e-05	0.000138642	0.000126468	0.00018519	9.98e-05	8.08e-05	0.000124157
K19405	0.000221511	0.000253499	0.00028954	0.000235443	0.00027111	0.000292335	0.000257123	0.000269776	0.000307007	0.000325585	0.000259313	0.000234122	0.000195161	0.000278842	0.000205958	0.000260063	0.000232229	0.000277493	0.000243006	0.000234179	0.00013263	0.000143068	0.00012067	0.000162845	0.000108933	0.000177055	0.000141979	0.000180942	0.000188511	0.000169899
K02401	0.000159332	9e-05	0.00011168	0.000168174	0.00015641	0.000204635	0.00021427	0.000180947	0.000153503	0.000184791	9.11e-05	8.19e-05	9.58e-05	0.000114986	0.000102979	7.65e-05	0.000107182	8.88e-05	9.47e-05	0.000155346	0.000216396	0.000174861	0.000141656	0.000149275	5.94e-05	0.000131526	0.000117287	0.000131027	0.000192999	0.000176434
K10975	0	0	0	4.8e-06	0	0	0	0	0	0	0	0	0	0	0	0	0	0	0	0	0	0	0	0	0	0	0	0	0	0
K02933	0.000645101	0.000605126	0.000752803	0.00068711	0.000670824	0.000697429	0.000673975	0.000704049	0.000685149	0.000657036	0.000679822	0.000643835	0.000652904	0.000632426	0.00064362	0.000706759	0.000589503	0.000662284	0.000631186	0.000704856	0.00055146	0.000556377	0.000587609	0.00054734	0.000618938	0.000642456	0.000641991	0.000680094	0.000668764	0.000633854
K02788	0	0	0	2.4e-05	0	4.18e-06	0	0	0	0	3.85e-05	1.95e-05	2.13e-05	2.01e-05	7.72e-06	2.45e-05	8.93e-06	1.85e-05	1.58e-05	6.96e-06	1.4e-05	3.18e-05	2.62e-05	3.17e-05	2.97e-05	3.04e-05	3.09e-05	3.74e-05	2.24e-05	3.92e-05
K08838	0	0	0	0	0	0	0	0	0	0	0	0	0	0	0	0	0	0	0	0	0	0	5.25e-06	0	0	0	0	0	0	6.53e-06
K01975	2.72e-05	5.32e-05	4.14e-05	5.29e-05	4.17e-05	4.18e-05	1.56e-05	4.61e-05	3e-05	2.93e-05	4.56e-05	3.51e-05	2.48e-05	4.6e-05	4.63e-05	3.98e-05	3.57e-05	4.07e-05	2.84e-05	3.48e-05	1.4e-05	1.06e-05	4.72e-05	3.62e-05	2.97e-05	4.55e-05	4.32e-05	6.86e-05	5.39e-05	3.27e-05
K11909	0	0	4.14e-06	9.61e-06	3.48e-06	0	0	0	3.74e-06	0	0	0	3.55e-06	0	2.57e-06	3.06e-06	2.98e-06	0	0	4.64e-06	6.98e-06	0	1.05e-05	0	0	0	6.17e-06	0	8.98e-06	6.53e-06
K00449	0	0	8.27e-06	4.8e-06	3.48e-06	4.18e-06	0	3.29e-06	0	0	0	3.9e-06	3.55e-06	0	2.57e-06	3.06e-06	0	0	0	0	0	5.3e-06	0	0	4.95e-06	5.06e-06	0	0	0	0
K20547	3.89e-06	0	0	0	0	0	0	0	0	0	0	0	3.55e-06	0	2.57e-06	6.12e-06	8.93e-06	3.7e-06	3.16e-06	2.32e-06	0	0	5.25e-06	0	0	0	6.17e-06	1.87e-05	0	1.96e-05
K18866	5.05e-05	4.09e-05	6.2e-05	4.8e-05	6.6e-05	5.43e-05	3.9e-05	3.95e-05	6.74e-05	5.87e-05	4.56e-05	4.68e-05	2.84e-05	5.46e-05	5.92e-05	5.81e-05	5.36e-05	4.44e-05	3.79e-05	5.56e-05	4.19e-05	1.59e-05	2.1e-05	4.52e-06	1.49e-05	1.52e-05	3.09e-05	2.5e-05	4.49e-05	1.96e-05
K21679	7.77e-06	4.09e-06	0	0	6.95e-06	4.18e-06	3.9e-06	6.58e-06	0	5.87e-06	7.01e-06	0	0	5.75e-06	0	6.12e-06	2.98e-06	0	9.47e-06	2.32e-06	0	0	1.05e-05	4.52e-06	0	5.06e-06	0	0	4.49e-06	0
K13730	2.33e-05	4.09e-05	0.000293676	6.25e-05	0.000368432	0.000104405	0.000132458	0.000111858	0.000280799	2.93e-05	5.26e-05	6.63e-05	6.39e-05	5.75e-05	7.47e-05	9.48e-05	9.53e-05	7.03e-05	6.94e-05	7.88e-05	2.09e-05	1.59e-05	2.62e-05	5.43e-05	6.93e-05	3.54e-05	4.32e-05	4.37e-05	3.59e-05	4.57e-05
K00367	0	0	0	0	0	0	0	0	0	0	0	0	0	0	0	0	0	0	3.16e-06	0	0	0	0	0	0	0	0	0	0	0
K00146	0	4.09e-06	8.27e-06	9.61e-06	6.95e-06	4.18e-06	0	3.29e-06	1.12e-05	0	0	7.8e-06	0	0	2.57e-06	3.06e-06	0	0	0	0	0	5.3e-06	0	4.52e-06	4.95e-06	5.06e-06	0	1.25e-05	0	0
K00844	8.94e-05	6.95e-05	9.51e-05	0.000139344	0.000100797	7.93e-05	5.45e-05	8.55e-05	8.24e-05	8.8e-05	6.66e-05	6.63e-05	9.58e-05	7.19e-05	7.72e-05	0.000107085	0.000113137	9.25e-05	6.63e-05	7.88e-05	1.4e-05	1.06e-05	4.72e-05	3.17e-05	6.93e-05	7.59e-05	4.94e-05	0.00010607	7.18e-05	5.88e-05
K07736	0.000485769	0.000417047	0.000450855	0.000341153	0.000417092	0.000480265	0.000463601	0.000457303	0.000482974	0.000428247	0.000336407	0.000339476	0.000361936	0.000373706	0.000347555	0.000382445	0.000336434	0.000358891	0.000334528	0.000368658	0.000265259	0.000259643	0.00031479	0.000275932	0.000242624	0.000288346	0.000339515	0.000280773	0.000377021	0.000248314
K19373	0	0	0	0	0	0	0	0	0	0	0	0	0	0	0	0	0	0	0	0	0	0	0	0	0	0	0	0	0	6.53e-06
K02822	1.55e-05	2.04e-05	1.65e-05	9.61e-06	1.04e-05	4.18e-06	2.34e-05	1.32e-05	1.12e-05	8.8e-06	1.75e-05	7.8e-06	3.55e-06	1.44e-05	2.57e-06	6.12e-06	0	7.4e-06	6.31e-06	6.96e-06	1.4e-05	2.65e-05	1.57e-05	0	0	1.01e-05	1.85e-05	0	8.98e-06	0
K00057	0.000738369	0.000752319	0.000732122	0.00073516	0.000736863	0.000868654	0.000779162	0.000779718	0.000819933	0.000800763	0.00086905	0.000792112	0.000780646	0.000715791	0.000754323	0.000712878	0.000720504	0.000751081	0.00069746	0.000795281	0.00068409	0.000725939	0.000687292	0.000701139	0.000688259	0.000677867	0.000654337	0.000630179	0.00076302	0.000731873
K21224	0	0	0	0	0	0	0	3.29e-06	0	0	0	0	0	0	0	0	0	0	0	0	0	0	0	0	0	0	0	0	0	0
K05782	0	8.18e-06	8.27e-06	1.92e-05	6.95e-06	0	0	3.29e-06	3.74e-06	0	3.5e-06	3.9e-06	0	2.87e-06	0	3.06e-06	2.98e-06	7.4e-06	6.31e-06	0	0	5.3e-06	0	9.05e-06	4.95e-06	1.01e-05	0	1.87e-05	4.49e-06	6.53e-06
K02039	0.000477997	0.000535619	0.0004674	0.000446862	0.000430996	0.000417622	0.000416852	0.000454013	0.000445534	0.000445846	0.000424012	0.000452635	0.000432904	0.000454197	0.000463406	0.000501768	0.000550799	0.000466188	0.000473389	0.000454446	0.000321103	0.00040801	0.000372502	0.000411636	0.000406023	0.000440107	0.000493839	0.000405561	0.000471277	0.000339798
K05365	0	8.18e-06	8.27e-06	2.4e-05	6.95e-06	4.18e-06	0	6.58e-06	7.49e-06	2.93e-06	3.5e-06	7.8e-06	7.1e-06	1.44e-05	7.72e-06	6.12e-06	2.98e-06	3.7e-06	3.16e-06	4.64e-06	4.89e-05	5.83e-05	1.57e-05	2.71e-05	2.97e-05	3.54e-05	1.23e-05	1.25e-05	3.59e-05	5.23e-05
K13629	0	0	0	4.8e-06	0	4.18e-06	0	0	0	0	7.01e-06	3.9e-06	3.55e-06	5.75e-06	5.15e-06	1.22e-05	1.49e-05	3.7e-06	3.16e-06	2.32e-06	0	0	0	0	0	0	0	0	0	0
K09823	0	0	0	9.61e-06	3.48e-06	0	0	0	3.74e-06	0	3.5e-06	0	3.55e-06	2.87e-06	0	0	0	3.7e-06	0	2.32e-06	6.98e-06	0	5.25e-06	0	4.95e-06	0	0	0	0	6.53e-06
K22003	3.89e-06	0	0	4.8e-06	3.48e-06	0	0	3.29e-06	7.49e-06	0	0	3.9e-06	3.55e-06	0	2.57e-06	3.06e-06	0	0	0	0	0	5.3e-06	5.25e-06	4.52e-06	0	5.06e-06	0	0	4.49e-06	0
K02956	2.33e-05	2.04e-05	2.9e-05	2.4e-05	3.82e-05	1.67e-05	3.51e-05	2.3e-05	1.5e-05	2.35e-05	2.1e-05	1.95e-05	2.84e-05	3.16e-05	2.32e-05	9.18e-06	4.17e-05	3.7e-05	1.89e-05	2.09e-05	2.09e-05	1.59e-05	3.67e-05	2.26e-05	1.49e-05	2.02e-05	3.09e-05	4.99e-05	2.24e-05	6.53e-05
K18289	0	0	0	0	0	0	0	0	0	0	0	0	0	0	0	0	2.98e-06	0	0	0	0	0	0	0	0	5.06e-06	0	0	0	0
K06181	7.77e-06	4.09e-06	1.24e-05	1.44e-05	1.04e-05	8.35e-06	7.79e-06	1.32e-05	1.5e-05	5.87e-06	7.01e-06	3.9e-06	7.1e-06	5.75e-06	7.72e-06	9.18e-06	8.93e-06	1.11e-05	9.47e-06	6.96e-06	6.98e-06	5.3e-06	1.57e-05	1.81e-05	9.9e-06	5.06e-06	6.17e-06	1.87e-05	8.98e-06	6.53e-06
K22130	1.94e-05	1.23e-05	2.07e-05	1.44e-05	1.04e-05	0	7.79e-06	1.32e-05	1.87e-05	2.64e-05	1.05e-05	1.56e-05	1.06e-05	2.87e-06	2.06e-05	1.22e-05	2.38e-05	1.48e-05	9.47e-06	9.27e-06	6.28e-05	5.3e-05	4.72e-05	5.88e-05	3.96e-05	5.56e-05	5.56e-05	3.12e-05	3.14e-05	5.23e-05
K21491	0	0	0	0	0	0	0	0	0	0	7.01e-06	3.9e-06	3.55e-06	5.75e-06	2.57e-06	3.06e-06	0	3.7e-06	3.16e-06	4.64e-06	0	0	0	0	0	0	0	0	0	0
K07320	3.89e-06	4.09e-06	0	1.92e-05	3.48e-06	4.18e-06	3.9e-06	6.58e-06	3.74e-06	8.8e-06	3.5e-06	1.17e-05	7.1e-06	1.44e-05	7.72e-06	9.18e-06	5.95e-06	1.11e-05	6.31e-06	6.96e-06	3.49e-05	3.71e-05	2.62e-05	3.17e-05	2.97e-05	2.02e-05	3.09e-05	1.87e-05	1.8e-05	1.96e-05
K07575	7.77e-06	1.23e-05	4.14e-06	9.61e-06	3.48e-06	0	7.79e-06	6.58e-06	7.49e-06	8.8e-06	1.05e-05	7.8e-06	1.06e-05	5.75e-06	5.15e-06	6.12e-06	2.98e-06	1.11e-05	6.31e-06	6.96e-06	0	0	5.25e-06	4.52e-06	4.95e-06	1.01e-05	6.17e-06	1.87e-05	4.49e-06	6.53e-06
K03188	4.66e-05	2.86e-05	2.9e-05	3.84e-05	1.74e-05	1.25e-05	3.51e-05	3.62e-05	2.25e-05	2.35e-05	3.15e-05	3.12e-05	3.19e-05	2.01e-05	1.8e-05	1.84e-05	1.49e-05	2.22e-05	2.21e-05	9.27e-06	4.89e-05	6.36e-05	3.67e-05	4.98e-05	6.44e-05	5.06e-05	6.17e-05	4.99e-05	5.83e-05	3.92e-05
K18785	0.000163218	0.00018808	0.000132361	0.000139344	0.000142507	0.000112758	0.000148041	0.000134888	0.000116064	0.000158393	0.000178716	0.000152179	0.000202258	0.000175354	0.000180214	0.000183574	0.000190547	0.000192395	0.000189356	0.000169258	0.000174513	0.000190758	0.000241339	0.000203556	0.000168351	0.000212466	0.000172844	0.000187182	0.000215441	0.000169899
K22024	9.72e-05	7.77e-05	6.2e-05	7.21e-05	6.6e-05	3.76e-05	7.01e-05	4.61e-05	6.36e-05	5.57e-05	6.31e-05	7.41e-05	9.58e-05	6.04e-05	7.98e-05	7.95e-05	8.93e-05	7.77e-05	8.52e-05	7.42e-05	8.38e-05	0.000116574	0.000152149	0.000122134	9.41e-05	0.000111292	0.000141979	0.000137267	7.18e-05	8.49e-05
K20608	3.89e-06	4.09e-06	4.14e-06	0	0	4.18e-06	0	3.29e-06	0	2.93e-06	0	0	3.55e-06	2.87e-06	2.57e-06	3.06e-06	0	3.7e-06	0	9.27e-06	0	0	0	4.52e-06	0	5.06e-06	0	6.24e-06	0	0
K03778	0.000345867	0.000380248	0.000335039	0.000350763	0.000378859	0.000421798	0.00045581	0.000407954	0.000333215	0.00042238	0.00029786	0.00034728	0.000340645	0.000330586	0.000290916	0.000299837	0.000333456	0.000321892	0.00034084	0.000319967	0.000432792	0.000418607	0.000461693	0.000465918	0.000346605	0.000480577	0.000462974	0.000492912	0.000457812	0.000392075
K04618	3.89e-06	4.09e-06	0	4.8e-06	0	4.18e-06	0	3.29e-06	3.74e-06	2.93e-06	0	0	0	0	0	0	0	0	0	0	6.98e-06	5.3e-06	5.25e-06	4.52e-06	4.95e-06	5.06e-06	0	6.24e-06	4.49e-06	6.53e-06
K02500	0.000411932	0.000445667	0.00035572	0.000427642	0.000375383	0.000405093	0.000420748	0.000444143	0.00042307	0.000416514	0.000371449	0.000366791	0.000298065	0.00029609	0.000283193	0.000302897	0.000375138	0.000307092	0.000284034	0.000271277	0.000600324	0.000545779	0.000414474	0.000438777	0.000455538	0.000455284	0.00047532	0.000492912	0.000453323	0.000509697
K10550	3.89e-06	1.23e-05	4.14e-06	9.61e-06	3.48e-06	0	3.9e-06	6.58e-06	3.74e-06	0	3.5e-06	7.8e-06	1.06e-05	1.15e-05	5.15e-06	6.12e-06	8.93e-06	2.22e-05	1.89e-05	4.64e-06	0	0	5.25e-06	4.52e-06	1.49e-05	5.06e-06	0	0	0	6.53e-06
K08589	0	4.09e-06	0	4.8e-06	3.48e-06	0	0	0	3.74e-06	2.93e-06	1.05e-05	7.8e-06	0	1.72e-05	1.54e-05	2.14e-05	1.19e-05	1.85e-05	6.31e-06	2.32e-06	0	5.3e-06	0	0	0	5.06e-06	1.23e-05	1.25e-05	0	0
K07680	0	0	0	0	0	0	3.9e-06	0	0	0	0	0	0	0	0	0	2.98e-06	0	0	0	0	0	0	0	0	0	0	0	8.98e-06	0
K17947	3.89e-06	4.09e-06	4.14e-06	9.61e-06	6.95e-06	4.18e-06	7.79e-06	0	3.74e-06	5.87e-06	7.01e-06	0	0	0	2.57e-06	0	0	0	0	2.32e-06	6.98e-06	5.3e-06	0	9.05e-06	9.9e-06	0	1.23e-05	0	4.49e-06	1.96e-05
K06077	7.77e-06	8.18e-06	8.27e-06	9.61e-06	6.95e-06	4.18e-06	3.9e-06	6.58e-06	0	8.8e-06	0	3.9e-06	0	8.62e-06	2.57e-06	6.12e-06	2.98e-06	3.7e-06	6.31e-06	4.64e-06	0	1.06e-05	5.25e-06	0	0	5.06e-06	0	0	4.49e-06	6.53e-06
K13640	7.77e-06	8.18e-06	2.9e-05	9.61e-06	2.09e-05	1.25e-05	1.17e-05	2.63e-05	3e-05	2.93e-06	1.4e-05	1.56e-05	1.06e-05	8.62e-06	7.72e-06	1.84e-05	2.08e-05	1.11e-05	6.31e-06	9.27e-06	2.09e-05	2.65e-05	1.57e-05	1.36e-05	9.9e-06	0	0	6.24e-06	0	6.53e-06
K21468	3.89e-06	0	0	0	0	0	0	0	0	2.93e-06	0	0	3.55e-06	2.87e-06	0	0	2.98e-06	0	0	0	0	0	0	0	0	0	6.17e-06	0	0	0
K06379	0.000388615	0.000421135	0.000438446	0.000297908	0.000413617	0.000425974	0.00040906	0.000394794	0.000434302	0.000457579	0.00032239	0.00032777	0.000312258	0.000353583	0.000399044	0.000327373	0.000393002	0.000329292	0.000359776	0.000343153	0.00027922	0.00027024	0.000251832	0.000289502	0.000237672	0.000268111	0.000283958	0.000249576	0.000291743	0.000163365
K02450	0	0	0	9.61e-06	3.48e-06	0	3.9e-06	6.58e-06	0	0	3.5e-06	0	7.1e-06	8.62e-06	2.57e-06	3.06e-06	0	7.4e-06	6.31e-06	4.64e-06	1.4e-05	1.06e-05	1.05e-05	2.26e-05	1.49e-05	1.01e-05	6.17e-06	6.24e-06	8.98e-06	1.31e-05
K13922	0.000116585	0.000122661	0.000157179	7.69e-05	0.000121652	0.000150344	0.000175311	0.000164497	0.000134784	0.000126127	7.01e-05	7.41e-05	7.1e-05	0.000100613	7.72e-05	9.48e-05	0.000131001	7.77e-05	0.000126237	0.000104337	4.89e-05	3.18e-05	3.67e-05	4.52e-05	5.94e-05	5.56e-05	5.56e-05	4.37e-05	4.94e-05	3.27e-05
K01270	0.000893815	0.000924044	0.000827256	0.000903334	0.000792476	0.000776777	0.000981744	0.000904736	0.000797469	0.000800763	0.00075341	0.00078821	0.000865807	0.000738788	0.000749174	0.000856678	0.000887232	0.000847279	0.000927843	0.000765139	0.000900486	0.000959088	0.000849934	0.000805178	0.000925931	0.000728454	0.000821008	0.000779924	0.00084381	0.000993256
K12436	0	8.18e-06	0	0	0	4.18e-06	0	0	0	0	0	0	0	0	0	0	0	0	0	0	0	0	0	0	0	0	0	0	0	0
K07677	0	1.23e-05	1.65e-05	2.4e-05	3.48e-06	1.25e-05	3.9e-06	3.29e-06	7.49e-06	0	7.01e-06	1.17e-05	7.1e-06	2.87e-06	7.72e-06	9.18e-06	5.95e-06	3.7e-06	0	2.32e-06	0	1.59e-05	1.05e-05	1.81e-05	4.95e-06	2.53e-05	0	1.87e-05	0	6.53e-06
K11695	0	0	0	0	3.48e-06	0	0	3.29e-06	7.49e-06	2.93e-06	7.01e-06	3.9e-06	3.55e-06	0	5.15e-06	3.06e-06	0	1.11e-05	3.16e-06	6.96e-06	6.98e-06	1.06e-05	0	4.52e-06	4.95e-06	1.01e-05	6.17e-06	6.24e-06	0	6.53e-06
K08965	3.89e-06	8.18e-06	1.24e-05	0	6.95e-06	0	3.9e-06	0	3.74e-06	5.87e-06	7.01e-06	7.8e-06	1.42e-05	1.15e-05	2.32e-05	1.84e-05	2.08e-05	2.22e-05	1.89e-05	2.32e-05	1.4e-05	1.59e-05	3.15e-05	2.26e-05	1.98e-05	1.01e-05	3.7e-05	2.5e-05	1.35e-05	1.31e-05
K19353	6.22e-05	4.5e-05	5.38e-05	0.000192199	6.26e-05	4.18e-05	5.45e-05	4.28e-05	4.87e-05	4.11e-05	0.000175212	0.000156081	0.000134839	9.2e-05	9.01e-05	0.000165216	8.93e-05	0.000140596	0.000142017	5.33e-05	0.000251298	0.000233148	0.000204614	0.000176416	0.000257478	0.000141644	0.000160498	0.000155985	0.000103232	0.00031366
K09985	1.17e-05	4.09e-06	0	4.8e-06	1.04e-05	4.18e-06	7.79e-06	1.32e-05	3.74e-06	1.47e-05	1.75e-05	3.9e-06	1.06e-05	1.15e-05	5.15e-06	1.22e-05	1.79e-05	2.96e-05	2.21e-05	2.09e-05	0	0	1.05e-05	9.05e-06	0	5.06e-06	6.17e-06	0	1.35e-05	1.31e-05
K07771	0	4.09e-06	0	4.8e-06	0	0	0	0	3.74e-06	0	0	3.9e-06	3.55e-06	0	5.15e-06	0	0	0	0	0	6.98e-06	5.3e-06	0	0	0	0	0	0	4.49e-06	0
K22601	3.89e-06	4.09e-06	8.27e-06	9.61e-06	3.48e-06	0	0	3.29e-06	3.74e-06	0	3.5e-06	7.8e-06	0	0	2.57e-06	0	2.98e-06	0	0	2.32e-06	1.4e-05	1.06e-05	0	0	4.95e-06	1.01e-05	0	0	0	0
K09924	0	0	4.14e-06	0	1.04e-05	0	3.9e-06	0	0	0	3.5e-06	3.9e-06	7.1e-06	0	7.72e-06	3.06e-06	0	0	0	0	0	0	5.25e-06	0	0	0	0	6.24e-06	0	6.53e-06
K02837	0.000800547	0.000752319	0.000748667	0.000768795	0.000702106	0.000747543	0.000767475	0.000740239	0.000688893	0.000654103	0.000690334	0.000760895	0.000674194	0.00068417	0.000638471	0.000673104	0.000762186	0.000643784	0.000678525	0.000558784	0.000830681	0.000763031	0.000718771	0.000791608	0.000802143	0.000834687	0.000839527	0.000667615	0.000664276	0.000718804
K01625	0.000477997	0.000654191	0.000632851	0.000595816	0.000535269	0.000434327	0.00048308	0.000496782	0.000546622	0.00056904	0.000441534	0.000542382	0.000553549	0.000543311	0.000543215	0.000569079	0.000690731	0.000532787	0.000574379	0.000570377	0.000439772	0.000455699	0.000461693	0.000461394	0.000485247	0.000480577	0.000635818	0.000623939	0.000484742	0.000503163
K09703	4.27e-05	0.000143104	9.93e-05	0.000100904	6.26e-05	2.09e-05	2.73e-05	7.24e-05	6.36e-05	6.16e-05	2.45e-05	3.12e-05	2.84e-05	3.74e-05	3.09e-05	3.06e-05	4.47e-05	2.96e-05	3.47e-05	3.48e-05	0	5.3e-06	2.62e-05	3.62e-05	4.46e-05	6.07e-05	4.94e-05	4.99e-05	4.49e-05	0
K16014	0	0	0	4.8e-06	0	4.18e-06	3.9e-06	0	3.74e-06	0	0	0	0	2.87e-06	2.57e-06	0	0	0	0	0	6.98e-06	4.77e-05	1.05e-05	4.52e-06	0	0	6.17e-06	6.24e-06	4.49e-06	6.53e-06
K22444	0	4.09e-06	4.14e-06	4.8e-06	3.48e-06	0	0	3.29e-06	3.74e-06	0	0	0	0	0	0	3.06e-06	0	0	0	0	6.98e-06	5.3e-06	5.25e-06	0	4.95e-06	1.01e-05	0	0	0	0
K14119	0	0	0	0	0	0	0	3.29e-06	0	0	0	0	0	0	0	0	0	0	0	2.32e-06	0	0	0	0	0	0	0	0	0	0
K10796	0	0	0	0	0	0	3.9e-06	0	0	0	3.5e-06	0	0	2.87e-06	2.57e-06	3.06e-06	0	3.7e-06	0	0	6.98e-06	0	5.25e-06	0	4.95e-06	5.06e-06	0	6.24e-06	0	0
K11688	1.55e-05	2.04e-05	2.9e-05	1.92e-05	2.09e-05	4.18e-06	7.79e-06	1.64e-05	1.12e-05	1.17e-05	1.05e-05	1.95e-05	3.19e-05	3.16e-05	2.32e-05	2.14e-05	2.68e-05	2.22e-05	1.26e-05	1.62e-05	1.4e-05	5.3e-06	2.1e-05	4.52e-06	9.9e-06	1.01e-05	2.47e-05	3.12e-05	8.98e-06	6.53e-06
K08641	0.000104926	0.00015537	0.000115816	0.000134539	0.000132079	0.000112758	0.00012077	0.000121728	0.00011232	0.000111461	0.000112136	0.000124865	0.00011	9.2e-05	9.53e-05	9.79e-05	0.000122069	0.000107297	0.000119925	9.51e-05	0.000146591	0.000111275	0.000125916	9.5e-05	0.000108933	0.000121409	6.17e-05	0.00010607	8.98e-05	0.000150295
K03457	3.5e-05	8.18e-05	5.79e-05	5.29e-05	2.43e-05	2.51e-05	2.73e-05	4.28e-05	5.62e-05	3.52e-05	2.1e-05	5.46e-05	3.9e-05	3.74e-05	4.63e-05	4.9e-05	3.28e-05	4.81e-05	3.79e-05	3.94e-05	6.98e-05	4.24e-05	2.1e-05	2.71e-05	4.95e-05	2.53e-05	4.32e-05	3.12e-05	4.04e-05	3.27e-05
K19267	1.17e-05	2.04e-05	8.27e-06	2.88e-05	6.95e-06	2.51e-05	2.34e-05	3.29e-05	3e-05	1.76e-05	7.01e-06	1.17e-05	7.1e-06	8.62e-06	7.72e-06	3.06e-06	0	7.4e-06	9.47e-06	6.96e-06	1.4e-05	1.06e-05	1.05e-05	1.36e-05	9.9e-06	0	0	6.24e-06	4.49e-06	6.53e-06
K00939	0.000746141	0.000670545	0.000798302	0.00073516	0.000799427	0.000856125	0.0007441	0.000710629	0.000786237	0.000791963	0.000749906	0.000741385	0.000713226	0.000761785	0.000751748	0.000752653	0.000717527	0.00080658	0.000675369	0.000792963	0.000698051	0.000667652	0.00078173	0.000705662	0.000732822	0.000667749	0.000672856	0.00071753	0.000709159	0.000718804
K03692	0	0	4.14e-06	0	3.48e-06	4.18e-06	0	3.29e-06	3.74e-06	2.93e-06	0	0	0	0	0	0	0	0	0	0	0	0	0	0	0	0	0	0	0	0
K01531	8.94e-05	8.59e-05	8.27e-05	3.84e-05	7.3e-05	9.61e-05	5.84e-05	5.92e-05	7.11e-05	8.51e-05	0.000224271	0.000179493	0.000127742	0.000149482	0.000110703	0.000159097	4.47e-05	0.000147996	9.47e-05	0.000250409	0.000369967	0.0004504	0.000382995	0.000484012	0.00036146	0.000303522	0.000345688	0.000262055	0.000318673	0.000365937
K21829	0	4.09e-06	4.14e-06	0	0	4.18e-06	0	0	0	0	0	0	3.55e-06	0	0	0	0	0	0	0	0	0	0	4.52e-06	0	5.06e-06	0	6.24e-06	0	6.53e-06
K01886	0.00102983	0.00108759	0.00102166	0.0010667	0.00107401	0.0011067	0.00111031	0.00109884	0.00110822	0.00113515	0.000988194	0.000959899	0.000958065	0.000934265	0.000996324	0.00109532	0.00108671	0.000902778	0.000987805	0.000969176	0.000788798	0.00085841	0.000860427	0.000873031	0.000916028	0.000875156	0.000839527	0.000885994	0.000866252	0.000803753
K06980	1.17e-05	1.23e-05	8.27e-06	2.4e-05	3.48e-06	8.35e-06	0	6.58e-06	7.49e-06	5.87e-06	1.05e-05	7.8e-06	7.1e-06	8.62e-06	5.15e-06	6.12e-06	5.95e-06	1.11e-05	3.16e-06	4.64e-06	2.09e-05	3.71e-05	1.05e-05	9.05e-06	4.95e-06	0	6.17e-06	1.87e-05	4.49e-06	1.96e-05
K00527	1.17e-05	8.18e-06	4.96e-05	4.8e-06	3.82e-05	4.59e-05	2.34e-05	5.26e-05	5.24e-05	3.52e-05	7.01e-06	7.8e-06	1.06e-05	0	1.54e-05	1.22e-05	0	0	0	0	0	0	1.05e-05	0	0	2.02e-05	0	6.24e-06	2.69e-05	1.31e-05
K06045	1.55e-05	2.86e-05	1.24e-05	3.36e-05	1.74e-05	1.67e-05	1.95e-05	1.97e-05	1.12e-05	2.64e-05	7.01e-06	7.8e-06	1.06e-05	2.01e-05	1.03e-05	3.06e-05	2.08e-05	1.11e-05	1.89e-05	2.32e-05	0	0	1.05e-05	9.05e-06	9.9e-06	5.06e-05	1.23e-05	1.25e-05	2.69e-05	0
K22129	8.55e-05	0.000114483	7.45e-05	8.65e-05	5.56e-05	3.76e-05	7.4e-05	4.61e-05	6.36e-05	7.63e-05	7.71e-05	8.19e-05	0.000117097	7.19e-05	7.72e-05	7.04e-05	5.66e-05	5.18e-05	9.47e-05	7.65e-05	0.000153571	0.000153666	0.000141656	0.000140228	0.000128739	0.00011635	0.000135806	0.000124788	8.08e-05	0.000143761
K07114	0.000559606	0.000380248	0.000454991	0.000629451	0.000493559	0.000513675	0.000471393	0.000500072	0.000396863	0.000492777	0.000592216	0.000643835	0.000642258	0.000474319	0.000440236	0.000550721	0.000550799	0.000680783	0.000590159	0.000491544	0.000725973	0.000619963	0.000739758	0.00065138	0.000727871	0.000617162	0.000703721	0.000754967	0.000722624	0.000862565
K01358	0.00100651	0.000883157	0.000951345	0.000960993	0.00096974	0.000977235	0.000888245	0.000894866	0.000999644	0.000947422	0.000974177	0.000979409	0.000958065	0.00108375	0.00107098	0.00112592	0.000949755	0.000998975	0.00100358	0.00101555	0.000851622	0.000789525	0.000912892	0.000787085	0.00085661	0.000961154	0.000944468	0.000910951	0.000920112	0.000882168
K11752	0.00030312	0.000269854	0.000198542	0.000355568	0.000212022	0.000217163	0.00021427	0.000256616	0.000175967	0.000217057	0.000269826	0.000284848	0.000276774	0.000183978	0.000203384	0.000244765	0.000214365	0.000229394	0.000227227	0.000178533	0.000509577	0.0004504	0.000351516	0.000366401	0.000430781	0.000338933	0.000395071	0.000442997	0.000385998	0.000496628
K03837	3.89e-06	8.18e-06	8.27e-06	1.92e-05	6.95e-06	8.35e-06	3.9e-06	9.87e-06	7.49e-06	8.8e-06	7.01e-06	1.17e-05	3.55e-06	2.87e-06	7.72e-06	6.12e-06	8.93e-06	0	3.16e-06	2.32e-06	1.4e-05	2.65e-05	0	9.05e-06	0	0	0	1.25e-05	8.98e-06	1.31e-05
K05343	0.000108812	0.000126749	0.000153042	0.000134539	0.00015641	0.000208811	0.000155832	0.000138178	0.00011232	0.00014666	0.000185724	0.000191199	0.000223549	0.000175354	0.000169916	0.000220289	0.000202456	0.000221994	0.000236695	0.000178533	0.00027922	0.000249045	0.000325283	0.00032569	0.000326799	0.000263053	0.000351861	0.00031197	0.000278278	0.000307125
K01073	0	0	0	4.8e-06	0	0	0	0	0	0	0	0	0	0	2.57e-06	3.06e-06	0	0	0	0	0	0	0	0	0	0	6.17e-06	0	0	0
K10543	6.61e-05	5.72e-05	5.38e-05	4.8e-05	5.91e-05	4.18e-05	4.67e-05	4.93e-05	3.74e-05	4.99e-05	3.15e-05	1.95e-05	6.39e-05	4.89e-05	3.86e-05	4.28e-05	4.17e-05	5.92e-05	5.37e-05	3.48e-05	4.19e-05	4.24e-05	6.3e-05	8.59e-05	1.98e-05	7.08e-05	6.79e-05	5.62e-05	7.18e-05	3.27e-05
K21105	0	8.18e-06	0	0	0	0	0	0	0	0	0	0	0	0	0	0	0	0	0	0	6.98e-06	3.18e-05	5.25e-06	4.52e-06	0	0	0	0	0	0
K02566	0.000229283	0.000216701	0.000256449	0.000216223	0.000229401	0.000212987	0.000222061	0.000230296	0.000232127	0.000243455	0.000224271	0.000226318	0.000230645	0.000336335	0.000280618	0.00035185	0.000398957	0.000277493	0.000312437	0.000287507	7.68e-05	9.54e-05	0.000167888	0.000144751	0.000178254	0.000212466	0.000265439	0.000218379	0.000201976	0.000130692
K04070	0.00065676	0.000609215	0.000694895	0.000552571	0.000667348	0.000697429	0.000631121	0.000615221	0.000670174	0.000739166	0.000648283	0.000561892	0.000564194	0.000698543	0.00062045	0.000642508	0.000687754	0.000599385	0.00061225	0.000683988	0.000432792	0.000487492	0.000472186	0.000506629	0.000420878	0.000515988	0.000450628	0.000455476	0.00051616	0.000457421
K07178	1.17e-05	1.23e-05	2.48e-05	1.44e-05	1.39e-05	1.67e-05	1.17e-05	1.64e-05	1.5e-05	1.17e-05	1.75e-05	7.8e-06	1.77e-05	1.15e-05	1.8e-05	9.18e-06	8.93e-06	1.11e-05	6.31e-06	9.27e-06	6.98e-06	5.3e-06	1.57e-05	0	4.95e-06	2.53e-05	1.23e-05	1.87e-05	1.35e-05	3.27e-05
K02051	0.000851067	0.000993552	0.000752803	0.000807234	0.000910652	0.000918768	0.000923307	0.000904736	0.000872349	0.000976754	0.000841016	0.000877956	0.000855162	0.000971636	0.000983451	0.000899512	0.000949755	0.00080658	0.000921531	0.00102946	0.000760876	0.000778928	0.000823702	0.000827796	0.000762531	0.000880215	0.000771624	0.000698812	0.000888693	0.000725338
K18130	0	0	0	0	0	0	0	0	0	0	0	0	0	0	0	0	0	0	0	0	0	0	0	0	0	0	0	6.24e-06	0	0
K02992	0.00060624	0.000560151	0.000595625	0.000605426	0.000594357	0.000626433	0.000592163	0.000608641	0.00059155	0.000610105	0.000616745	0.000589206	0.000521613	0.000551935	0.000576683	0.000618032	0.00055973	0.000573486	0.000574379	0.000584288	0.000516558	0.000503389	0.000577116	0.000569958	0.000519908	0.000566575	0.000604953	0.000598982	0.000565532	0.000607716
K11325	0	0	0	0	0	0	0	0	0	0	3.5e-06	0	0	0	0	0	0	0	0	0	0	0	0	0	0	0	0	0	0	0
K00768	0.000334209	0.000359805	0.000343311	0.000350763	0.000323247	0.000304864	0.000280498	0.000325705	0.000344447	0.000299186	0.000220767	0.000280946	0.00030871	0.000344959	0.000324384	0.000275361	0.000393002	0.000236794	0.000284034	0.000292144	0.000356006	0.000402711	0.000419721	0.00041616	0.00029709	0.000364227	0.000339515	0.000386842	0.000300719	0.000267918
K13612	3.89e-06	1.23e-05	4.14e-06	9.61e-06	3.48e-06	0	3.51e-05	0	7.49e-06	0	0	7.8e-06	0	0	0	1.22e-05	0	7.4e-06	1.26e-05	2.32e-06	6.98e-06	1.59e-05	0	0	4.95e-06	5.06e-06	0	3.74e-05	8.98e-06	0
K07788	3.89e-06	3.27e-05	2.9e-05	3.36e-05	1.74e-05	8.35e-06	3.9e-06	1.32e-05	7.49e-06	1.17e-05	7.01e-06	1.56e-05	7.1e-06	1.72e-05	2.57e-06	1.53e-05	2.98e-06	0	6.31e-06	4.64e-06	7.68e-05	4.77e-05	2.1e-05	2.26e-05	3.47e-05	5.56e-05	6.79e-05	3.74e-05	1.35e-05	5.23e-05
K09776	0	0	0	0	3.48e-06	4.18e-06	0	0	0	2.93e-06	7.01e-06	1.17e-05	1.06e-05	5.75e-06	5.15e-06	6.12e-06	0	1.11e-05	6.31e-06	0	0	0	0	4.52e-06	0	0	0	0	0	0
K11381	0.000163218	0.000204435	0.000252313	0.000129734	0.000229401	0.000150344	0.000124666	0.000171077	0.000254591	0.000170125	9.81e-05	0.000152179	0.000134839	0.000178229	0.000141596	0.000159097	0.000226274	0.000151696	0.000145173	0.000194763	6.98e-06	1.59e-05	9.97e-05	9.95e-05	8.91e-05	0.00015682	0.000104941	0.000143506	0.000116697	5.88e-05
K08308	3.89e-06	0	0	9.61e-06	3.48e-06	0	0	3.29e-06	3.74e-06	0	0	0	3.55e-06	0	2.57e-06	0	0	0	0	0	0	5.3e-06	5.25e-06	0	0	5.06e-06	0	0	0	6.53e-06
K02599	0	0	0	0	0	0	0	0	0	0	0	3.9e-06	0	0	2.57e-06	0	2.98e-06	0	0	0	0	0	1.05e-05	4.52e-06	1.49e-05	1.01e-05	1.85e-05	6.24e-06	4.49e-06	0
K07739	2.33e-05	1.23e-05	2.9e-05	9.61e-06	1.74e-05	2.92e-05	1.95e-05	3.29e-05	2.62e-05	2.35e-05	2.8e-05	1.95e-05	2.13e-05	1.15e-05	1.8e-05	1.22e-05	2.08e-05	1.11e-05	1.26e-05	1.39e-05	0	1.59e-05	4.72e-05	3.62e-05	1.98e-05	2.02e-05	3.09e-05	2.5e-05	2.24e-05	4.57e-05
K09940	3.89e-06	4.09e-06	4.14e-06	4.8e-06	0	4.18e-06	3.9e-06	3.29e-06	3.74e-06	2.93e-06	0	0	0	0	0	0	0	0	0	0	0	0	0	0	0	0	0	0	0	6.53e-06
K13479	6.22e-05	0.000106306	9.1e-05	9.61e-05	7.3e-05	4.18e-05	5.06e-05	4.28e-05	6.74e-05	5.57e-05	4.21e-05	6.24e-05	8.52e-05	0.000100613	0.000121001	0.000116263	0.000136955	8.51e-05	0.000107302	9.27e-05	2.09e-05	3.18e-05	6.3e-05	6.33e-05	3.96e-05	5.56e-05	6.17e-05	8.74e-05	5.83e-05	2.61e-05
K13766	0	0	1.24e-05	0	1.39e-05	4.18e-06	3.9e-06	3.29e-06	0	2.93e-06	0	0	0	0	2.57e-06	0	0	0	0	0	0	5.3e-06	0	0	0	5.06e-06	0	0	4.49e-06	0
K19889	0	0	0	0	0	0	0	0	0	0	0	0	0	0	0	0	0	0	0	0	0	0	0	0	0	0	0	0	0	6.53e-06
K05501	7.77e-06	4.09e-06	4.14e-06	1.44e-05	3.48e-06	4.18e-06	0	3.29e-06	7.49e-06	2.93e-06	3.5e-06	3.9e-06	3.55e-06	5.75e-06	2.57e-06	6.12e-06	0	3.7e-06	3.16e-06	4.64e-06	2.09e-05	2.12e-05	0	4.52e-06	4.95e-06	0	6.17e-06	1.25e-05	4.49e-06	0
K00090	3.89e-06	4.09e-06	0	1.44e-05	3.48e-06	4.18e-06	3.9e-06	9.87e-06	7.49e-06	2.93e-06	3.5e-06	3.9e-06	3.55e-06	0	0	0	2.98e-06	0	3.16e-06	4.64e-06	1.4e-05	0	0	4.52e-06	4.95e-06	5.06e-06	6.17e-06	6.24e-06	8.98e-06	0
K00705	0.00146508	0.00136153	0.00129052	0.00146551	0.00140421	0.0012988	0.0015778	0.00153641	0.00134783	0.00142553	0.00120195	0.00118231	0.00130581	0.00116424	0.00126922	0.00119629	0.00129214	0.00114327	0.00137283	0.00118249	0.00137516	0.00140949	0.00123818	0.00138418	0.00151516	0.00140632	0.00131485	0.00134147	0.00121634	0.00136573
K01120	3.89e-06	4.09e-06	8.27e-06	0	3.48e-06	0	0	0	3.74e-06	0	0	7.8e-06	0	2.87e-06	5.15e-06	3.06e-06	2.98e-06	0	0	2.32e-06	6.98e-06	1.06e-05	0	4.52e-06	4.95e-06	5.06e-06	0	0	4.49e-06	6.53e-06
K16928	3.89e-06	4.09e-06	4.14e-06	4.8e-06	0	8.35e-06	0	3.29e-06	7.49e-06	2.93e-06	7.01e-06	3.9e-06	3.55e-06	5.75e-06	7.72e-06	1.22e-05	8.93e-06	7.4e-06	1.26e-05	6.96e-06	0	5.3e-06	0	0	4.95e-06	5.06e-06	6.17e-06	0	8.98e-06	6.53e-06
K19306	0	0	8.27e-06	0	3.48e-06	0	0	0	0	0	0	0	0	0	0	0	0	0	0	0	0	0	0	0	0	0	0	0	0	0
K06385	0.000683963	0.00062557	0.000624579	0.000470887	0.000639542	0.000605552	0.000666184	0.000615221	0.000617758	0.000692234	0.000515123	0.000487753	0.000489678	0.000563434	0.00059213	0.000483411	0.000577594	0.000517987	0.000448142	0.000593563	0.00041185	0.000434504	0.000440707	0.000461394	0.000381266	0.000475518	0.000395071	0.000380603	0.000484742	0.000352867
K18931	2.72e-05	1.64e-05	8.27e-06	4.8e-06	6.95e-06	1.67e-05	1.17e-05	1.32e-05	7.49e-06	1.17e-05	7.01e-06	0	7.1e-06	2.87e-06	5.15e-06	3.06e-06	8.93e-06	3.7e-06	9.47e-06	6.96e-06	0	0	2.1e-05	0	0	1.01e-05	1.85e-05	4.37e-05	4.49e-06	6.53e-06
K09688	0	0	0	4.8e-06	0	0	0	0	0	0	0	0	0	0	0	0	0	0	0	0	6.98e-06	0	0	4.52e-06	0	0	0	0	4.49e-06	0
K10019	0	0	0	0	0	0	0	0	0	0	0	0	0	0	0	3.06e-06	0	3.7e-06	0	0	0	0	0	0	0	0	0	0	0	0
K00086	0	0	0	4.8e-06	0	0	0	3.29e-06	0	5.87e-06	7.01e-06	7.8e-06	3.55e-06	5.75e-06	7.72e-06	6.12e-06	2.98e-06	0	6.31e-06	2.32e-06	6.98e-06	0	0	0	4.95e-06	0	0	0	0	0
K01479	1.17e-05	1.23e-05	3.31e-05	4.8e-05	2.09e-05	1.67e-05	1.17e-05	1.64e-05	3.37e-05	2.05e-05	2.1e-05	1.56e-05	2.48e-05	2.3e-05	3.6e-05	3.67e-05	3.57e-05	3.33e-05	1.26e-05	3.25e-05	1.4e-05	2.65e-05	5.25e-06	1.81e-05	9.9e-06	1.52e-05	6.17e-06	1.25e-05	1.35e-05	6.53e-06
K07501	1.17e-05	8.18e-06	8.27e-06	4.8e-06	6.95e-06	4.18e-06	1.17e-05	9.87e-06	1.12e-05	5.87e-06	1.75e-05	1.56e-05	1.77e-05	1.72e-05	1.8e-05	2.14e-05	2.68e-05	1.48e-05	1.58e-05	1.39e-05	1.4e-05	1.06e-05	5.25e-06	0	4.95e-06	1.01e-05	0	6.24e-06	1.35e-05	6.53e-06
K06186	3.89e-06	4.09e-06	4.14e-06	1.44e-05	0	0	0	6.58e-06	3.74e-06	2.93e-06	7.01e-06	3.9e-06	3.55e-06	5.75e-06	2.57e-06	6.12e-06	2.98e-06	7.4e-06	6.31e-06	4.64e-06	3.49e-05	3.71e-05	2.62e-05	1.36e-05	1.98e-05	5.06e-06	2.47e-05	1.87e-05	8.98e-06	2.61e-05
K05804	1.94e-05	1.64e-05	2.9e-05	4.32e-05	1.74e-05	8.35e-06	3.9e-06	1.64e-05	3e-05	8.8e-06	0	3.51e-05	1.06e-05	8.62e-06	1.03e-05	9.18e-06	2.98e-06	0	3.16e-06	4.64e-06	2.79e-05	1.06e-05	5.25e-06	1.36e-05	9.9e-06	2.02e-05	1.23e-05	6.24e-06	1.8e-05	1.96e-05
K19165	0	0	0	0	0	4.18e-06	3.9e-06	0	3.74e-06	0	0	0	0	2.87e-06	0	0	0	0	0	0	0	0	5.25e-06	0	0	0	0	0	0	0
K21619	1.55e-05	5.32e-05	2.9e-05	2.4e-05	4.52e-05	2.09e-05	3.51e-05	2.63e-05	3.37e-05	4.99e-05	2.45e-05	1.95e-05	5.68e-05	6.32e-05	5.15e-05	4.59e-05	6.85e-05	5.18e-05	4.1e-05	4.41e-05	6.98e-06	1.06e-05	2.1e-05	2.26e-05	1.98e-05	3.54e-05	1.85e-05	1.87e-05	1.8e-05	1.96e-05
K03237	1.55e-05	1.23e-05	1.24e-05	9.61e-06	6.95e-06	1.25e-05	7.79e-06	6.58e-06	1.12e-05	1.17e-05	7.01e-06	3.9e-06	1.42e-05	5.75e-06	1.03e-05	9.18e-06	5.95e-06	1.11e-05	6.31e-06	6.96e-06	0	0	5.25e-06	0	4.95e-06	1.01e-05	1.23e-05	1.25e-05	8.98e-06	1.96e-05
K09815	0.00055572	0.000556062	0.000562534	0.000562181	0.000573502	0.000551261	0.000553205	0.000562581	0.000602782	0.000551441	0.000669309	0.00059701	0.000603226	0.000712916	0.00064362	0.000624151	0.000619276	0.000706682	0.000605938	0.000579651	0.000362987	0.000402711	0.000487925	0.0005202	0.000534762	0.000500812	0.000530877	0.000549067	0.000511672	0.000411679
K00800	0.00092879	0.000911778	0.000951345	0.000980213	0.000948885	0.000881182	0.000946682	0.00104291	0.000950973	0.00099142	0.000823495	0.000940389	0.000936775	0.000960137	0.000877898	0.00100354	0.00105694	0.000906477	0.000949934	0.00084629	0.000774837	0.000937892	0.000797469	0.000791608	0.000851658	0.000870097	0.000851873	0.000904712	0.000861763	0.000771081
K16907	2.72e-05	3.68e-05	2.07e-05	9.61e-06	1.39e-05	2.09e-05	1.95e-05	3.62e-05	1.5e-05	2.05e-05	0	0	0	0	0	0	0	0	0	0	0	0	0	0	0	0	0	0	4.49e-06	0
K05588	0	0	0	0	0	0	0	3.29e-06	0	2.93e-06	0	0	0	0	0	0	0	0	0	0	0	0	0	0	0	0	0	0	0	0
K13919	3.89e-06	8.18e-06	4.14e-06	0	1.04e-05	0	1.17e-05	3.29e-06	3.74e-06	2.93e-06	3.5e-06	3.9e-06	3.55e-06	5.75e-06	7.72e-06	9.18e-06	2.98e-06	3.7e-06	6.31e-06	0	0	5.3e-06	0	0	9.9e-06	5.06e-06	6.17e-06	6.24e-06	0	0
K03280	0	4.09e-06	0	0	0	0	0	3.29e-06	0	0	3.5e-06	3.9e-06	0	0	2.57e-06	0	2.98e-06	3.7e-06	0	0	0	5.3e-06	5.25e-06	4.52e-06	0	0	0	0	4.49e-06	6.53e-06
K16417	0	0	0	0	3.48e-06	0	0	0	0	0	0	0	0	0	0	0	0	0	0	0	0	0	0	0	0	0	6.17e-06	0	4.49e-06	0
K03088	0.00404937	0.00429313	0.00413628	0.0041563	0.00348272	0.00331174	0.00311665	0.00346761	0.00344072	0.00378969	0.00324492	0.00367181	0.00367258	0.00357895	0.00353219	0.00371737	0.00361145	0.00372211	0.00369244	0.00339676	0.00358798	0.00338065	0.00452774	0.00401232	0.0037879	0.00531164	0.00537668	0.00421159	0.00431779	0.00363323
K11740	0	0	0	4.8e-06	0	0	0	0	0	0	0	0	0	0	0	0	0	0	0	0	0	0	0	0	0	0	0	0	0	0
K02838	0.000695621	0.000572417	0.000682487	0.000610231	0.000663872	0.000735015	0.000599955	0.0006547	0.000655198	0.000648236	0.000714864	0.000636031	0.000631613	0.000666922	0.00066679	0.000688402	0.000583549	0.000717782	0.000684836	0.000653846	0.000600324	0.000508687	0.000582362	0.000579005	0.000599132	0.000556458	0.000604953	0.000648897	0.000601439	0.000601181
K07752	3.89e-06	4.09e-06	0	0	0	0	0	3.29e-06	0	0	0	0	0	0	0	0	0	0	0	0	0	0	0	0	0	0	0	0	0	0
K06933	3.89e-06	4.09e-06	4.14e-06	4.8e-06	0	0	3.9e-06	0	0	2.93e-06	0	0	3.55e-06	0	0	0	0	3.7e-06	0	0	0	0	5.25e-06	0	4.95e-06	5.06e-06	6.17e-06	6.24e-06	4.49e-06	6.53e-06
K18912	0	0	0	0	0	0	0	0	0	2.93e-06	0	3.9e-06	0	0	2.57e-06	0	2.98e-06	0	0	0	0	0	0	0	0	0	0	0	0	0
K02031	0.000858839	0.00107533	0.000963754	0.000879309	0.00113658	0.000943826	0.000884349	0.000937636	0.00108576	0.000985554	0.000627258	0.000682855	0.000933226	0.000934265	0.000944834	0.000859737	0.00105992	0.00078808	0.000864724	0.00091353	0.000509577	0.000641158	0.00100733	0.000981594	0.000727871	0.00108256	0.00108027	0.00108565	0.000888693	0.000535836
K09138	3.89e-05	2.86e-05	6.2e-05	3.36e-05	5.21e-05	6.68e-05	1.95e-05	4.28e-05	4.87e-05	3.81e-05	2.1e-05	2.34e-05	2.84e-05	5.17e-05	3.09e-05	3.98e-05	5.66e-05	2.96e-05	3.79e-05	2.78e-05	0	0	3.67e-05	1.36e-05	9.9e-06	2.53e-05	3.09e-05	1.25e-05	1.35e-05	6.53e-06
K22650	0	0	0	4.8e-06	0	0	0	0	0	0	0	0	0	0	0	0	0	0	0	0	0	0	0	0	0	0	0	0	0	0
K18210	7.77e-06	4.09e-06	1.65e-05	4.8e-06	6.95e-06	8.35e-06	1.17e-05	6.58e-06	3.74e-06	5.87e-06	3.5e-06	3.9e-06	1.06e-05	2.87e-06	2.57e-06	3.06e-06	2.98e-06	7.4e-06	0	4.64e-06	0	0	5.25e-06	0	4.95e-06	5.06e-06	6.17e-06	6.24e-06	4.49e-06	6.53e-06
K16027	0	0	4.14e-06	0	0	0	0	0	0	0	0	0	0	0	0	0	0	0	0	0	0	0	0	0	0	0	0	0	0	0
K06168	0.00109978	0.00100582	0.0011747	0.00110514	0.00123042	0.00116516	0.00123887	0.00119754	0.00121305	0.00112635	0.001237	0.00121353	0.0011	0.00119873	0.00115079	0.00119017	0.00105992	0.00122097	0.00121503	0.00134015	0.000914447	0.000911398	0.00103881	0.00106302	0.00103981	0.000981389	0.000981506	0.000973345	0.00106823	0.00109781
K07340	7.77e-06	0	4.14e-06	1.44e-05	0	0	3.9e-06	1.32e-05	0	8.8e-06	7.01e-06	3.9e-06	3.55e-06	8.62e-06	2.57e-06	1.22e-05	5.95e-06	7.4e-06	9.47e-06	9.27e-06	6.98e-06	1.06e-05	5.25e-06	0	0	0	0	0	0	1.31e-05
K04764	7.77e-06	8.18e-06	1.24e-05	1.44e-05	3.48e-06	0	3.9e-06	1.32e-05	0	1.17e-05	1.05e-05	3.9e-06	1.42e-05	1.15e-05	2.57e-06	1.53e-05	1.49e-05	2.22e-05	1.89e-05	6.96e-06	2.09e-05	2.65e-05	1.57e-05	1.81e-05	9.9e-06	2.53e-05	1.85e-05	2.5e-05	2.24e-05	1.96e-05
K01820	7.77e-06	4.09e-06	4.14e-06	0	3.48e-06	0	7.79e-06	3.29e-06	0	2.93e-06	0	0	0	2.87e-06	2.57e-06	0	0	0	3.16e-06	0	0	0	0	4.52e-06	0	0	6.17e-06	0	0	0
K10681	0	0	0	0	0	0	0	0	0	0	0	0	0	0	0	0	0	0	0	0	0	5.3e-06	0	4.52e-06	0	5.06e-06	0	0	4.49e-06	6.53e-06
K13665	0	0	4.14e-06	0	3.48e-06	0	3.9e-06	3.29e-06	0	2.93e-06	0	0	0	2.87e-06	2.57e-06	3.06e-06	5.95e-06	0	0	2.32e-06	6.98e-06	5.3e-06	5.25e-06	0	0	0	0	0	8.98e-06	6.53e-06
K03181	0	0	4.14e-06	4.8e-06	3.48e-06	0	0	0	0	0	0	3.9e-06	0	0	0	0	0	0	0	0	0	5.3e-06	0	0	4.95e-06	0	0	0	0	0
K06970	3.89e-06	8.18e-06	1.65e-05	1.44e-05	1.04e-05	4.18e-06	0	9.87e-06	1.5e-05	2.93e-06	3.5e-06	3.9e-06	3.55e-06	0	5.15e-06	0	0	0	0	0	0	5.3e-06	1.05e-05	4.52e-06	4.95e-06	1.01e-05	0	0	4.49e-06	1.96e-05
K03076	0.00114253	0.00111621	0.00121607	0.00108112	0.00117829	0.00131551	0.00128951	0.00123702	0.00126547	0.00122608	0.00130708	0.00121353	0.00113194	0.00122461	0.00121258	0.00111368	0.000997392	0.00122097	0.00118347	0.00131233	0.00116574	0.00114455	0.00110177	0.0010404	0.00107943	0.000996565	0.00103706	0.000973345	0.00117595	0.00122197
K01761	0.000120471	0.000204435	0.000107543	9.13e-05	9.38e-05	7.1e-05	6.62e-05	9.54e-05	7.86e-05	0.000123194	8.06e-05	6.63e-05	8.87e-05	0.000135109	9.01e-05	0.000116263	0.000136955	0.000151696	0.000132549	9.04e-05	3.49e-05	7.95e-05	8.92e-05	7.69e-05	0.000123788	0.00011635	0.000135806	8.74e-05	0.000139139	5.88e-05
K16701	3.89e-06	4.09e-06	4.14e-06	4.8e-06	6.95e-06	4.18e-06	0	3.29e-06	0	2.93e-06	0	3.9e-06	3.55e-06	0	0	3.06e-06	0	0	3.16e-06	0	1.4e-05	1.59e-05	0	0	9.9e-06	0	0	0	0	1.31e-05
K03285	0	0	4.14e-06	4.8e-06	0	0	0	0	0	0	3.5e-06	0	7.1e-06	2.87e-06	0	6.12e-06	8.93e-06	7.4e-06	6.31e-06	9.27e-06	6.98e-06	1.06e-05	5.25e-06	4.52e-06	9.9e-06	0	6.17e-06	6.24e-06	0	6.53e-06
K02759	2.72e-05	6.95e-05	2.07e-05	6.25e-05	3.48e-06	2.51e-05	7.79e-06	5.59e-05	1.5e-05	2.35e-05	7.36e-05	6.63e-05	4.97e-05	3.45e-05	2.57e-05	5.2e-05	1.79e-05	2.59e-05	5.68e-05	1.62e-05	9.07e-05	9.01e-05	3.15e-05	4.07e-05	7.92e-05	4.05e-05	4.32e-05	2.5e-05	4.04e-05	5.23e-05
K07386	0.0002526	0.000245322	0.000264722	0.000403617	0.000208546	0.000254749	0.000307769	0.000213847	0.000235871	0.000184791	0.000483584	0.000405811	0.000443549	0.000310463	0.000375874	0.000440577	0.000401934	0.000432889	0.00044183	0.000285188	0.000376948	0.000370918	0.000409228	0.000375448	0.000425829	0.000328816	0.000395071	0.000361885	0.000318673	0.000437817
K15727	1.55e-05	3.68e-05	1.65e-05	4.32e-05	6.95e-06	4.18e-06	7.79e-06	9.87e-06	1.12e-05	1.17e-05	8.76e-05	8.97e-05	6.39e-05	2.59e-05	6.18e-05	5.2e-05	8.04e-05	7.03e-05	8.52e-05	3.01e-05	0.000146591	0.000100678	9.97e-05	0.000113087	0.000143594	9.61e-05	0.000111114	8.11e-05	8.98e-05	0.000169899
K07326	0	0	0	0	0	0	0	0	0	0	7.01e-06	7.8e-06	1.06e-05	2.87e-06	2.57e-06	3.06e-06	2.98e-06	0	1.26e-05	0	6.98e-06	1.06e-05	0	0	4.95e-06	0	0	0	0	1.31e-05
K01640	1.55e-05	8.18e-05	4.55e-05	4.32e-05	3.48e-05	1.67e-05	1.56e-05	2.63e-05	2.25e-05	4.11e-05	3.85e-05	2.73e-05	1.42e-05	3.74e-05	5.41e-05	3.98e-05	4.47e-05	3.33e-05	3.16e-05	3.71e-05	2.09e-05	3.18e-05	0	2.71e-05	4.46e-05	2.53e-05	4.32e-05	4.37e-05	3.59e-05	3.27e-05
K01868	0.00139901	0.00141878	0.00166692	0.00146071	0.00154324	0.00167884	0.00168299	0.00162524	0.00159494	0.00153406	0.00152785	0.00146716	0.00151161	0.00154657	0.0015833	0.00154814	0.00143803	0.00163166	0.00156218	0.00168563	0.00128441	0.00126642	0.00141656	0.00146561	0.00144584	0.00122927	0.00127781	0.00128531	0.00151706	0.0013984
K12700	1.55e-05	4.09e-06	2.07e-05	1.92e-05	1.39e-05	5.85e-05	1.56e-05	2.63e-05	1.87e-05	3.23e-05	1.4e-05	7.8e-06	1.06e-05	2.59e-05	1.54e-05	9.18e-06	2.98e-06	1.11e-05	3.16e-06	2.32e-05	6.98e-06	0	5.25e-06	4.52e-06	0	5.06e-06	6.17e-06	6.24e-06	4.49e-06	6.53e-06
K01907	1.94e-05	8.18e-06	4.14e-06	4.8e-06	1.74e-05	2.51e-05	1.56e-05	6.58e-06	2.62e-05	1.17e-05	1.4e-05	0	1.77e-05	2.87e-06	7.72e-06	6.12e-06	5.95e-06	3.7e-06	1.26e-05	1.39e-05	0	0	0	0	0	0	0	1.25e-05	0	0
K02033	0.00101428	0.0012307	0.00112093	0.00103787	0.0013347	0.00114011	0.00101291	0.00108239	0.00120556	0.00107355	0.000714864	0.000850642	0.00106806	0.00101476	0.00114307	0.000994358	0.0010748	0.000869478	0.00102883	0.00108974	0.000753895	0.000900801	0.00110177	0.00109016	0.000762531	0.00118374	0.00119139	0.0012042	0.0010009	0.000666527
K20978	0	0	0	0	0	0	0	3.29e-06	0	2.93e-06	0	0	0	0	0	0	0	0	0	0	0	0	0	0	0	0	0	0	0	0
K15973	0	0	0	0	0	0	0	0	0	0	0	0	0	0	0	0	0	0	0	0	0	0	0	4.52e-06	0	0	0	0	4.49e-06	0
K02299	0	8.18e-06	4.14e-06	4.8e-06	0	0	0	3.29e-06	0	0	0	3.9e-06	0	0	0	0	0	0	0	0	6.98e-06	5.3e-06	0	0	0	5.06e-06	0	0	0	0
K09888	0.000248714	0.000220789	0.00014477	0.000197004	0.000149458	0.000167049	0.000175311	0.000200687	0.000187199	0.000222923	0.000136665	0.000148277	0.000177419	0.000149482	0.000146745	0.000159097	0.000122069	0.000177596	0.000138861	0.000155346	0.000188474	0.000249045	0.000146902	0.000176416	0.000178254	0.000166937	0.000166671	0.000162224	0.000201976	0.00015683
K19504	0	8.18e-06	4.14e-06	4.8e-06	3.48e-06	1.67e-05	0	6.58e-06	7.49e-06	0	1.4e-05	1.95e-05	2.84e-05	5.75e-06	1.03e-05	2.75e-05	5.95e-06	1.48e-05	6.31e-06	2.32e-06	1.4e-05	5.3e-06	1.05e-05	9.05e-06	3.96e-05	1.01e-05	4.32e-05	4.99e-05	0	0
K08306	3.89e-06	4.09e-06	8.27e-06	9.61e-06	1.04e-05	0	0	9.87e-06	7.49e-06	5.87e-06	0	3.9e-06	0	2.87e-06	2.57e-06	9.18e-06	0	0	0	2.32e-06	1.4e-05	1.59e-05	5.25e-06	4.52e-06	4.95e-06	5.06e-06	0	0	0	6.53e-06
K12196	3.89e-06	4.09e-06	4.55e-05	4.8e-06	3.82e-05	1.67e-05	1.95e-05	1.32e-05	4.49e-05	8.8e-06	0	0	3.55e-06	0	5.15e-06	0	0	0	0	0	6.98e-06	5.3e-06	5.77e-05	0	0	0	0	6.24e-06	0	5.88e-05
K07699	0.000955993	0.000915867	0.000984435	0.0006775	0.000941934	0.00104405	0.000973953	0.000940926	0.000973436	0.00109408	0.000798966	0.000815524	0.000791291	0.000960137	0.00091394	0.000752653	0.000827686	0.000839879	0.00071324	0.000908893	0.000530519	0.000535182	0.000603348	0.000615193	0.000455538	0.000698101	0.000592607	0.00051163	0.000758531	0.000405144
K12538	0	8.18e-06	4.14e-06	9.61e-06	0	0	0	3.29e-06	7.49e-06	0	0	3.9e-06	3.55e-06	0	5.15e-06	3.06e-06	0	3.7e-06	3.16e-06	0	0	5.3e-06	0	4.52e-06	0	5.06e-06	0	0	4.49e-06	6.53e-06
K07577	7.77e-06	8.18e-06	1.65e-05	4.8e-06	1.04e-05	2.09e-05	3.9e-06	6.58e-06	3.74e-06	1.17e-05	1.4e-05	7.8e-06	1.42e-05	2.87e-06	7.72e-06	6.12e-06	8.93e-06	1.11e-05	2.21e-05	9.27e-06	0	0	5.25e-06	9.05e-06	4.95e-06	2.53e-05	1.23e-05	3.12e-05	1.35e-05	1.96e-05
K11691	1.17e-05	2.04e-05	2.48e-05	9.61e-06	2.09e-05	2.92e-05	2.34e-05	1.32e-05	2.25e-05	2.93e-05	3.5e-06	0	1.42e-05	8.62e-06	1.29e-05	6.12e-06	5.95e-06	7.4e-06	6.31e-06	6.96e-06	1.4e-05	1.06e-05	1.05e-05	4.52e-06	9.9e-06	2.02e-05	0	1.25e-05	4.49e-06	1.96e-05
K14114	3.89e-06	4.09e-06	4.14e-06	4.8e-06	0	4.18e-06	3.9e-06	0	0	2.93e-06	3.5e-06	3.9e-06	7.1e-06	2.87e-06	2.57e-06	0	2.98e-06	7.4e-06	0	2.32e-06	0	0	0	0	4.95e-06	5.06e-06	6.17e-06	6.24e-06	4.49e-06	0
K13237	0	0	0	0	0	0	0	0	0	0	0	0	0	0	0	0	0	0	0	0	0	0	0	0	0	0	0	0	0	6.53e-06
K07138	0.000582923	0.00062557	0.000591488	0.00066789	0.000528317	0.000492794	0.000533726	0.000546132	0.000520414	0.000522109	0.000644779	0.000643835	0.000663549	0.000563434	0.000610152	0.000547662	0.000580571	0.000595685	0.000533352	0.000561102	0.00054448	0.000572273	0.000587609	0.000569958	0.000574374	0.000566575	0.000648164	0.000598982	0.00048923	0.000666527
K01577	4.27e-05	2.04e-05	4.55e-05	6.73e-05	2.78e-05	5.43e-05	5.45e-05	5.26e-05	1.87e-05	3.23e-05	1.4e-05	3.9e-06	3.55e-06	1.15e-05	0	9.18e-06	2.98e-06	1.11e-05	6.31e-06	0	6.98e-06	5.3e-06	5.25e-06	0	9.9e-06	5.06e-06	6.17e-06	3.12e-05	4.49e-06	1.31e-05
K15474	0	0	0	0	0	0	0	0	0	2.93e-06	7.01e-06	0	0	0	0	0	0	7.4e-06	3.16e-06	0	1.4e-05	1.06e-05	1.05e-05	9.05e-06	9.9e-06	5.06e-06	6.17e-06	6.24e-06	4.49e-06	0
K04486	0.000847181	0.000940399	0.000814848	0.000821649	0.000889797	0.000776777	0.000837599	0.000881707	0.000909789	0.000882892	0.0006623	0.000682855	0.000691936	0.000735913	0.000782642	0.000792427	0.000723481	0.000751081	0.000751111	0.000716449	0.000600324	0.000657055	0.000613841	0.000610669	0.000618938	0.000773982	0.000709894	0.000736248	0.000700183	0.000457421
K09945	0	4.09e-06	4.14e-06	4.8e-06	3.48e-06	0	0	0	3.74e-06	0	0	3.9e-06	0	0	0	0	0	0	0	0	0	0	0	0	0	0	0	0	0	0
K06269	0	0	1.65e-05	4.8e-06	6.95e-06	1.25e-05	3.9e-06	3.29e-06	3.74e-06	0	0	0	0	0	0	0	0	3.7e-06	0	0	0	0	5.25e-06	0	0	0	0	0	4.49e-06	0
K05982	2.33e-05	1.23e-05	2.07e-05	1.44e-05	1.04e-05	1.25e-05	7.79e-06	1.64e-05	2.25e-05	1.17e-05	3.5e-06	3.9e-06	3.55e-06	0	5.15e-06	6.12e-06	0	3.7e-06	0	2.32e-06	6.98e-06	5.3e-06	5.25e-06	4.52e-06	4.95e-06	1.01e-05	0	0	1.8e-05	1.31e-05
K15257	3.89e-06	8.18e-06	1.65e-05	9.61e-06	1.04e-05	4.18e-06	7.79e-06	1.32e-05	1.5e-05	0	3.5e-06	1.95e-05	1.06e-05	2.87e-06	1.54e-05	1.22e-05	1.19e-05	3.7e-06	3.16e-06	4.64e-06	1.4e-05	1.06e-05	5.25e-06	4.52e-06	9.9e-06	5.06e-06	0	6.24e-06	4.49e-06	6.53e-06
K02674	0	0	0	0	0	0	0	0	0	0	0	7.8e-06	0	2.87e-06	5.15e-06	3.06e-06	5.95e-06	0	0	0	1.4e-05	2.12e-05	1.57e-05	1.81e-05	1.98e-05	1.52e-05	1.23e-05	2.5e-05	1.35e-05	1.31e-05
K00404	1.17e-05	1.23e-05	1.24e-05	4.8e-06	1.39e-05	4.18e-06	1.17e-05	1.64e-05	1.5e-05	0	3.5e-06	7.8e-06	3.55e-06	2.87e-06	7.72e-06	9.18e-06	8.93e-06	7.4e-06	3.16e-06	4.64e-06	1.4e-05	2.12e-05	5.25e-06	4.52e-06	0	0	0	1.25e-05	0	0
K06438	0.00052463	0.000486554	0.000583216	0.000427642	0.000570026	0.000567966	0.000533726	0.000562581	0.000587806	0.000639437	0.000476576	0.000460439	0.000425807	0.000531812	0.0004943	0.00042222	0.00041682	0.000510587	0.000432362	0.000544872	0.000321103	0.00036032	0.000351516	0.000447824	0.000302042	0.00042999	0.000376553	0.000274533	0.000466788	0.000287522
K01166	3.89e-06	0	0	0	3.48e-06	0	0	0	0	0	0	0	0	0	0	0	0	0	0	0	6.98e-06	5.3e-06	5.25e-06	0	0	0	0	6.24e-06	0	6.53e-06
K00382	0.000326437	0.000433401	0.0004674	0.000514131	0.00036148	0.000275631	0.000268811	0.000355315	0.000430558	0.000316785	0.000315381	0.000355085	0.000386774	0.00042545	0.000378449	0.000391624	0.000482321	0.00038479	0.000419738	0.000394163	0.000237337	0.000291436	0.00033053	0.000411636	0.000341654	0.000369286	0.000425936	0.000430518	0.000332138	0.000326729
K19174	1.17e-05	1.64e-05	4.14e-06	4.8e-06	3.48e-06	4.18e-06	7.79e-06	1.32e-05	0	5.87e-06	1.75e-05	1.17e-05	1.42e-05	2.01e-05	1.29e-05	1.22e-05	2.98e-06	1.11e-05	1.89e-05	9.27e-06	1.4e-05	1.59e-05	1.57e-05	1.36e-05	9.9e-06	1.52e-05	1.23e-05	1.87e-05	2.24e-05	1.96e-05
K02232	0.000318664	0.000421135	0.000227496	0.000321933	0.000250255	0.000292335	0.000233749	0.000305965	0.000258335	0.000281587	0.000266322	0.00023022	0.000273226	0.000281717	0.000347555	0.000220289	0.00028582	0.000221994	0.000220915	0.000306056	0.000502597	0.00040801	0.000419721	0.000461394	0.000376314	0.000435049	0.000382725	0.000386842	0.000394975	0.000352867
K05999	0	0	0	0	0	0	0	0	3.74e-06	2.93e-06	0	0	0	0	0	0	0	0	0	0	0	0	0	0	0	0	0	0	0	0
K02859	0	0	0	0	0	4.18e-06	0	3.29e-06	0	0	3.5e-06	0	0	0	0	3.06e-06	0	0	0	0	0	0	0	0	0	0	0	0	0	0
K12444	0	0	0	4.8e-06	0	0	0	0	0	0	0	0	0	0	0	0	0	0	0	0	0	0	5.25e-06	0	0	0	0	0	0	0
K03699	0.000703393	0.000641925	0.000616306	0.000586206	0.000684727	0.000772601	0.000728517	0.000602061	0.000771261	0.000686368	0.000550165	0.000479949	0.000447097	0.000560559	0.000476279	0.000480351	0.000425752	0.000521687	0.000419738	0.0004985	0.000314123	0.000381516	0.000382995	0.00041616	0.000331751	0.000435049	0.000376553	0.000418039	0.000507184	0.000274452
K18316	0	0	0	0	0	0	0	0	0	0	0	0	0	0	5.15e-06	0	0	0	0	0	0	0	0	0	0	0	0	0	0	0
K05548	0	0	0	0	0	0	3.9e-06	0	0	0	0	0	0	0	0	0	0	0	0	0	0	0	0	0	0	0	0	0	0	0
K01817	0.000194308	0.000192169	0.000140634	0.000254663	0.00015641	0.000162873	0.000132458	0.000174367	0.000164735	0.000131994	0.000189229	0.00021071	0.000227097	0.000178229	0.000185363	0.000186633	0.000205433	0.000162796	0.000176732	0.000153028	0.000446753	0.000418607	0.000335776	0.000339261	0.000341654	0.000338933	0.000339515	0.00030573	0.000350091	0.000372471
K11382	0	0	0	4.8e-06	0	0	0	0	0	0	0	0	0	0	0	0	0	0	0	0	0	1.06e-05	0	0	4.95e-06	0	0	0	0	0
K15983	0	0	0	0	0	0	0	0	0	2.93e-06	0	0	0	0	0	0	0	0	3.16e-06	0	0	0	0	0	0	0	6.17e-06	0	0	0
K18856	1.94e-05	4.09e-05	5.38e-05	4.32e-05	3.13e-05	3.76e-05	3.51e-05	3.29e-05	5.24e-05	3.81e-05	3.15e-05	2.34e-05	3.19e-05	2.87e-05	2.83e-05	2.14e-05	3.28e-05	2.59e-05	1.89e-05	2.55e-05	2.09e-05	2.65e-05	3.15e-05	2.71e-05	9.9e-06	4.55e-05	1.85e-05	1.87e-05	5.39e-05	1.96e-05
K20811	0	0	0	0	0	0	0	0	0	0	3.5e-06	0	0	0	0	0	0	0	0	0	0	5.3e-06	0	4.52e-06	0	0	0	6.24e-06	0	6.53e-06
K03470	0.000730596	0.00062557	0.000727986	0.00069672	0.000719484	0.000768424	0.000677871	0.00067773	0.000692637	0.000721566	0.000781444	0.000721875	0.000656452	0.000707167	0.000713131	0.000728176	0.000678822	0.000747381	0.000706928	0.000704856	0.000593343	0.000662353	0.000713525	0.000655904	0.000673404	0.000647514	0.000697548	0.000686333	0.000682229	0.0006992
K01341	0	0	0	0	3.48e-06	4.18e-06	0	0	3.74e-06	0	0	0	0	0	0	0	0	0	0	0	0	0	0	0	0	0	0	0	4.49e-06	0
K11473	7.77e-06	1.64e-05	2.48e-05	2.88e-05	1.74e-05	1.67e-05	1.56e-05	2.3e-05	1.87e-05	1.17e-05	1.75e-05	1.17e-05	3.55e-06	5.75e-06	2.57e-06	6.12e-06	5.95e-06	3.7e-06	6.31e-06	1.39e-05	2.79e-05	1.06e-05	3.15e-05	3.62e-05	1.98e-05	3.04e-05	2.47e-05	1.25e-05	3.14e-05	3.92e-05
K03978	0.000633443	0.000596949	0.000690759	0.000624646	0.000674299	0.000664019	0.000662288	0.00063167	0.000651454	0.000680502	0.000658796	0.000667247	0.000635162	0.000658298	0.000623024	0.000657806	0.000610344	0.000640084	0.000662745	0.000679351	0.000565421	0.00058817	0.000613841	0.000556387	0.000564471	0.000551399	0.000617299	0.000542827	0.000583486	0.00054237
K11528	0	0	0	0	0	0	0	0	3.74e-06	2.93e-06	0	0	0	0	0	0	0	0	3.16e-06	0	0	0	0	0	0	0	0	0	4.49e-06	0
K02241	1.17e-05	4.09e-06	1.24e-05	9.61e-06	1.74e-05	1.67e-05	1.95e-05	1.97e-05	1.12e-05	5.87e-06	1.4e-05	1.56e-05	1.06e-05	1.15e-05	5.15e-06	3.06e-06	2.98e-06	1.11e-05	9.47e-06	1.16e-05	6.98e-06	5.3e-06	1.05e-05	9.05e-06	4.95e-06	1.01e-05	1.23e-05	1.87e-05	8.98e-06	6.53e-06
K07351	0	0	0	9.61e-06	0	0	0	0	0	0	0	0	0	0	0	0	0	0	0	0	0	0	0	0	0	0	0	0	0	0
K07712	3.89e-06	1.64e-05	2.07e-05	1.44e-05	1.04e-05	0	1.17e-05	6.58e-06	7.49e-06	5.87e-06	1.05e-05	1.17e-05	1.42e-05	1.72e-05	1.8e-05	1.53e-05	8.93e-06	1.85e-05	9.47e-06	1.62e-05	4.89e-05	4.24e-05	3.15e-05	4.07e-05	3.96e-05	2.53e-05	2.47e-05	4.37e-05	2.24e-05	4.57e-05
K17759	0.000742255	0.000817738	0.000674214	0.000792819	0.000757718	0.000801834	0.000755787	0.000792878	0.000797469	0.000765564	0.000665805	0.000745287	0.000652904	0.000609428	0.000710556	0.000685342	0.000854482	0.000536487	0.000684836	0.000683988	0.0008237	0.000869008	0.000676799	0.00075542	0.000797192	0.000784099	0.000740759	0.000754967	0.000785461	0.000810288
K09762	0.000660646	0.000584683	0.000649396	0.000509326	0.000677775	0.000760072	0.000681767	0.000710629	0.000760029	0.000739166	0.000704351	0.000636031	0.00061742	0.000727289	0.000707982	0.000651687	0.000657981	0.000699283	0.000643809	0.000732679	0.000530519	0.000545779	0.000508911	0.000529247	0.000519908	0.000505871	0.000500012	0.000499151	0.000511672	0.000411679
K02793	5.83e-05	5.72e-05	2.48e-05	7.69e-05	2.09e-05	4.18e-05	2.34e-05	3.95e-05	3.37e-05	2.64e-05	7.36e-05	0.000109257	6.74e-05	5.46e-05	3.6e-05	7.95e-05	3.57e-05	5.55e-05	8.52e-05	4.17e-05	0.000111688	9.01e-05	8.39e-05	9.5e-05	0.000108933	6.58e-05	8.64e-05	6.24e-05	6.73e-05	0.000124157
K20116	0.000256486	0.000335273	0.000235768	0.000144149	0.000187692	0.000279807	0.000319456	0.000292806	0.000239615	0.000287453	0.000227775	0.000261436	0.000237742	0.000229973	0.00019566	0.00013768	0.000131001	0.000221994	0.000201979	0.000159984	0.000307142	0.000339125	0.000152149	0.000271408	0.000277284	0.000247877	0.000135806	0.000218379	0.000291743	0.000189503
K18431	1.17e-05	8.18e-06	2.07e-05	2.4e-05	1.04e-05	1.25e-05	7.79e-06	9.87e-06	7.49e-06	8.8e-06	1.4e-05	1.17e-05	1.77e-05	1.15e-05	2.06e-05	3.06e-06	2.08e-05	1.85e-05	1.89e-05	1.62e-05	2.79e-05	2.65e-05	3.67e-05	1.81e-05	1.98e-05	5.06e-06	1.85e-05	2.5e-05	3.59e-05	2.61e-05
K04783	1.17e-05	1.64e-05	0	4.8e-06	0	1.25e-05	0	6.58e-06	7.49e-06	2.93e-06	0	0	3.55e-06	2.87e-06	7.72e-06	0	0	3.7e-06	9.47e-06	0	2.09e-05	5.3e-06	1.57e-05	4.52e-06	9.9e-06	1.52e-05	1.23e-05	6.24e-06	4.49e-06	1.96e-05
K05882	0	0	0	0	0	0	0	0	0	0	0	0	0	0	0	0	0	0	0	0	0	0	0	0	0	0	0	6.24e-06	0	0
K02481	2.33e-05	7.36e-05	3.72e-05	5.77e-05	3.13e-05	2.92e-05	2.73e-05	2.3e-05	1.87e-05	1.47e-05	1.4e-05	1.95e-05	1.42e-05	1.72e-05	1.29e-05	9.18e-06	8.93e-06	1.11e-05	1.58e-05	1.16e-05	2.79e-05	2.12e-05	2.62e-05	9.05e-06	1.98e-05	4.05e-05	3.7e-05	2.5e-05	3.59e-05	2.61e-05
K00598	3.5e-05	2.45e-05	4.55e-05	3.84e-05	3.13e-05	2.92e-05	4.29e-05	4.93e-05	5.62e-05	4.69e-05	4.21e-05	6.24e-05	5.68e-05	5.75e-05	4.89e-05	6.43e-05	4.17e-05	4.81e-05	4.42e-05	4.17e-05	2.79e-05	3.18e-05	2.1e-05	4.07e-05	3.96e-05	2.53e-05	3.7e-05	4.99e-05	2.69e-05	3.27e-05
K22684	3.89e-06	4.09e-06	8.27e-06	1.44e-05	6.95e-06	4.18e-06	3.9e-06	3.29e-06	0	2.93e-06	1.75e-05	1.95e-05	2.48e-05	1.44e-05	1.8e-05	1.22e-05	2.08e-05	2.22e-05	1.89e-05	1.62e-05	1.4e-05	1.06e-05	1.57e-05	1.36e-05	1.49e-05	1.01e-05	1.85e-05	1.25e-05	8.98e-06	2.61e-05
K10233	7.77e-06	0	0	0	0	0	0	0	0	2.93e-06	0	0	3.55e-06	0	0	0	0	0	0	2.32e-06	0	0	0	0	0	0	0	0	0	0
K11192	0	0	0	4.8e-06	0	0	0	0	0	0	0	0	0	0	0	0	0	0	0	0	0	0	0	0	4.95e-06	0	0	0	0	0
K06189	7.77e-06	1.23e-05	1.24e-05	1.92e-05	3.48e-06	0	0	1.64e-05	1.87e-05	2.93e-06	3.5e-06	3.9e-06	7.1e-06	8.62e-06	5.15e-06	6.12e-06	0	3.7e-06	3.16e-06	2.32e-06	3.49e-05	5.3e-05	3.15e-05	3.62e-05	1.49e-05	1.52e-05	3.7e-05	2.5e-05	1.35e-05	1.96e-05
K14189	3.89e-05	2.04e-05	3.31e-05	5.29e-05	3.82e-05	4.59e-05	2.34e-05	1.97e-05	4.12e-05	2.64e-05	0	0	0	0	0	0	0	0	0	0	0	0	0	0	0	0	0	0	0	6.53e-06
K21681	3.11e-05	1.64e-05	2.9e-05	1.92e-05	2.09e-05	2.92e-05	3.9e-05	2.96e-05	1.87e-05	3.23e-05	5.96e-05	5.07e-05	6.74e-05	3.45e-05	4.89e-05	5.81e-05	5.36e-05	3.7e-05	5.37e-05	1.85e-05	7.68e-05	4.77e-05	6.3e-05	5.43e-05	4.95e-05	4.55e-05	4.94e-05	4.37e-05	2.69e-05	3.27e-05
K03885	5.83e-05	6.95e-05	6.62e-05	0.000134539	4.87e-05	6.68e-05	3.51e-05	7.57e-05	5.24e-05	4.11e-05	7.71e-05	0.000109257	4.26e-05	4.02e-05	2.83e-05	6.12e-05	6.55e-05	6.29e-05	5.05e-05	1.62e-05	0.000125649	0.000132471	9.97e-05	9.95e-05	0.000113885	6.07e-05	0.000117287	4.37e-05	8.08e-05	9.8e-05
K00643	0	4.09e-06	8.27e-06	4.8e-06	3.48e-06	0	0	3.29e-06	3.74e-06	2.93e-06	3.5e-06	7.8e-06	3.55e-06	0	2.57e-06	3.06e-06	0	0	0	2.32e-06	0	5.3e-06	0	0	9.9e-06	5.06e-06	0	0	0	1.31e-05
K01493	0.00067619	0.000576506	0.000657669	0.000711135	0.000684727	0.000659843	0.00062333	0.00063167	0.000662686	0.000721566	0.000602728	0.00059701	0.000603226	0.0006353	0.000656492	0.000663925	0.000610344	0.000654884	0.000631186	0.000639935	0.000593343	0.000482193	0.000545637	0.000628763	0.000599132	0.000576693	0.000617299	0.000598982	0.000632857	0.000601181
K18288	3.89e-06	0	0	4.8e-06	0	4.18e-06	0	0	0	0	0	0	3.55e-06	0	2.57e-06	0	0	0	0	0	0	0	0	0	4.95e-06	5.06e-06	0	6.24e-06	0	6.53e-06
K18882	1.55e-05	1.23e-05	8.27e-06	9.61e-06	3.48e-06	1.67e-05	1.56e-05	6.58e-06	3.74e-06	1.47e-05	1.4e-05	3.9e-06	1.42e-05	8.62e-06	1.03e-05	9.18e-06	5.95e-06	1.11e-05	3.16e-06	9.27e-06	0	0	5.25e-06	4.52e-06	4.95e-06	5.06e-06	1.85e-05	3.12e-05	8.98e-06	1.96e-05
K01787	0.000128243	0.000179902	0.000181996	0.000197004	0.000166837	0.000129463	0.000128562	0.000128308	0.000138527	0.00013786	0.000154186	0.000183395	0.000138387	0.000132234	0.000136447	0.000183574	0.000178637	0.000147996	0.000195668	0.000153028	9.07e-05	5.83e-05	0.000157395	0.000122134	0.000178254	0.000161879	0.000216055	0.000187182	0.000157092	0.000143761
K13734	3.89e-06	4.09e-06	0	0	0	0	0	3.29e-06	0	2.93e-06	0	3.9e-06	0	0	0	3.06e-06	0	0	0	2.32e-06	0	0	0	0	4.95e-06	5.06e-06	6.17e-06	0	4.49e-06	0
K08566	0	0	0	0	0	0	0	0	0	0	7.01e-06	7.8e-06	7.1e-06	5.75e-06	5.15e-06	6.12e-06	2.98e-06	7.4e-06	6.31e-06	2.32e-06	0	0	5.25e-06	9.05e-06	4.95e-06	5.06e-06	6.17e-06	1.87e-05	4.49e-06	1.96e-05
K09705	3.89e-06	8.18e-06	4.14e-06	9.61e-06	1.04e-05	1.25e-05	3.9e-06	1.32e-05	1.12e-05	8.8e-06	2.1e-05	2.73e-05	2.48e-05	1.44e-05	1.29e-05	2.45e-05	2.08e-05	1.85e-05	2.21e-05	2.32e-05	2.79e-05	2.65e-05	2.62e-05	2.71e-05	2.48e-05	3.04e-05	2.47e-05	3.74e-05	3.59e-05	2.61e-05
K01496	5.44e-05	4.5e-05	6.2e-05	5.77e-05	5.21e-05	7.1e-05	5.45e-05	5.59e-05	5.62e-05	5.28e-05	6.31e-05	5.85e-05	6.03e-05	7.19e-05	4.63e-05	4.9e-05	8.34e-05	6.66e-05	5.05e-05	4.87e-05	4.89e-05	3.18e-05	5.25e-05	2.71e-05	5.94e-05	6.07e-05	4.32e-05	5.62e-05	7.63e-05	4.57e-05
K18459	3.89e-06	0	4.14e-06	0	3.48e-06	0	0	0	3.74e-06	0	0	0	0	0	0	3.06e-06	0	0	0	2.32e-06	0	0	0	0	0	0	0	0	0	0
K22409	0	0	4.14e-06	4.8e-06	0	0	0	0	0	0	0	0	0	0	0	3.06e-06	0	0	0	0	0	0	5.25e-06	0	0	0	6.17e-06	0	0	6.53e-06
K04019	0.000120471	0.000126749	0.000115816	8.65e-05	0.000135555	0.000116934	0.000128562	0.000121728	0.000127296	0.000161326	4.91e-05	4.29e-05	6.03e-05	8.05e-05	9.27e-05	6.43e-05	5.95e-05	4.81e-05	6e-05	7.88e-05	8.38e-05	9.01e-05	0.000131163	0.00011761	4.46e-05	9.61e-05	9.26e-05	9.36e-05	5.39e-05	4.57e-05
K11030	0	0	0	0	0	0	0	0	0	0	0	0	0	0	0	0	0	0	0	0	0	0	0	0	0	0	6.17e-06	0	0	0
K17208	0	0	0	0	0	0	0	0	0	0	0	0	0	2.87e-06	0	0	0	0	0	2.32e-06	0	0	0	0	0	0	0	0	0	0
K19224	0	0	0	9.61e-06	6.95e-06	8.35e-06	3.9e-06	3.29e-06	7.49e-06	5.87e-06	7.01e-06	7.8e-06	3.55e-06	1.15e-05	1.03e-05	3.06e-06	0	3.7e-06	6.31e-06	6.96e-06	6.98e-06	5.3e-06	1.05e-05	1.36e-05	1.98e-05	0	0	6.24e-06	4.49e-06	1.31e-05
K12520	0	0	0	4.8e-06	0	0	0	0	0	0	0	0	0	0	0	0	0	0	0	0	0	0	0	0	0	0	0	0	0	0
K17686	0.000621784	0.000646013	0.000727986	0.000562181	0.00069863	0.000743367	0.000751891	0.00066786	0.000703869	0.000662902	0.000623754	0.000628226	0.000532258	0.000661172	0.000589556	0.000639449	0.000619276	0.000643784	0.000571223	0.000716449	0.00055146	0.000561676	0.000493172	0.000601622	0.000480296	0.000505871	0.000345688	0.000461715	0.000552067	0.000594647
K08166	0	0	4.14e-06	0	0	0	3.9e-06	0	0	0	0	3.9e-06	0	0	0	0	0	0	0	0	0	0	5.25e-06	0	0	0	0	0	0	0
K15383	3.89e-06	4.09e-06	8.27e-06	4.8e-06	3.48e-06	4.18e-06	3.9e-06	3.29e-06	3.74e-06	2.93e-06	0	0	0	0	5.15e-06	3.06e-06	0	0	0	0	0	0	0	0	0	0	0	0	0	0
K08676	7.38e-05	7.36e-05	4.14e-05	6.73e-05	4.17e-05	2.51e-05	3.51e-05	4.61e-05	6.36e-05	2.93e-05	7.01e-05	6.24e-05	7.45e-05	4.6e-05	2.83e-05	4.9e-05	4.47e-05	8.14e-05	7.57e-05	3.94e-05	6.98e-06	1.59e-05	4.72e-05	4.07e-05	3.96e-05	6.58e-05	6.17e-05	8.11e-05	8.08e-05	3.92e-05
K02530	3.89e-06	4.09e-06	0	1.92e-05	0	4.18e-06	0	0	3.74e-06	5.87e-06	1.75e-05	7.8e-06	1.06e-05	8.62e-06	2.57e-06	1.84e-05	5.95e-06	1.48e-05	6.31e-06	2.32e-06	1.4e-05	1.59e-05	5.25e-06	9.05e-06	2.48e-05	2.02e-05	1.85e-05	1.87e-05	8.98e-06	1.96e-05
K20993	0	0	0	0	0	0	0	0	0	0	0	0	0	0	0	0	0	0	0	0	6.98e-06	5.3e-06	1.05e-05	9.05e-06	9.9e-06	0	6.17e-06	6.24e-06	0	6.53e-06
K22213	1.17e-05	8.18e-06	4.14e-06	2.88e-05	1.04e-05	8.35e-06	7.79e-06	6.58e-06	3.74e-06	1.47e-05	1.05e-05	1.95e-05	2.13e-05	8.62e-06	2.32e-05	1.22e-05	8.93e-06	1.11e-05	1.89e-05	1.16e-05	8.38e-05	9.01e-05	2.1e-05	2.71e-05	3.47e-05	2.02e-05	1.23e-05	1.87e-05	1.35e-05	4.57e-05
K15633	0.00114253	0.0010467	0.00122434	0.00104268	0.00117829	0.00124869	0.00125445	0.00113832	0.00118684	0.00118208	0.00119494	0.00109257	0.00112484	0.00124185	0.00121258	0.0011198	0.00113137	0.00113587	0.00110142	0.00133783	0.000970291	0.00100678	0.000944371	0.00102231	0.00106457	0.00103703	0.000925949	0.0010607	0.00110862	0.00104553
K03629	0.00102206	0.000862714	0.00100098	0.000975408	0.000959313	0.00111923	0.00107524	0.00104291	0.00109324	0.00110582	0.00109332	0.00106525	0.00104323	0.00108375	0.00106584	0.000957643	0.000917005	0.00118767	0.00106355	0.00113843	0.000921427	0.000890203	0.00102307	0.000958977	0.000916028	0.00085998	0.000851873	0.00092343	0.000929089	0.000973653
K06333	0.000155446	0.000163548	0.000169588	0.000115319	0.000191167	0.000179577	0.000140249	0.000144758	0.000164735	0.000155459	0.000122648	0.000128767	0.000163226	0.000175354	0.000151894	0.000159097	0.000181615	0.000147996	0.000129393	0.000166939	4.19e-05	4.24e-05	8.92e-05	0.00010404	4.95e-05	0.000106233	0.000166671	8.11e-05	0.000134651	5.88e-05
K02032	0.000563492	0.000703255	0.000591488	0.000557376	0.000740339	0.000647314	0.000642809	0.00063825	0.000662686	0.000654103	0.000420508	0.000413615	0.000585484	0.000560559	0.00059213	0.000553781	0.000565685	0.000477288	0.000523884	0.000584288	0.000418831	0.000397412	0.000519404	0.000524723	0.000420878	0.000637397	0.000592607	0.000623939	0.00054309	0.000431282
K01730	7.77e-06	4.09e-05	2.9e-05	4.8e-06	2.43e-05	8.35e-06	0	1.64e-05	3.74e-06	1.47e-05	2.8e-05	1.56e-05	1.42e-05	2.01e-05	1.54e-05	2.45e-05	2.68e-05	1.85e-05	2.52e-05	1.85e-05	6.98e-06	5.3e-06	1.05e-05	1.81e-05	1.49e-05	1.52e-05	1.85e-05	4.99e-05	4.49e-05	6.53e-06
K20117	0.000268144	0.000347539	0.000256449	0.000148954	0.000194643	0.000296512	0.00033504	0.000305965	0.000247103	0.000302119	0.000241792	0.000273142	0.000244839	0.000241472	0.000205958	0.000146859	0.000136955	0.000225694	0.000220915	0.000166939	0.000328084	0.000344424	0.000157395	0.000275932	0.000282236	0.000247877	0.000135806	0.000218379	0.000296231	0.000189503
K09009	0	0	4.14e-06	0	3.48e-06	4.18e-06	3.9e-06	3.29e-06	7.49e-06	0	7.01e-06	7.8e-06	7.1e-06	2.87e-06	0	6.12e-06	2.98e-06	7.4e-06	3.16e-06	2.32e-06	6.98e-06	1.59e-05	5.25e-06	4.52e-06	4.95e-06	0	0	0	0	6.53e-06
K15525	0	4.09e-06	0	0	0	0	0	0	0	2.93e-06	0	0	0	0	0	0	0	3.7e-06	3.16e-06	2.32e-06	0	0	0	1.36e-05	0	0	6.17e-06	0	0	0
K10794	2.72e-05	1.64e-05	2.07e-05	9.61e-06	2.43e-05	2.92e-05	1.95e-05	2.3e-05	1.87e-05	1.76e-05	1.4e-05	7.8e-06	7.1e-06	2.01e-05	1.8e-05	3.06e-06	8.93e-06	7.4e-06	3.16e-06	1.62e-05	2.79e-05	1.59e-05	2.1e-05	1.36e-05	2.48e-05	2.02e-05	6.17e-06	2.5e-05	1.8e-05	1.96e-05
K03422	1.55e-05	1.64e-05	1.24e-05	1.44e-05	3.48e-06	1.25e-05	1.17e-05	3.29e-06	3.74e-06	1.47e-05	7.01e-06	3.9e-06	1.06e-05	5.75e-06	5.15e-06	3.06e-06	8.93e-06	1.11e-05	6.31e-06	4.64e-06	0	0	5.25e-06	4.52e-06	4.95e-06	5.06e-06	1.23e-05	1.25e-05	4.49e-06	0
K21964	0	0	0	4.8e-06	0	0	0	0	0	0	0	0	0	0	0	0	0	0	0	0	0	0	0	0	0	0	0	0	0	0
K00972	0.000248714	0.00015537	0.000219223	0.000105709	0.000264159	0.000346626	0.000366206	0.000187527	0.000205919	0.000263988	0.000357432	0.000222416	0.000259032	0.000250096	0.000229129	0.000183574	0.00014291	0.000244194	0.000148329	0.000292144	0.000335064	0.000275539	0.000220353	0.00022165	0.00019806	0.000242818	0.000209882	0.000187182	0.000359068	0.00022871
K13929	3.89e-06	4.09e-06	2.07e-05	1.44e-05	3.48e-06	8.35e-06	7.79e-06	3.29e-06	3.74e-06	5.87e-06	3.5e-05	1.95e-05	1.77e-05	2.59e-05	1.8e-05	5.51e-05	2.08e-05	2.96e-05	3.16e-05	2.55e-05	2.09e-05	1.06e-05	2.1e-05	1.36e-05	1.49e-05	3.04e-05	1.85e-05	6.24e-06	1.35e-05	3.27e-05
K02364	1.94e-05	2.86e-05	3.72e-05	3.84e-05	3.13e-05	0	3.9e-06	2.63e-05	3.37e-05	5.87e-06	7.01e-06	3.12e-05	1.42e-05	2.87e-06	1.29e-05	9.18e-06	5.95e-06	7.4e-06	0	0	2.79e-05	4.24e-05	2.1e-05	2.71e-05	1.98e-05	4.05e-05	1.23e-05	2.5e-05	1.35e-05	1.31e-05
K19694	1.17e-05	8.18e-06	8.27e-06	0	6.95e-06	4.18e-06	7.79e-06	0	7.49e-06	2.93e-06	3.5e-06	3.9e-06	0	2.87e-06	1.03e-05	0	2.98e-06	0	3.16e-06	4.64e-06	0	0	1.57e-05	4.52e-06	9.9e-06	1.01e-05	1.85e-05	0	8.98e-06	0
K11631	3.89e-06	0	0	4.8e-06	0	0	0	0	3.74e-06	2.93e-06	0	0	0	2.87e-06	0	0	0	3.7e-06	3.16e-06	0	6.98e-06	0	0	4.52e-06	0	0	0	6.24e-06	0	6.53e-06
K03704	0	0	8.27e-06	0	6.95e-06	4.18e-06	3.9e-06	6.58e-06	1.5e-05	2.93e-06	1.75e-05	1.17e-05	1.06e-05	1.15e-05	0	9.18e-06	1.49e-05	2.22e-05	9.47e-06	1.16e-05	6.98e-06	2.65e-05	1.05e-05	4.52e-06	4.95e-06	0	0	0	8.98e-06	6.53e-06
K07023	0.000326437	0.000318918	0.000231632	0.000269078	0.000267634	0.000313216	0.000307769	0.000338865	0.000239615	0.000313852	0.000224271	0.000222416	0.000262581	0.000281717	0.00024715	0.000220289	0.000220319	0.000225694	0.000246162	0.000248091	0.000195454	0.00022785	0.000246586	0.000194509	0.000193109	0.000252935	0.000327169	0.000343167	0.000269301	0.00022871
[truncated: 5,080 more rows]
