# Supplementary material for: The Relationship Between Gut Microbiome and Bile Acids in Primates With Diverse Diets
Source: Front Microbiol. 2022 May 11;13:899102. doi: 10.3389/fmicb.2022.899102 (PMC9130754; doi:10.3389/fmicb.2022.899102)
Supplement: Supplementary Table S6 — Data of ultra-high performance liquid chromatography coupled to tandem mass spectrometry (UHPLC-MS/MS). S6-1: Quality control data. S6-2: BAs quantitative results of samples. S6-3: Results of BAs data processing. [file Table_6.xlsx]

## Sheet: Supplementary Table S6-1
Supplementary Table S6-1 Quality control data
Component Name	unit	QCL-1	QCL-2	QCL-3	QCL-4	QCL-5	QCL-6	QCL-7	QCL Mean	QCL SD	QCL RSD(%)	QCM-1	QCM-2	QCM-3	QCM-4	QCM-5	QCM-6	QCM-7	QCM Mean	QCM SD	QCM RSD(%)	QCH-1	QCH-2	QCH-3	QCH-4	QCH-5	QCH-6	QCH-7	QCH Mean	QCH SD	QCH RSD(%)
THDCA	content(ng/mL)	10.3438	9.81755	10.169	11.4479	11.1883	9.8938	11.0308	10.5559	0.609364	0.0577274	111.339	102.678	113.968	106.884	88.4956	113.423	101.887	105.525	7.75109	0.0734528	966.136	1102.71	968.867	947.346	905.21	956.064	925.706	967.434	59.0997	0.0610891
THCA	content(ng/mL)	10.5126	11.0129	9.96119	11.4321	10.2988	11.0797	11.29	10.7982	0.50718	0.046969	112.767	100.59	100.572	104.383	108.749	111.365	107.466	106.556	4.23499	0.0397443	897.412	984.712	947.56	939.966	1001.01	1034.65	965.236	967.221	41.4054	0.0428087
7 _ketoLCA	content(ng/mL)	9.8625	10.386	10.6754	8.7562	10.6587	10.482	11.1229	10.2777	0.712999	0.0693735	89.4591	88.5613	92.3461	86.4976	87.2902	90.089	93.7099	89.7076	2.25413	0.0251276	899.586	921.072	903.274	887.668	913.264	953.161	967.033	920.723	26.9828	0.0293061
NorCA	content(ng/mL)	10.9227	10.9103	10.9223	11.338	10.484	10.9301	10.9202	10.9182	0.22836	0.0209155	109.364	113.788	108.205	105.587	111.094	109.606	109.927	109.653	2.17841	0.0198663	1036.94	1007.43	1045.93	993.1	1009.42	1072.55	1002.99	1024.05	26.4271	0.0258064
TDCA	content(ng/mL)	8.90763	9.59954	9.27388	8.94936	8.78357	9.39786	8.62619	9.07686	0.327121	0.036039	106.795	111.095	104.431	106.027	106.781	109.769	100.142	106.434	3.0997	0.0291231	984.193	930.16	964.586	890.481	929.02	948.496	980.685	946.803	30.7768	0.032506
HDCA	content(ng/mL)	8.66927	9.30711	9.39939	8.81147	9.25519	9.27516	9.28256	9.14288	0.260914	0.0285374	103.983	107.098	106.385	100.694	114.914	107.271	110.536	107.269	3.9364	0.0366966	1014.5	987.757	996.833	952.432	879.446	909.97	930.814	953.108	45.7735	0.0480255
GHCA	content(ng/mL)	9.51167	10.1581	9.70998	9.81027	9.63203	10.115	9.60489	9.7917	0.234393	0.023938	96.782	97.954	98.9368	100.025	96.5034	96.8001	93.5142	97.2164	1.8016	0.0185318	1049.28	1037.39	1063.1	997.158	1039.52	1073.62	1104.73	1052.11	31.0658	0.029527
23norDCA	content(ng/mL)	9.84369	10.1091	9.73606	9.78107	9.86379	9.91225	9.94884	9.88497	0.113498	0.0114819	93.8981	88.9797	89.9133	98.5152	101.662	105.431	100.882	97.0401	5.4122	0.0557728	960.866	999.023	985.137	984.53	1027.71	995.821	994.682	992.539	18.5806	0.0187203
isoLCA	content(ng/mL)	9.06122	9.22689	9.6177	9.27925	9.14612	9.05355	8.91559	9.18576	0.208586	0.0227075	94.1627	86.8357	85.591	88.5597	85.8037	86.3555	103.043	90.0503	5.58858	0.0620607	1029.63	873.562	993.968	968.326	855.532	914.687	1000.61	948.044	62.287	0.0657006
12_ ketoLCA	content(ng/mL)	10.5846	10.3025	10.736	11.487	9.24378	11.2496	11.4848	10.7269	0.739241	0.0689147	113.232	96.1287	92.4377	114.713	95.7551	89.3429	111.842	101.922	9.4188	0.0924122	945.042	850.452	886.374	897.288	888.435	923.603	902.758	899.136	27.6973	0.0308044
alloLCA	content(ng/mL)	10.0728	9.29957	8.61115	9.14075	8.78493	9.45104	9.5665	9.27525	0.455433	0.049102	109.518	105.585	96.1092	89.2125	103.772	110.791	94.7839	101.396	7.04934	0.0695228	885.664	1010.73	1094.23	991.114	1130.69	1137.23	959.845	1029.93	87.3423	0.0848041
LCA_S	content(ng/mL)	10.8992	11.1918	11.3368	10.6863	10.7985	11.1323	10.6641	10.9584	0.244247	0.0222885	91.506	87.507	88.3668	93.7469	86.1471	89.1102	95.8293	90.3162	3.04358	0.0336992	1117.14	905.864	932.614	1085.44	1077.13	930.964	1035.32	1012.07	80.5042	0.0795444
DCA	content(ng/mL)	11.3329	11.0309	11.293	9.91274	9.15772	11.0613	11.1941	10.7118	0.777708	0.0726029	113.617	105.432	103.313	102.653	104.651	102.142	112.397	106.315	4.08809	0.0384526	1106.91	1146.38	1095.51	1078.41	1119.44	1064.35	1100.44	1101.64	24.8279	0.0225373
GLCA	content(ng/mL)	8.62644	8.58533	8.57617	8.89289	9.90743	8.67316	10.1213	9.05468	0.617519	0.0681989	100.477	91.9642	102.692	101.955	96.9809	96.3434	107.615	99.7182	4.41287	0.0442534	1106.08	1113.26	1102.75	1084.16	1078.46	994.093	944.647	1060.49	60.19	0.0567566
TCDCA	content(ng/mL)	10.7242	9.71779	8.65169	10.3908	10.9122	10.8001	10.6981	10.2707	0.757956	0.0737979	96.2653	88.9707	105.838	90.2847	95.974	114.827	91.4381	97.6568	8.17763	0.0837384	938.656	1012.64	1063.19	971.019	1031.53	1051.76	1116.97	1026.54	55.0087	0.0535866
GUDCA	content(ng/mL)	10.4232	11.0887	9.36423	9.88486	10.1324	10.3913	10.1106	10.1993	0.490853	0.048126	97.7862	94.9364	97.6161	104.422	101.239	91.3847	93.5988	97.2833	3.88657	0.0399511	1069.83	1040.02	1079.56	1033.94	1092.72	1071.49	1084.55	1067.44	20.6154	0.0193128
CDCA	content(ng/mL)	10.4003	9.46994	9.05528	10.2904	8.68591	9.57241	10.4803	9.70778	0.650344	0.066992	112.298	85.1277	88.8813	100.335	95.7909	99.7576	85.4888	95.3829	8.48011	0.088906	924.244	870.107	1012.32	856.623	945.268	889.356	974.618	924.648	52.7209	0.0570173
CA	content(ng/mL)	10.0924	10.5378	9.86763	10.3429	10.1764	10.2727	10.1721	10.2088	0.19369	0.0189728	113.1	104.887	103.596	98.1935	96.3146	101.285	98.6305	102.287	4.90145	0.0479188	911.7	943.324	922.337	905.466	959.784	934.861	930.698	929.739	17.2536	0.0185574
TUDCA	content(ng/mL)	10.2817	10.116	9.52056	8.61173	10.1285	9.77417	9.6352	9.72398	0.523348	0.0538204	103.035	87.8914	87.4606	106.837	88.5838	88.692	101.202	94.8145	7.34185	0.0774338	959.159	939.466	1120.41	1083.52	1014.07	924.015	927.967	995.515	73.5106	0.0738418
CDCA_3Gln	content(ng/mL)	10.41	11.0615	9.56132	8.73161	11.2836	8.72495	9.06073	9.83338	1.00408	0.102109	106.714	106.547	107.157	108.466	110.595	110.746	107.626	108.264	1.52545	0.0140901	924.736	892.784	936.926	941.617	949.404	1004.65	937.765	941.126	31.0263	0.0329672
LCA	content(ng/mL)	9.89856	11.036	9.42643	9.69747	9.25058	10.9728	10.3693	10.093	0.664169	0.0658048	103.158	97.5768	86.0916	95.728	97.7837	107.213	100.315	98.2667	5.7396	0.0584084	1096.2	1009.91	1078.05	1080.59	1068.24	1146.5	1137.8	1088.19	42.4462	0.0390064
βUDCA	content(ng/mL)	8.86864	8.97412	8.89	9.92179	8.82821	9.06344	10.4192	9.28077	0.582553	0.0627698	107.555	108.314	112.179	110.425	98.4809	108.425	99.9288	106.473	4.51727	0.0424266	949.263	935.9	924.783	853.204	877.36	907.85	868.604	902.423	33.8875	0.0375516
GCDCA	content(ng/mL)	10.8791	9.74867	11.3265	10.9774	9.28236	8.71878	10.9988	10.2759	0.938993	0.0913778	104.934	105.928	108.103	108.854	101.7	113.808	106.773	107.157	3.24783	0.030309	999.164	944.01	963.41	937.667	961.17	965.056	941.413	958.841	19.5042	0.0203414
GCA	content(ng/mL)	10.5401	11.345	10.6454	10.3285	10.3479	10.6932	9.87182	10.5388	0.415865	0.0394603	105.439	106.278	105.242	109.151	105.832	111.212	104.39	106.792	2.13	0.0199453	1047.38	990.737	1049.03	1003.34	1057.44	1035.68	1023.29	1029.56	23.1329	0.0224688
TLCA	content(ng/mL)	10.2086	9.95138	10.2223	10.5086	10.6205	11.2937	11.4776	10.6118	0.531273	0.0500642	105.921	111.183	107.595	108.291	110.045	105.029	108.074	108.02	1.86119	0.0172301	850.554	882.953	930.346	941.452	959.664	1028.79	970.135	937.699	54.1055	0.0577003
UDCA	content(ng/mL)	9.50921	9.25098	9.73061	10.0694	9.63661	9.54098	9.68045	9.63118	0.230511	0.0239339	102.299	111.22	111.059	109.55	114.891	114.322	108.917	110.323	3.62564	0.032864	921.83	895.801	918.579	895.145	911.34	876.302	909.713	904.102	14.7828	0.0163508
3_DHCA	content(ng/mL)	10.2972	10.9991	10.8892	9.74772	10.5422	9.88819	11.2195	10.5119	0.521042	0.049567	105.838	105.942	113.699	104.71	113.433	107.737	102.795	107.736	3.68108	0.0341675	911.388	892.953	950.125	956.907	933.449	1029.65	1029.2	957.667	49.6733	0.051869
HCA	content(ng/mL)	9.23513	10.0436	9.94504	8.6849	8.82709	8.99601	9.42856	9.30863	0.490438	0.0526864	103.447	105.022	97.9009	113.288	111.111	113.171	109.186	107.589	4.95223	0.0460291	898.086	943.726	969.569	887.992	894.723	926.774	889.087	915.708	29.3652	0.0320684
α-MCA	content(ng/mL)	9.23159	10.0834	10.5473	10.5367	10.082	10.1673	10.7746	10.2033	0.467588	0.0458273	102.707	94.5279	110.713	97.3324	114.714	106.988	105.363	104.621	6.16243	0.0589025	1056.52	1047.66	997.07	1080.84	1047.93	1052.43	1113.4	1056.55	32.7987	0.0310432
β-MCA	content(ng/mL)	9.7677	9.9852	10.0318	10.0144	9.76301	9.89255	9.2576	9.81603	0.249961	0.0254645	105.01	107.84	106.793	103.879	105.77	114.217	111.242	107.822	3.18835	0.0295706	932.846	891.148	927.542	874.959	885.373	884.748	914.547	901.595	21.3246	0.0236521
TCA	content(ng/mL)	9.98981	10.6999	10.5126	10.57	10.9014	10.0876	11.0135	10.5393	0.356458	0.0338219	110.349	106.523	109.917	103.957	103.044	108.34	114.441	108.082	3.42482	0.0316874	1012.02	985.413	1016.74	977.209	1054.14	1056.74	1028.99	1018.75	28.502	0.0279774
T-α-MCA	content(ng/mL)	11.1971	10.6018	10.7107	11.0265	10.1247	11.25	10.2818	10.7418	0.407026	0.0378918	103.186	107.067	101.461	104.416	87.4421	111.978	102.384	102.562	6.54446	0.0638099	1137.12	922.097	900.667	1090.11	904.592	861.297	868.6	954.926	102.987	0.107848
GDCA	content(ng/mL)	8.80093	9.0136	8.63623	8.85512	9.18292	8.55896	8.63837	8.81231	0.208834	0.023698	98.1432	97.8938	104.48	101.792	103.461	92.3435	114.706	101.831	6.06797	0.0595884	935.686	932.524	955.301	957.286	977.091	940.947	960.136	951.282	14.6317	0.015381

## Sheet: Supplementary Table S6-2
Supplementary Table S6-2 BAs quantitative results of samples
Component Name	unit	Fol1	Fol2	Fol3	Fol4	Fol5	Fol6	Fol7	Fol8	Fol9	Fol10	Omn1	Omn2	Omn3	Omn4	Omn5	Omn6	Omn7	Omn8	Omn9	Omn10	Fru1	Fru2	Fru3	Fru4	Fru5	Fru6	Fru7	Fru8	Fru9	Fru10
THDCA	content(ng/g)	ND	ND	ND	ND	ND	ND	ND	ND	ND	ND	ND	ND	ND	ND	ND	ND	ND	ND	ND	ND	ND	ND	ND	ND	ND	ND	ND	ND	ND	ND
THCA	content(ng/g)	ND	ND	ND	ND	ND	ND	ND	ND	ND	ND	ND	ND	ND	ND	ND	ND	ND	ND	ND	ND	ND	ND	ND	ND	ND	ND	ND	ND	ND	ND
7 _ketoLCA	content(ng/g)	234.177	158.552	217.712	214.353	546.397	127.976	82.6399	292.99	361.721	383.451	121.41	ND	46.0237	65.3679	423.819	ND	228.148	56.1921	ND	ND	253.789	131.723	63.7299	ND	ND	214.895	ND	ND	ND	ND
NorCA	content(ng/g)	103.424	88.143	98.9805	119.601	140.684	114.535	97.9176	50.6381	86.9712	ND	ND	ND	ND	ND	ND	28.6247	ND	ND	ND	ND	27.4775	43.1527	22.1367	23.1158	25.5773	34.3465	36.1704	47.418	180.271	51.6203
TDCA	content(ng/g)	538.212	45.777	4200.36	112.606	1233.79	1060.93	1192.93	1148.04	1163.68	1644.11	39.7497	46.7185	87.7304	170.294	140.774	45.1868	417.436	107.635	38.915	452.469	115.033	142.637	49.953	28.5292	28.9102	42.5461	117.53	25.8764	55.4884	45.1966
HDCA	content(ng/g)	41.3835	59.8107	45.6337	98.8152	ND	78.359	21.6323	ND	50.0601	40.5897	84.7312	114.726	29.7453	36.7417	110.585	87.7506	111.72	251.317	20.0098	36.8894	1231.7	720.106	40.4134	21.814	32.3871	23.0465	154.403	ND	ND	105.118
GHCA	content(ng/g)	ND	ND	ND	ND	ND	ND	ND	ND	ND	ND	ND	ND	ND	ND	ND	ND	ND	ND	ND	ND	ND	ND	ND	ND	ND	ND	ND	ND	ND	ND
23norDCA	content(ng/g)	36.0059	73.355	24.2779	58.3671	35.7635	40.6291	31.5096	22.2226	ND	77.2382	36.2491	43.3687	31.9369	33.0139	50.8138	37.3259	29.1826	24.0603	23.5271	45.4167	27.8113	25.3749	26.9928	22.6653	23.5607	31.7142	43.326	32.5035	74.3475	20.7025
isoLCA	content(ng/g)	2889.96	1753.33	699.034	10710.3	1285.52	777.469	675.002	565.832	275.802	787.132	4601.16	1568.43	1903.31	3459.96	1671.35	5123.46	1162.9	4230.47	631.334	3515.93	263.407	595.177	314.739	95.2118	279.153	1741.95	2297.7	853.568	856.162	364.032
12_ ketoLCA	content(ng/g)	15771.5	21957.3	5375.36	13418.7	16074.9	26872.6	31771.8	21157	4402.81	15751	3901.78	818.505	623.65	13063	47254.7	22683	68346.1	6482.53	3997.61	18474	15659.1	7584.41	532.714	3031.24	447.778	41393.5	48351.8	47297.3	9161.2	18714.2
alloLCA	content(ng/g)	550.261	1056.04	1321.45	2506.56	2391.86	1536.74	1087.29	1209.99	1625.03	1316.17	3956.4	4077.01	1700.32	2333.54	1514.95	4200.36	1358.26	9309.82	2041.61	7828.59	3509.12	4424.95	2829.23	1701.03	2663.54	7150.41	3277.02	7057.58	2498.12	3526.17
LCA_S	content(ng/g)	1038.5	138.035	229.117	224.68	273.998	190.753	212.503	153.021	144.503	202.996	138.386	144.264	134.252	187.055	186.215	173.493	159.281	157.347	152.78	154.364	142.176	188.353	171.044	136.446	144.846	144.646	249.093	144.132	303.388	142.403
DCA	content(ng/g)	44989.4	84225.1	30049.7	71782.6	91850.5	102391	152247	77674.1	34892	43235.7	17542.8	7354.93	1858.42	26961.4	32079.8	89875.5	25636.8	16529.6	6090.61	39613.6	110409	115896	3067.19	9142.63	2152	248945	287197	103696	98878.2	54109.1
GLCA	content(ng/g)	ND	44.1332	84.9868	34.0882	141.751	130.678	103.526	80.8296	93.3118	129.886	99.4218	193.814	33.4277	200.936	302.126	112.915	224.721	162.537	101.46	292.773	120.95	313.398	355.319	38.3044	104.886	54.5605	63.1272	88.8097	154.733	47.2575
TCDCA	content(ng/g)	75.6451	ND	317.565	ND	54.2288	75.1427	78.3193	53.2565	68.7219	187.568	ND	7.05134	20.1738	23.2952	41.5916	ND	172.975	ND	ND	146.367	136.249	77.9801	78.245	ND	ND	ND	26.1524	ND	ND	ND
GUDCA	content(ng/g)	ND	ND	ND	ND	ND	ND	ND	ND	ND	ND	ND	ND	ND	ND	ND	ND	ND	ND	ND	ND	ND	ND	ND	ND	ND	ND	ND	ND	ND	ND
CDCA	content(ng/g)	ND	ND	283.701	335.729	423.92	ND	ND	ND	268.237	484.375	249.992	145.058	60.7515	183.526	389.957	ND	279.551	234.311	140.689	300.803	4070.47	2423.67	1036.31	ND	124.439	ND	451.832	ND	451.475	ND
CA	content(ng/g)	1992.04	1895.44	3215.92	509.408	2696.8	1313.74	1882.14	1190.23	330.308	2133.14	807.084	122.351	279.2	827.129	1229.59	478.668	2127.79	253.597	268.255	1248.95	16097.9	6310.71	2873.31	36.4013	200.171	130.206	3690.5	168.554	2466.94	166.227
TUDCA	content(ng/g)	39.2984	47.9683	39.5712	26.3628	20.6174	37.5033	37.2992	20.5883	60.8469	69.5087	28.3485	ND	ND	27.4062	ND	ND	35.7868	ND	20.8541	27.7798	ND	ND	ND	ND	ND	ND	59.1932	ND	ND	ND
CDCA_3Gln	content(ng/g)	102.535	189.532	37.0363	73.0107	105.931	26.9541	23.795	27.5084	62.0736	22.9395	22.0056	ND	ND	ND	ND	ND	ND	ND	31.4799	67.6702	ND	ND	38.2464	ND	ND	ND	ND	ND	ND	ND
LCA	content(ng/g)	59703.3	235899	35389.2	149776	54249.3	47129	59783.3	51577.2	40918.3	56551.8	256729	199374	150707	230261	87161	488738	73962.2	250687	55204.5	122360	47559.7	86024.4	23612.4	23472.5	12353.5	99365.2	104644	73959.2	56313.9	30598.4
βUDCA	content(ng/g)	ND	182.692	ND	235.009	140.59	56.1131	108.893	93.6463	52.0588	90.8406	244.037	70.109	93.901	136.921	148.326	119.803	58.5973	186.014	72.1367	61.6203	269.068	259.561	122.609	25.7793	39.1436	30.7325	189.226	254.141	ND	ND
GCDCA	content(ng/g)	282.856	377.003	727.501	111.304	1083.97	680.501	743.271	458.851	430.684	500.919	188.439	79.6113	49.2027	68.7461	511.894	25.9956	673.673	100.65	113.314	492.533	1009.16	495.826	573.979	21.6568	62.7741	53.995	276.597	50.5943	338.158	36.7021
GCA	content(ng/g)	4000.53	2589.17	12661.6	582.93	16712.1	10395.3	12867.4	7114.76	4217.33	4687.92	379.161	96.79	171.838	251.949	1556.02	44.2497	5261.25	228.783	393.335	2380.3	6373.03	1672.65	2852.67	66.7139	175.344	282.461	2341.67	61.96	2704.68	138.474
TLCA	content(ng/g)	73.143	36.1637	106.92	27.6578	50.9262	102.336	81.0546	84.9623	46.1816	112.341	25.6634	45.7611	62.6319	245.393	93.4241	24.8704	262.795	62.7457	22.3001	315.033	26.1273	34.9681	34.4193	ND	20.8023	ND	23.5492	ND	ND	ND
UDCA	content(ng/g)	ND	ND	ND	99.552	ND	87.2123	19.6269	ND	26.223	ND	126.233	119.483	32.6	52.9378	170.868	111.022	169.606	240.557	26.5102	ND	1033.78	726.487	43.9972	23.3165	21.1773	6.44054	208.532	ND	ND	84.5067
3_DHCA	content(ng/g)	64.219	30.3448	31.5718	28.13	34.2738	22.7634	ND	14.8961	2.73872	29.806	ND	ND	ND	ND	52.6467	ND	269.266	ND	ND	23.226	54.7544	21.069	ND	ND	ND	ND	ND	ND	ND	ND
HCA	content(ng/g)	45.7835	111.002	ND	78.6597	108.518	86.5008	101.343	41.6113	24.4384	25.1567	22.4953	23.5201	ND	ND	32.0013	47.6966	ND	ND	24.7328	46.4118	27.0056	ND	21.1421	21.7237	23.1455	38.6669	46.0516	71.2886	27.569	22.9623
α-MCA	content(ng/g)	222.092	2957.5	327.715	245.731	2485.84	148.912	891.149	564.233	60.7323	171.542	428.269	1784.36	67.0323	6734.99	3581.1	163.05	1855.18	155.705	ND	230.622	21063.7	14831.2	523.46	ND	34.2213	67.2062	2263.45	30.1195	282.665	ND
β-MCA	content(ng/g)	42.7542	153.896	182.093	339.609	1426.07	374.381	517.429	331.512	298.472	149.149	49.4035	51.9675	27.9287	64.3079	53.8441	68.0761	100.172	178.184	ND	27.5789	42.9197	62.7696	56.8613	44.7344	42.5338	588.414	823.244	556.008	1091.34	132.423
TCA	content(ng/g)	960.05	40.2379	5705.91	53.3333	1138.01	1411.94	1512.52	1116.98	1560.56	1469.02	ND	ND	81.7997	149.735	127.227	49.1532	1416.2	43.8935	ND	726.094	536.618	527.3	497.225	ND	38.7394	44.4303	215.073	21.1862	62.2491	59.9597
T-α-MCA	content(ng/g)	ND	34.492	37.0861	ND	ND	145.825	97.9978	126.833	136.67	ND	67.6272	41.4935	ND	ND	ND	ND	ND	ND	ND	ND	ND	ND	ND	ND	ND	ND	ND	42.7247	ND	ND
GDCA	content(ng/g)	1221.62	2209.92	6102.19	748.097	13132.6	5946.66	7057.86	6072.8	3604.69	3876.79	300.065	253.553	158.254	297.356	680.997	136.549	712.032	509.55	268.133	617.97	1431.79	716.194	377.005	79.3881	63.8359	372.759	765.828	76.6417	1498.8	98.5958
Notes: ND: not detected.

## Sheet: Supplementary Table S6-3
Supplementary Table S6-3 Results of BAs data preprocessing
Component Name	7 _ketoLCA	NorCA	HDCA	23norDCA	isoLCA	12_ ketoLCA	alloLCA	βUDCA	3_DHCA	α-MCA	β-MCA	HCA	DCA	CDCA	CA	LCA	UDCA	TDCA	TCDCA	TUDCA	GCDCA	GCA	TLCA	GLCA	TCA	GDCA	LCA_S	CDCA_3Gln
Fol1	234.177	103.424	41.3835	36.0059	2889.96	15771.5	550.261	119.98	64.219	222.092	42.7542	45.7835	44989.4	359.193	1992.04	59703.3	58.1535	538.212	75.6451	39.2984	282.856	4000.53	73.143	93.6878	960.05	1221.62	1038.5	102.535
Fol2	158.552	88.143	59.8107	73.355	1753.33	21957.3	1056.04	182.692	30.3448	2957.5	153.896	111.002	84225.1	359.193	1895.44	235899	58.1535	45.777	113.806	47.9683	377.003	2589.17	36.1637	44.1332	40.2379	2209.92	138.035	189.532
Fol3	217.712	98.9805	45.6337	24.2779	699.034	5375.36	1321.45	119.98	31.5718	327.715	182.093	69.2237	30049.7	283.701	3215.92	35389.2	58.1535	4200.36	317.565	39.5712	727.501	12661.6	106.92	84.9868	5705.91	6102.19	229.117	37.0363
Fol4	214.353	119.601	98.8152	58.3671	10710.3	13418.7	2506.56	235.009	28.13	245.731	339.609	78.6597	71782.6	335.729	509.408	149776	99.552	112.606	113.806	26.3628	111.304	582.93	27.6578	34.0882	53.3333	748.097	224.68	73.0107
Fol5	546.397	140.684	54.5355	35.7635	1285.52	16074.9	2391.86	140.59	34.2738	2485.84	1426.07	108.518	91850.5	423.92	2696.8	54249.3	58.1535	1233.79	54.2288	20.6174	1083.97	16712.1	50.9262	141.751	1138.01	13132.6	273.998	105.931
Fol6	127.976	114.535	78.359	40.6291	777.469	26872.6	1536.74	56.1131	22.7634	148.912	374.381	86.5008	102391	359.193	1313.74	47129	87.2123	1060.93	75.1427	37.5033	680.501	10395.3	102.336	130.678	1411.94	5946.66	190.753	26.9541
Fol7	82.6399	97.9176	21.6323	31.5096	675.002	31771.8	1087.29	108.893	28.7493	891.149	517.429	101.343	152247	359.193	1882.14	59783.3	19.6269	1192.93	78.3193	37.2992	743.271	12867.4	81.0546	103.526	1512.52	7057.86	212.503	23.795
Fol8	292.99	50.6381	54.5355	22.2226	565.832	21157	1209.99	93.6463	14.8961	564.233	331.512	41.6113	77674.1	359.193	1190.23	51577.2	58.1535	1148.04	53.2565	20.5883	458.851	7114.76	84.9623	80.8296	1116.98	6072.8	153.021	27.5084
Fol9	361.721	86.9712	50.0601	44.3743	275.802	4402.81	1625.03	52.0588	2.73872	60.7323	298.472	24.4384	34892	268.237	330.308	40918.3	26.223	1163.68	68.7219	60.8469	430.684	4217.33	46.1816	93.3118	1560.56	3604.69	144.503	62.0736
Fol10	383.451	100.099	40.5897	77.2382	787.132	15751	1316.17	90.8406	29.806	171.542	149.149	25.1567	43235.7	484.375	2133.14	56551.8	58.1535	1644.11	187.568	69.5087	500.919	4687.92	112.341	129.886	1469.02	3876.79	202.996	22.9395
Omn1	121.41	28.6247	84.7312	36.2491	4601.16	3901.78	3956.4	244.037	115.046	428.269	49.4035	22.4953	17542.8	249.992	807.084	256729	126.233	39.7497	68.5757	28.3485	188.439	379.161	25.6634	99.4218	370.587	300.065	138.386	22.0056
Omn2	156.827	28.6247	114.726	43.3687	1568.43	818.505	4077.01	70.109	115.046	1784.36	51.9675	23.5201	7354.93	145.058	122.351	199374	119.483	46.7185	7.05134	28.0351	79.6113	96.79	45.7611	193.814	370.587	253.553	144.264	40.3852
Omn3	46.0237	28.6247	29.7453	31.9369	1903.31	623.65	1700.32	93.901	115.046	67.0323	27.9287	32.8097	1858.42	60.7515	279.2	150707	32.6	87.7304	20.1738	28.0351	49.2027	171.838	62.6319	33.4277	81.7997	158.254	134.252	40.3852
Omn4	65.3679	28.6247	36.7417	33.0139	3459.96	13063	2333.54	136.921	115.046	6734.99	64.3079	32.8097	26961.4	183.526	827.129	230261	52.9378	170.294	23.2952	27.4062	68.7461	251.949	245.393	200.936	149.735	297.356	187.055	40.3852
Omn5	423.819	28.6247	110.585	50.8138	1671.35	47254.7	1514.95	148.326	52.6467	3581.1	53.8441	32.0013	32079.8	389.957	1229.59	87161	170.868	140.774	41.5916	28.0351	511.894	1556.02	93.4241	302.126	127.227	680.997	186.215	40.3852
Omn6	156.827	28.6247	87.7506	37.3259	5123.46	22683	4200.36	119.803	115.046	163.05	68.0761	47.6966	89875.5	220.515	478.668	488738	111.022	45.1868	68.5757	28.0351	25.9956	44.2497	24.8704	112.915	49.1532	136.549	173.493	40.3852
Omn7	228.148	28.6247	111.72	29.1826	1162.9	68346.1	1358.26	58.5973	269.266	1855.18	100.172	32.8097	25636.8	279.551	2127.79	73962.2	169.606	417.436	172.975	35.7868	673.673	5261.25	262.795	224.721	1416.2	712.032	159.281	40.3852
Omn8	56.1921	28.6247	251.317	24.0603	4230.47	6482.53	9309.82	186.014	115.046	155.705	178.184	32.8097	16529.6	234.311	253.597	250687	240.557	107.635	68.5757	28.0351	100.65	228.783	62.7457	162.537	43.8935	509.55	157.347	40.3852
Omn9	156.827	28.6247	20.0098	23.5271	631.334	3997.61	2041.61	72.1367	115.046	1666.7	69.0513	24.7328	6090.61	140.689	268.255	55204.5	26.5102	38.915	68.5757	20.8541	113.314	393.335	22.3001	101.46	370.587	268.133	152.78	31.4799
Omn10	156.827	28.6247	36.8894	45.4167	3515.93	18474	7828.59	61.6203	23.226	230.622	27.5789	46.4118	39613.6	300.803	1248.95	122360	116.646	452.469	146.367	27.7798	492.533	2380.3	315.033	292.773	726.094	617.97	154.364	67.6702
Fru1	253.789	27.4775	1231.7	27.8113	263.407	15659.1	3509.12	269.068	54.7544	21063.7	42.9197	27.0056	110409	4070.47	16097.9	47559.7	1033.78	115.033	136.249	59.1932	1009.16	6373.03	26.1273	120.95	536.618	1431.79	142.176	38.2464
Fru2	131.723	43.1527	720.106	25.3749	595.177	7584.41	4424.95	259.561	21.069	14831.2	62.7696	37.4444	115896	2423.67	6310.71	86024.4	726.487	142.637	77.9801	59.1932	495.826	1672.65	34.9681	313.398	527.3	716.194	188.353	38.2464
Fru3	63.7299	22.1367	40.4134	26.9928	314.739	532.714	2829.23	122.609	37.9117	523.46	56.8613	21.1421	3067.19	1036.31	2873.31	23612.4	43.9972	49.953	78.245	59.1932	573.979	2852.67	34.4193	355.319	497.225	377.005	171.044	38.2464
Fru4	166.034	23.1158	21.814	22.6653	95.2118	3031.24	1701.03	25.7793	37.9117	4344	44.7344	21.7237	9142.63	1426.37	36.4013	23472.5	23.3165	28.5292	79.6567	59.1932	21.6568	66.7139	27.9732	38.3044	222.531	79.3881	136.446	38.2464
Fru5	166.034	25.5773	32.3871	23.5607	279.153	447.778	2663.54	39.1436	37.9117	34.2213	42.5338	23.1455	2152	124.439	200.171	12353.5	21.1773	28.9102	79.6567	59.1932	62.7741	175.344	20.8023	104.886	38.7394	63.8359	144.846	38.2464
Fru6	214.895	34.3465	23.0465	31.7142	1741.95	41393.5	7150.41	30.7325	37.9117	67.2062	588.414	38.6669	248945	1426.37	130.206	99365.2	6.44054	42.5461	79.6567	59.1932	53.995	282.461	27.9732	54.5605	44.4303	372.759	144.646	38.2464
Fru7	166.034	36.1704	154.403	43.326	2297.7	48351.8	3277.02	189.226	37.9117	2263.45	823.244	46.0516	287197	451.832	3690.5	104644	208.532	117.53	26.1524	59.1932	276.597	2341.67	23.5492	63.1272	215.073	765.828	249.093	38.2464
Fru8	166.034	47.418	291.123	32.5035	853.568	47297.3	7057.58	254.141	37.9117	30.1195	556.008	71.2886	103696	1426.37	168.554	73959.2	268.529	25.8764	79.6567	59.1932	50.5943	61.96	27.9732	88.8097	21.1862	76.6417	144.132	38.2464
Fru9	166.034	180.271	291.123	74.3475	856.162	9161.2	2498.12	148.782	37.9117	282.665	1091.34	27.569	98878.2	451.475	2466.94	56313.9	268.529	55.4884	79.6567	59.1932	338.158	2704.68	27.9732	154.733	62.2491	1498.8	303.388	38.2464
Fru10	166.034	51.6203	105.118	20.7025	364.032	18714.2	3526.17	148.782	37.9117	4344	132.423	22.9623	54109.1	1426.37	166.227	30598.4	84.5067	45.1966	79.6567	59.1932	36.7021	138.474	27.9732	47.2575	59.9597	98.5958	142.403	38.2464
